# Supplementary material for: The Proteomics of T-Cell and Early T-Cell Precursor (ETP) Acute Lymphocytic Leukemia: Prognostic Patterns in Adult and Pediatric-ETP ALL
Source: Cancers (Basel). 2024 Dec 19;16(24):4241. doi: 10.3390/cancers16244241 (PMC11674289; doi:10.3390/cancers16244241)
Supplement: Supplementary file 1 [file cancers-16-04241-s001.zip]

Archive with 3 entries (3 files):
- Batch_corrected_Combat_counts.csv
- cancers-3284066-SM-2-done v3.pdf
- Raw_counts.csv
