# Supplementary material for: The Proteomics of T-Cell and Early T-Cell Precursor (ETP) Acute Lymphocytic Leukemia: Prognostic Patterns in Adult and Pediatric-ETP ALL
Source: Cancers (Basel). 2024 Dec 19;16(24):4241. doi: 10.3390/cancers16244241 (PMC11674289; doi:10.3390/cancers16244241)
Supplement: Supplementary file 1 [file cancers-16-04241-s001.zip › Batch_corrected_Combat_counts.csv]

	856593	858479	866669	866709	865144	870513	866017	872767	850079	869009	861683	863899	856576	866310	846841	858685	857267	854147	847602	856485	862800	860815	858633	864095	865243	847671	854148	859170	850342	858994	864094	846544	860051	849462	853592	859985	854853	847510	847015	849621	860827	864375	848641	850043	862862	858839	864746	850126	856092
TSPAN6	8	1	0	76	0	13	5	270	0	363	1	221	1	461	6	216	25	39	289	1	0	0	8	0	754	10	245	1	308	6	17	0	47	704	869	387	0	364	0	6	31	1	16	208	6	357	131	254	1
TNMD	0	0	3	2	3	0	0	3	0	7	0	0	0	5	0	5	0	1	3	0	0	0	0	0	0	0	10	0	21	0	0	0	1	3	9	0	0	1	0	0	5	0	0	0	5	1	6	1	0
DPM1	6755	3863	6892	5785	4342	7055	5238	4522	5887	6861	4720	5525	4528	15916	3137	5785	1619	8440	7644	10923	771	9662	6265	7838	9746	3495	10476	9466	7269	2006	9251	9112	3138	11519	8566	11685	12575	10757	8525	9762	678	7025	10382	4784	3616	9276	10385	6821	11215
SCYL3	2070	648	1493	797	3145	700	1113	844	1868	264	860	1137	1129	1237	341	647	303	2726	1681	1621	170	1208	1346	1858	456	515	2442	2305	1196	108	1561	3854	289	1601	1171	1208	1410	2311	1129	1053	128	1069	1778	1257	607	727	1194	1861	1617
FIRRM	5606	1889	777	1231	4507	1243	1622	2902	1905	222	3020	1632	4047	1270	922	1790	314	6752	4894	4965	132	1895	3294	3685	2189	496	885	6279	1703	295	1386	2343	293	3908	5035	3987	4148	4985	2030	4050	79	1654	4638	3319	517	1112	527	2644	2424
FGR	1305	1310	438	7476	3207	320	1925	7209	1669	112	8819	13403	1047	1046	4519	390	3146	4594	9031	8894	516	1234	1874	588	1073	8288	2488	554	990	1567	721	427	7188	2789	19172	496	733	9309	73	1120	463	2507	3608	2431	10830	1248	8086	9876	69
CFH	29	27	73	156	6079	148	7707	364	34469	218	13421	2553	139	118	406	48	31	227	118	4242	9	87	22	13605	4398	504	54	117	19123	906	1179	22732	690	466	180	204	516	216	135	91	721	23389	34839	1772	232	721	759	194	21433
FUCA2	106	134	339	71	696	169	176	110	836	44	161	243	372	63	511	36	98	591	140	99	44	35	55	998	455	114	530	608	464	42	548	703	256	365	74	310	364	88	261	235	16	603	832	73	143	116	365	159	526
GCLC	2717	2751	6033	4846	7872	3514	4657	2412	8362	5210	3455	5303	6959	2406	1906	1270	688	6116	3634	3738	537	5000	2653	8388	8409	1138	5218	7341	8057	902	7593	13107	1259	5723	4421	9958	13164	6584	5937	4412	458	7532	6433	3394	1970	2935	4739	5046	16048
NFYA	8451	3752	5824	4787	3198	1798	4039	3428	5567	3531	2132	4547	1837	7248	750	4282	808	7182	6175	5611	318	9123	3627	9334	3227	1572	1861	4088	3674	698	2656	6711	1028	6646	6149	5509	5381	7326	3607	6376	295	4127	8528	3371	1787	6462	2947	5170	6883
STPG1	334	155	374	76	292	36	167	95	184	49	28	2	94	21	49	63	0	445	158	238	0	106	101	347	108	48	220	388	135	8	286	43	14	259	137	184	573	126	21	91	14	332	460	120	31	35	76	285	289
NIPAL3	1551	711	2015	1262	1746	256	1136	912	2282	112	766	593	588	515	346	375	131	2523	1130	1673	72	2052	1163	1448	403	707	2050	2159	1091	218	726	1192	171	1265	674	231	1478	1312	306	434	65	1463	2738	619	782	844	772	1840	2806
LAS1L	8281	8150	10260	5312	5788	4229	2853	12167	7316	6387	4187	5852	5893	10690	2098	5795	6937	5977	6989	9030	5421	9657	11103	5294	5622	4293	5641	7705	5735	5803	5360	7328	3714	7040	6183	11509	6837	11825	7296	5948	3014	4510	7875	5965	6716	11422	4385	4864	7774
ENPP4	1001	603	879	1486	263	610	1286	756	1020	1874	591	1446	444	1310	48	1064	180	1555	1026	1264	39	1019	407	1646	1968	305	1058	896	1060	81	1465	2915	334	2508	922	1819	6701	1040	356	1619	75	3902	1510	430	261	957	2261	1673	2700
SEMA3F	73	42	46	417	151	100	0	49	4	460	18	11	17	203	29	85	33	47	113	21	19	41	70	1	705	124	243	0	150	12	427	0	71	175	1	27	3	227	46	72	20	17	40	29	22	77	510	55	12
CFTR	7	3	5	276	27	283	7	3249	40760	49	3	1	2	17	15	8	0	188	721	2020	581	0	4536	0	1	0	66	48610	50	150	6859	0	1	252	0	157	123	294	0	1	17	0	1	0	115	42	212	2142	35
ANKIB1	12541	6194	11981	7476	7400	4009	6892	9157	13355	1160	5897	7168	6250	7095	2802	4227	1664	10191	13595	13958	774	10086	6897	9566	6377	3400	11309	14035	9106	1158	8841	12625	1583	11193	6582	8258	11190	15864	7151	6578	740	8336	6213	7277	4249	8312	5238	8397	15104
CYP51A1	210	53	644	72	150	66	133	122	220	27	119	21	276	518	76	194	164	444	204	297	49	65	15	430	102	55	137	418	161	13	93	550	73	102	121	202	726	167	256	104	32	370	241	129	60	130	92	329	781
KRIT1	6110	2415	6357	3378	7743	3212	6038	5729	13578	705	2202	6447	7252	3915	2361	2491	522	9148	7362	10344	288	7015	3251	6518	4855	1779	12881	10514	7963	439	8533	10246	903	10387	6885	8625	7409	9095	6814	6485	289	6878	7055	5032	1771	3444	6836	7487	12999
RAD52	2493	1276	2232	680	2753	1166	2075	1737	3270	1354	765	2294	2077	1372	847	676	736	2139	2833	3499	555	3456	1964	1976	718	1419	2266	3286	2487	865	897	1449	645	2132	1990	1145	2398	4464	565	1299	377	1313	3660	2416	1665	1423	889	1547	2443
MYH16	1	5	14	36	34	13	2	23	23	12	3	1	1	24	29	5	0	10	16	15	0	21	9	0	1	0	115	0	31	10	55	30	8	19	18	11	0	29	20	0	3	18	0	11	22	16	32	28	15
BAD	288	141	192	231	90	159	116	214	192	185	157	150	133	409	145	59	112	217	153	225	32	158	246	388	213	97	219	265	159	61	341	196	86	215	246	269	268	302	164	262	26	177	259	132	187	231	155	263	235
LAP3	3846	3494	6911	4040	3977	2335	3088	3895	5959	3874	4900	5635	2973	2229	2626	2035	2885	3540	4218	7571	1595	5639	5998	4584	5348	2942	3708	5774	3227	1402	3374	5514	2190	4955	5395	6794	3536	6397	3091	4111	718	4533	16009	3970	2916	5429	2213	3003	5439
CD99	120453	92341	57787	53629	109430	132810	130596	126585	133287	91667	181615	59786	63180	109810	22098	123944	99700	52721	121585	187137	41237	137931	83671	168722	114950	31516	20191	76545	120603	100977	86776	100455	50159	136814	111339	171650	129203	165689	78435	110107	52197	149268	54197	99691	63693	150372	29112	45263	143006
HS3ST1	23	28	0	130	24	1	1	6	62	2	3	28	97	27	92	55	12	80	99	0	0	183	25	1	13	0	20	0	366	1	0	0	39	54	48	48	0	56	74	6	13	13	80	29	177	384	17	88	0
AOC1	1	1	289	2	10	5	3	0	4	1	0	1	0	4	1	0	0	13	5	0	0	0	0	0	16	326	0	0	20	3	0	7	1	0	0	0	0	1	1	0	7	44	1	0	0	20	27	0	0
WNT16	3	0	8	14	38	13	2	10	64	0	2	1	19	15	4	2	1	25	18	10	0	5	9	0	0	0	65	24	31	0	5	16	24	13	37	0	7	4	0	6	1	11	9	12	12	13	71	10	25
HECW1	5	9	5	52	7	57	3	16	25	48	11	7	37	14	10	46	0	23	28	35	1	14	75	9	14	17	0	308	1	1	12	14	31	20	70	11	0	59	74	16	0	15	21	35	18	13	22	35	22
MAD1L1	8730	4784	3810	5607	4857	11611	6264	6203	5537	1248	2011	5014	8494	1599	6157	5662	5160	7826	7326	6307	3366	10562	10047	3958	2117	4283	4391	8168	4145	17601	2968	5651	4555	4308	3704	7121	3967	11562	3914	3842	3815	3195	3195	5376	11162	11114	2433	4009	3601
LASP1	11429	6700	7422	8609	6700	3589	4107	6034	6648	4238	4159	5227	4998	16132	2326	5033	3720	8783	11789	5916	1546	8447	9430	5945	7383	9038	5376	5977	5467	5137	7630	9990	5269	6662	4403	6807	5070	21244	2881	4492	1361	6063	4342	3968	9516	18223	6855	4812	6099
SNX11	1578	1100	1407	2148	1567	903	800	963	1284	1153	717	1714	512	2084	536	634	1225	922	1902	1666	469	2341	1830	1098	1150	1133	2048	1622	1621	321	1245	1270	1478	1517	813	1841	993	2273	999	1586	382	870	1448	1030	1573	3449	1569	853	1082
TMEM176A	51	26	7	73	29	2	33	3	1	1	25	101	3	1	412	2	220	187	32	0	0	46	0	14	1	286	77	0	30	0	31	0	11	0	0	0	0	0	0	0	13	351	21	0	38	23	135	19	0
M6PR	5630	2724	3214	4511	9605	2048	2817	2921	3147	1001	2847	3585	3145	2392	2705	1840	1593	5413	5177	4446	543	1789	5999	4090	2728	2343	4678	4167	5128	2126	1684	3236	3454	4770	3707	3395	5965	10416	753	1998	3048	5133	10373	2760	3641	3999	1920	7048	7884
KLHL13	17	233	1	53	965	17	4	24	16	495	1	90	1236	7	104	8	19	690	24	0	0	658	114	4038	0	19	124	0	97	1	0	45	19	412	277	571	1059	35	24	531	0	748	993	87	32	14	49	119	4442
CYP26B1	4	0	1	10	4	4	4	1	1	9	1	0	0	2	2	1	1	0	0	0	0	0	1	0	4	0	12	0	1	0	0	0	0	0	0	0	0	0	0	0	0	1	0	0	6	0	1	1	0
ICA1	1481	284	11	209	1058	355	1581	318	431	100	320	108	658	396	541	520	60	1202	485	1328	66	39	437	34	366	780	215	1091	332	460	611	1548	308	503	144	511	190	910	684	122	65	1919	801	338	204	489	423	180	15
DBNDD1	18	6	45	25	1	1	0	9	62	19	0	0	15	7	0	0	7	17	8	5	0	12	5	5	4	11	3	47	34	8	10	23	14	4	0	1	12	29	2	0	1	0	2	0	24	14	0	10	5
ALS2	9055	3776	9034	5901	10870	1745	4418	3322	3987	4277	1171	6731	5380	5432	1088	4563	1097	6140	5897	6121	495	7898	4590	10317	6072	2270	6858	5283	32299	1297	5414	7312	1925	7322	3598	5109	8006	6391	6147	5014	1397	8538	15176	3165	2335	6048	3885	7810	12153
CASP10	7734	2377	8122	3126	2751	3125	5411	2984	11607	3692	1998	4094	2831	14794	1185	3113	1020	8044	7914	6882	615	6582	3916	6370	4713	2064	3328	8096	5946	966	8265	11490	1239	6486	4981	5939	4987	8285	4778	3907	261	11252	10206	3178	3341	4944	2910	5556	9459
CFLAR	4259	2980	11037	6085	8997	3831	7746	2854	13203	3425	5493	7215	1531	6353	2096	2770	2428	6474	4828	8085	806	8762	4032	7585	6474	5585	13517	6574	7225	2764	9885	10002	3473	7466	3933	3801	7243	8589	3574	4633	994	8895	13097	2575	4677	6398	14517	7213	9488
TFPI	2019	986	8639	383	1577	90	1369	18	345	886	294	258	35	336	252	1367	28	498	82	950	0	474	13	1983	3395	44	304	119	1537	65	2770	3512	353	1305	431	1069	2209	1077	482	2000	43	984	6194	363	33	402	806	2612	7393
NDUFAF7	2166	1506	3906	2166	3626	3779	3038	1518	8981	1374	1131	3538	2506	5179	925	1802	339	4587	3285	4442	335	4482	2870	4284	3070	886	7467	4294	3031	379	6822	6345	1023	4878	3353	4095	4953	4141	2812	4233	234	2484	4348	2382	1427	3043	5422	2708	5817
RBM5	22127	14026	29167	15046	20978	9996	15273	11982	28108	10882	8171	16464	11520	32436	5220	8323	6970	20671	21733	27741	5583	50387	12847	19490	14017	12853	19083	20280	14132	13162	21727	24249	6954	18669	10636	21317	12087	25021	17715	16312	2826	13407	17984	11271	16498	25165	20928	13551	28713
MTMR7	307	288	242	221	443	145	251	109	318	472	88	229	46	558	29	165	34	245	349	338	20	322	99	377	207	72	897	360	218	7	536	575	84	581	155	340	421	262	467	161	33	264	314	108	105	380	536	529	1285
SLC7A2	1	1	1	7	1	24	0	2	1	52	1	1	0	1	1	1	0	14	0	0	0	0	0	0	1	0	0	0	0	14	0	0	73	0	0	0	0	15	1	0	16	0	0	0	1	0	0	21	1
ARF5	3376	2097	3843	2431	1849	1207	1401	2790	2321	820	2132	2395	1544	2725	1002	1741	893	2412	2771	2726	291	2699	3305	3995	3378	1501	2168	1879	1837	475	2036	4276	1338	3093	2417	2919	2756	3944	1498	2558	418	2710	1926	1739	1991	4706	1824	2700	2960
SARM1	528	332	316	277	81	99	137	903	1092	265	134	158	113	299	73	175	84	660	275	763	95	106	434	152	46	121	593	1114	146	418	448	242	225	294	115	338	97	747	341	191	84	206	100	207	780	518	319	580	67
POLDIP2	4628	4182	5521	3540	4011	2822	2111	5083	4908	3177	4784	5462	3794	7426	1959	3753	1732	4801	5055	7649	816	3544	6190	6571	5183	1623	5252	4947	4368	1205	7459	6906	2279	6853	6278	8032	8753	6066	4809	6477	872	4794	7608	3373	3096	6488	5140	5334	6691
PLXND1	1481	1468	27001	1758	30004	15206	34009	1790	43120	6843	7235	2123	6448	884	4065	802	2171	16097	739	20119	3418	24411	14751	15296	1420	1793	3502	9800	3333	19827	14185	32637	1458	3208	2221	8248	17525	4457	5507	3775	549	16392	29316	3582	884	668	2067	28513	13691
AK2	18279	10451	20951	10166	33990	6046	12140	12664	23198	3882	16773	12070	15893	4573	11781	6651	2646	25358	15008	31826	1385	10144	24422	24902	13063	5624	18673	24115	16416	3615	15025	40698	4563	26038	24004	26086	43065	17937	9940	14600	2960	24383	42276	9564	6228	5401	5109	16031	37766
CD38	7396	5177	10318	7912	9412	1851	4201	4695	13429	1350	1459	8478	7876	2340	3964	571	908	14285	4260	9323	1278	17033	7085	18128	5345	1571	1949	10035	4419	2283	2061	10983	877	3640	8059	10407	11437	5148	6681	6155	495	8887	2482	4610	2367	4770	1306	5458	11815
FKBP4	7816	4178	5139	1651	4121	2883	3103	6497	1139	1525	6251	3342	9409	1446	3311	2433	1574	2916	5159	6720	581	3961	8492	9012	5077	1016	2535	4860	5715	609	389	6030	1746	3632	7287	6857	9770	11041	1958	2529	2675	5225	17846	2885	2735	2924	1036	4933	4854
KDM1A	21301	16137	33704	9713	11529	15292	10013	16858	12587	5665	14422	11071	11201	33527	4095	10048	3403	15342	24424	31103	1815	35144	17358	22694	27729	5834	11887	19337	20741	2366	21173	21087	4710	20652	15238	32647	21043	25032	17886	19753	1781	14515	16024	11470	5915	18424	8400	13352	24352
RBM6	32169	20268	36154	22216	30949	12187	20885	17853	41038	10764	11128	23676	25379	47281	8782	15868	15793	30546	38037	32566	7372	47014	36443	29382	14032	16907	20566	39911	26254	28077	22422	38079	10673	24692	23080	29005	22409	57948	19353	21737	3962	12244	18119	19431	27408	32829	14830	20090	25092
CAMKK1	785	699	424	187	804	530	568	893	926	1195	351	350	454	261	195	276	985	762	613	300	281	657	920	369	384	686	1209	434	354	283	493	451	775	585	447	417	518	1101	384	256	103	733	995	975	425	765	1626	431	645
RECQL	3377	2104	1113	2693	1935	909	1392	2301	2173	378	2639	3098	2813	1303	1749	761	429	3813	3344	3907	116	1605	2294	2852	1674	721	3155	3593	2117	152	3575	1840	485	5091	4185	4329	4785	3664	1235	3476	153	1879	4568	2099	885	1396	2831	2907	3335
VPS50	4010	2013	4806	2379	3088	719	2429	1606	4541	364	1167	2943	2023	1120	945	1419	129	3965	4023	4748	103	3269	1888	2403	2479	715	6093	4148	3827	145	2421	3739	465	4906	3169	2986	2885	4510	1872	2838	184	1846	3401	1807	1094	2317	3558	3278	6339
HSPB6	0	8	1	0	12	15	0	1	5	0	4	0	1	17	9	0	4	4	3	10	1	2	12	1	1	1	11	4	4	22	0	1	6	0	1	17	5	16	4	1	1	2	1	8	12	8	0	0	3
ARHGAP33	6415	3656	8794	2005	1750	3830	2291	3756	9046	1007	2466	2022	2797	5916	936	2645	3423	5006	6822	3940	1637	7084	8160	5037	1539	2130	764	7375	1935	5114	2710	2710	1672	3272	1826	4631	2449	5598	3316	4023	1358	1805	1866	5015	3690	4015	1072	1918	2743
NDUFAB1	1208	756	1007	723	877	268	389	1104	1217	596	1059	1272	1571	782	852	449	226	1052	962	1686	74	575	1375	1362	1289	241	1268	1211	920	126	1115	1337	389	1800	1949	2052	2122	1502	722	1333	177	1185	2038	575	429	1350	909	1288	1548
PDK4	37	2	1	30	81	11	15	8	136	4	11	26	9	1	277	1	367	61	19	0	0	1	9	28	36	5	213	22	327	1	23	0	82	43	9	16	49	29	0	1	0	18	42	21	7	8	300	47	11
SLC22A16	1972	149	371	182	1616	359	1208	343	628	88	452	139	150	275	289	434	135	1317	880	2202	18	1591	543	767	248	124	48	930	772	38	874	1481	112	905	287	1191	2064	601	510	386	202	827	674	324	341	101	104	307	372
ZMYND10	73	46	151	229	79	149	27	30	206	134	41	33	58	614	37	41	1	212	111	65	49	56	118	169	72	41	60	160	70	76	181	71	112	36	123	191	82	263	185	63	19	24	84	95	481	194	68	202	126
ABCB5	1	1	3	244	1	219	0	2	1	13	1	1	2	1	14	37	0	105	0	0	0	0	0	0	278	0	0	1	1171	28	0	0	0	0	0	0	0	0	0	0	53	0	0	0	56	22	35	0	47
ARX	0	1	2	0	10	71	1	1	2	7	6	1	0	7	0	0	0	4	0	1	16	0	14	18	0	0	0	31	0	34	0	2	0	37	5	0	13	12	0	0	0	0	7	10	6	7	0	0	87
SLC25A13	1621	1154	7105	2335	5083	639	2832	2093	5050	397	1414	1513	3302	1741	2284	742	429	5213	1975	3391	202	2145	2481	3033	3448	1330	10172	6806	4272	221	3239	7279	836	4039	1551	4581	5359	1755	3116	1823	161	3650	1645	1375	1255	1759	4089	2254	8247
ST7	67	25	27	57	1121	70	165	49	69	33	27	64	64	69	247	30	42	144	165	113	0	49	474	54	112	163	674	483	284	29	296	38	198	188	39	1410	71	73	3	191	27	78	811	83	124	106	909	142	49
CDC27	3992	1629	3953	2818	2100	5191	2477	2474	4127	3132	1634	2436	3062	18345	1195	1346	676	4184	4645	5699	349	4242	2038	4676	4229	1306	5799	6251	4001	267	12810	6510	723	7231	4326	6442	5644	4049	5059	5072	214	3568	6760	2903	1112	3217	5984	4691	5117
SLC4A1	2351	15	4	1928	1488	5827	4	742	173	8050	44	260	10225	8592	6438	16	85	281	722	165	1	238	49	218	740	1431	346	121	476	513	198	436	2856	67	96	470	0	370	145	1672	106	340	4535	1	59478	335	11884	0	176
CALCR	0	0	2	6	0	4	0	1	0	3	0	1	0	1	0	0	0	0	0	0	0	0	0	0	0	0	0	0	0	0	0	0	0	0	0	0	0	0	0	0	1	0	0	0	4	0	0	0	0
HCCS	1019	771	1357	637	1201	1217	531	1997	2161	1643	1141	1005	1224	2471	694	963	500	1582	1353	2045	198	927	1530	1860	1995	365	1553	1365	1221	244	2448	1896	623	2278	1899	2159	2034	2141	886	1994	169	1426	3000	762	725	1171	1918	1648	2181
DVL2	4159	2488	3881	2052	2453	2081	1414	3156	3138	1141	2743	2243	2072	5543	838	1821	871	3871	3845	4112	563	3190	4572	3635	2807	898	3072	3740	2305	909	3382	3842	1045	2922	3363	4333	4008	4692	2391	3020	512	2298	3463	2454	1836	4241	1391	2790	3117
PRSS22	0	0	2	1	2	16	0	1	1	1	1	0	0	0	3	0	0	0	0	0	0	0	0	0	0	0	0	0	0	0	1	0	1	0	3	0	0	10	0	0	1	0	0	0	0	0	1	0	0
UPF1	12531	7314	11368	8102	6816	5518	4973	6837	10552	7536	6216	9449	6541	17568	3176	5472	2890	7840	11477	9968	2701	17728	12701	14414	6773	5823	9903	8575	6702	4569	9244	7974	5497	9202	8667	14293	9927	14321	11857	9012	1450	4593	9313	7972	9550	19633	9690	7032	4412
SKAP2	661	202	205	586	5866	74	2872	264	1326	110	2625	702	223	85	2441	70	240	2523	321	2117	80	1677	2343	4457	813	570	439	80	1449	86	52	522	812	1388	65	1254	2405	477	19351	795	81	682	2775	34	954	445	437	1600	3444
SLC25A5	13047	9484	7822	7015	5415	5514	3969	16508	6803	2697	15930	15582	6910	11008	5298	3089	2334	8952	12075	15875	655	5012	15552	14439	17728	2743	5162	11582	8865	609	6876	9219	4255	14499	16707	17349	18550	14455	5368	12978	1405	9036	15691	7120	4880	13917	5378	8299	10239
MCUB	1196	1301	51	1708	596	1098	948	1376	3198	476	1562	2127	957	2212	682	347	270	1750	1647	2435	67	638	1569	279	374	297	2985	2116	639	123	2837	1299	418	3746	2768	2532	449	1695	1317	2510	62	1167	423	1263	1031	2616	1730	1498	383
HOXA11	0	0	2256	6	0	18	0	2	0	1	0	1	0	5	0	0	0	28	0	0	0	0	1	110	0	0	0	0	0	1	0	1	0	0	0	0	0	10	44	0	0	0	1	0	7	0	0	9	0
POLR2J	6399	4618	5345	5644	3124	2802	4012	4456	6098	1145	3968	4453	3677	6983	2402	4222	2100	5997	5926	9890	584	5532	3647	6448	5986	2120	6393	7098	4295	1202	4793	6446	1553	7840	6488	6328	7922	5077	4305	6919	603	4475	4090	3468	3418	6824	5042	6121	6309
DHX33	2371	1399	3751	849	2900	1718	1459	1580	2597	799	1554	1858	2402	1557	1077	836	704	1918	2353	2383	504	3318	2815	2352	1785	923	2314	2991	2825	818	836	4702	571	2389	2235	4437	4357	3510	1316	1363	255	2374	2438	1691	1045	1371	982	1964	4258
MEOX1	0	0	5	5	0	9	0	1	0	0	0	0	0	0	4	0	0	4	0	0	0	1	0	0	0	5	8	0	9	0	0	0	4	0	0	0	0	0	1	0	12	0	0	0	0	9	0	0	0
THSD7A	2	2	8	15	5	20	11	6	2	388	3	3	0	14	5	1	7	33	9	5	0	0	0	7	3	0	13	0	155	21	5	3	4	64	0	1285	23	189	1	12	3	3	3	7	29	24	33	771	43
LIG3	8674	6660	14698	4732	5773	4509	3761	6486	6110	4163	3886	4570	4689	11745	2273	5022	1919	10732	10473	9173	1274	15221	5460	9336	10022	3978	7664	9708	9575	831	8294	10230	2079	7609	4249	12317	9103	9515	12436	7961	763	5453	6579	4987	3377	11624	5547	5912	11005
RPAP3	2623	1536	2095	2151	3689	2452	1773	2780	8007	1087	2462	2789	5137	5355	1559	1371	810	4604	3901	6123	385	3767	2651	3821	2545	1293	4705	4904	3542	586	7156	4173	619	6266	4608	6150	6526	4508	3560	4462	238	3046	4242	2589	1316	2212	2785	3576	5377
ACSM3	34	111	1742	209	684	30	185	359	424	266	26	428	304	180	274	79	48	505	209	325	6	747	146	512	1485	318	1465	596	1283	60	240	2011	192	298	211	131	1174	283	85	178	31	523	278	175	68	111	420	145	1543
REXO5	547	658	2157	163	4632	644	499	1028	1937	745	466	669	990	349	284	492	353	2538	2197	2880	91	2736	1224	1794	1400	335	410	2728	591	242	1211	1722	220	1544	993	570	3174	3149	37	1359	75	1059	1501	1279	201	669	277	103	3622
CIAPIN1	2296	1582	2491	1539	2066	1219	881	1998	2076	498	1525	2037	1516	2574	892	1175	1201	1658	2264	2325	494	1050	2913	2181	1475	691	2200	2158	1784	507	2463	2189	1011	3033	2085	2860	2111	2868	1922	2501	526	1506	2919	1713	1159	2630	2107	2153	2167
SPPL2B	6615	4545	5616	2329	3223	2135	3093	4412	2222	3161	1835	3756	2557	5426	827	3787	3886	4731	5284	3016	1090	9531	4253	6285	2240	2017	5555	3260	4522	4231	1999	4716	1926	2392	1595	3382	2340	7768	4587	3537	1368	2365	1639	3921	4980	6401	2553	2457	2846
ATOSB	507	227	730	612	316	215	69	444	202	113	41	424	185	1088	281	169	217	480	500	196	50	278	176	401	240	298	608	268	287	127	199	345	567	255	210	168	177	746	167	167	210	274	1431	284	1124	511	660	314	441
COPZ2	3	4	3	20	13	35	7	1	1	26	2	0	1	16	17	0	0	12	7	0	0	19	7	0	0	6	1	0	0	13	0	0	33	17	16	0	31	44	3	0	16	8	28	0	29	16	4	7	10
PRKAR2B	1554	469	58	272	745	314	56	174	793	126	293	436	977	171	1732	22	220	219	3840	262	127	151	1532	145	277	132	107	2960	155	85	1823	34	771	1370	328	2378	128	1441	81	478	23	66	110	445	536	451	494	281	131
MSL3	4528	3152	3606	4420	4775	2999	2812	5389	6308	2279	2498	4932	4022	10800	1212	2658	2137	6116	5220	4504	1310	4837	4279	4866	3956	2948	26596	4841	3894	2446	4009	3932	3777	6855	3889	5222	3607	8152	3206	3857	1042	3376	6518	3228	4389	9165	5415	3730	4934
CREBBP	52811	29414	71257	63448	29335	46576	29377	24576	51296	66245	20889	47415	30836	112040	15956	21683	14421	76637	37980	55532	6757	81898	23047	37901	53004	29739	129565	37878	51773	25005	135512	60358	27102	55904	33187	73661	44779	52356	70061	50071	8276	67257	67525	32264	40369	96116	169061	38810	60660
TSPOAP1	7088	4169	2981	9047	45082	4327	3685	13399	4471	5105	19082	13923	2892	21474	2339	3768	10643	11050	7633	10173	10310	13853	6517	1830	6523	10804	5906	7433	6807	14728	6099	2723	8209	5655	5347	13273	4341	13074	6652	6067	11099	10134	3558	8354	39364	24077	4564	4326	8515
MPO	1257	368	246	839	165114	807	594	1292	679	1384	577	2006	851	2441	10737	359	539	169968	2586	6960	36	23688	2782	6	11230	113005	83	328	69	1559	35472	1999	28342	34312	4583	20493	664	2887	99	5333	9601	6828	1656	618	26384	293	6345	10879	210
PON1	1	1	2	15	73	378	758	9	4	6	250	2	821	99	1	5	37	41	174	3401	0	0	213	19	163	11	143	0	527	253	0	1	24	18	328	128	0	1	37	408	11	27	0	0	50	41	37	70	0
GCFC2	1798	1314	1762	1203	2372	1097	2073	2000	4564	2136	3263	2672	2024	1996	642	784	691	2805	2614	4516	311	2613	1733	3823	2360	761	3362	3494	3166	467	3750	2957	419	4321	3203	3478	6497	2990	2638	3164	267	2807	2512	1680	991	1597	1713	2590	4922
WDR54	1501	606	495	596	540	542	697	1308	1021	196	1477	1156	617	539	286	547	367	918	1197	1398	129	421	1692	630	799	140	736	1156	407	204	617	743	324	913	1457	1296	1371	2029	539	819	167	1035	1194	920	644	1380	226	1321	696
CROT	2086	1345	1368	1070	1618	666	1121	1284	2848	122	592	1339	599	3594	248	1178	230	1385	2393	2570	54	2161	995	1129	2520	448	1756	1866	4551	250	2933	2056	245	2132	1274	1226	1033	3774	1207	1760	104	1071	803	1167	466	1603	681	1174	3454
ABCB4	211	61	142	356	515	271	411	245	2237	148	89	14	68	1017	308	56	116	287	212	222	43	160	190	346	192	161	5436	188	1102	208	418	283	803	776	173	163	121	346	200	130	180	215	328	89	621	312	3058	326	661
KMT2E	55803	44812	66762	53126	30983	80131	29150	29518	44125	22789	32075	26628	21333	114281	7179	25372	10892	46662	53376	67713	5512	104471	35663	62343	61414	21475	105451	57325	45118	11026	116397	65211	17094	58545	36468	64927	47898	65204	54988	45443	4128	36822	30977	28759	23695	72144	85628	35906	74482
RHBDD2	1881	1565	1053	2192	548	1796	381	1421	635	572	1481	1496	931	3243	331	1246	675	1612	1409	1716	437	628	1637	1151	4560	1278	3460	1410	1479	239	2999	681	680	1299	977	1769	1100	2129	1191	1602	625	839	461	644	1164	8395	2002	1269	554
SOX8	8	3	0	47	0	1	0	1	1	1	0	1	1	1	0	3	0	19	61	0	0	0	0	0	4	0	6	0	1	0	0	0	7	1	1	0	0	75	0	0	1	3	0	0	30	14	1	11	0
IBTK	3445	2760	9639	4105	12897	4738	5488	1949	12229	3242	3961	6431	4738	6985	1544	3889	1100	7898	6662	9935	460	6329	5635	9846	6211	1577	8777	10367	7898	468	12147	12668	1427	9137	6085	9309	12478	5014	7381	6825	878	7954	6784	4291	2280	5992	7308	9704	9327
ZNF195	3536	2148	3825	2092	2610	2820	2541	3481	3423	1587	2648	5762	3896	7619	1621	2024	1138	4955	4772	4866	1104	2794	4071	5840	2999	1022	2541	4168	4456	2076	4608	5757	1048	5120	3207	5665	7613	5546	4543	4118	747	3747	2309	2759	1812	3853	1932	2916	6329
MYCBP2	83994	38525	37871	52201	76204	12297	49024	42088	97779	14359	34400	51708	49293	37131	22568	24342	11120	86618	62107	104490	4774	77038	38794	99928	32163	23227	83353	101390	59141	5082	34313	79786	16620	80300	37788	74589	121380	68108	51319	52496	5890	56141	101664	38700	26766	50515	41521	65143	139531
FBXL3	2993	2126	725	4383	2044	1425	2217	1973	2790	3974	2650	3037	1431	8018	561	1967	421	3685	2937	5370	91	3061	1728	5375	4356	784	5224	3200	2425	180	7885	5293	1052	5482	2757	7975	5183	2412	4445	5673	292	3264	3937	1493	1365	5140	6594	3033	5954
ITGAL	45392	25870	9662	29955	15367	4216	7864	27650	25449	37150	2466	25301	8802	23151	7244	15283	14238	27854	65693	6389	5364	42473	30421	13457	9804	18332	12879	27036	14432	2047	7803	25305	10559	32187	21974	18555	17634	69996	11924	23718	4375	17904	9213	28636	45890	33503	5710	27349	11206
PDK2	2940	1902	3062	1880	2629	428	1049	1617	526	359	66	800	1412	1159	438	1196	301	3736	2602	1874	204	1536	821	3705	1729	727	2212	265	1091	273	69	2542	265	2642	1346	171	4014	2673	1067	1511	102	2431	4626	416	1091	1076	695	2648	1939
ITGA3	2101	414	383	358	201	315	924	1349	11	119	54	157	1177	194	199	578	91	1834	1356	1618	83	130	933	76	93	246	189	589	90	1071	0	34	294	723	969	31	705	1363	446	151	59	243	393	414	383	1037	49	676	17
ZFX	14161	10757	12858	10820	10491	8602	9085	6154	21840	10738	8723	9570	5753	12788	2949	3869	2539	20047	12855	13703	1187	17905	14337	17322	13583	4719	14946	11429	10108	2030	14580	12746	5177	15491	8538	17171	16922	16049	9078	12380	1034	13136	14603	10338	5904	18435	14794	16451	19446
LAMP2	6594	3266	13914	4578	15014	3107	3038	3692	4813	3167	2215	5768	4634	8099	2819	4225	1211	11562	4974	7713	573	7261	3560	8263	6398	2370	6263	5208	4904	688	8886	11889	2053	9911	5367	7823	12742	5691	4646	8618	470	10734	13854	3878	2718	5286	10101	6370	10548
ITGA2B	318	190	1424	198	544	239	171	265	317	242	51	477	210	644	3050	121	178	736	639	200	48	1014	304	158	176	1022	233	280	345	259	171	265	3052	408	151	298	74	878	88	136	244	366	5738	262	743	902	2623	335	173
ASB4	0	0	0	9	2	0	0	2	1	4	0	0	0	1	0	1	0	1	0	0	0	0	10	0	0	0	0	0	1	0	0	0	0	0	6	0	0	4	0	0	0	0	0	0	1	0	6	6	0
GDE1	1483	730	2394	807	1286	831	449	980	595	948	1053	1087	372	3254	261	882	274	1871	1189	1327	78	759	834	1531	2081	426	1326	1036	1085	117	2084	2368	374	1808	1346	1921	1694	1522	899	1667	108	1407	1619	697	486	1565	2365	1281	2067
REX1BD	1065	497	559	522	681	146	420	1082	1174	134	586	457	419	273	290	338	372	475	490	528	154	833	1252	681	451	298	364	521	500	928	172	438	683	337	377	614	553	1147	367	442	328	498	441	406	1293	1618	130	507	262
CRLF1	10	7	29	15	46	41	13	5	65	6	7	1	8	19	5	1	0	7	21	8	0	8	44	9	3	5	31	23	28	1	19	7	21	22	9	37	13	74	11	5	9	9	36	9	25	64	6	12	1
OSBPL7	2507	1575	2465	2281	1730	1140	1636	1531	2457	627	1019	1998	1249	2648	450	1225	644	2593	2103	2362	717	2425	2373	2085	747	1428	1620	2859	1227	1832	2486	2059	500	1481	1492	1472	1539	2768	1277	1692	297	1603	2389	1861	2229	1948	982	1562	1521
TMEM98	1564	855	1	135	1	7	1	209	1	6	0	2	544	298	1	302	203	736	791	1	0	137	0	0	931	11	0	0	36	1	0	0	85	107	7	0	0	1100	351	0	449	0	29	29	14	1231	38	1116	0
YBX2	69	23	102	10	15	103	8	22	0	40	18	2	1003	108	13	65	0	604	210	0	13	20	13	0	338	13	0	0	1	39	0	37	10	18	1	45	95	1432	671	72	37	0	38	133	87	48	50	343	34
KRT33A	1	1	2	6	0	4	0	1	0	7	1	0	0	1	1	2	0	9	0	0	0	0	0	0	0	0	0	0	0	1	0	0	0	0	0	0	0	5	0	0	0	0	0	0	1	24	0	7	0
MAP3K14	1454	1129	2907	2284	1367	1609	1336	1106	2774	1152	613	1841	1438	6048	358	702	1201	1697	2104	1006	638	2492	1753	1490	979	1691	3871	1970	1227	2593	2669	1157	1619	1758	1300	1940	1263	2416	929	1561	697	1123	2521	1624	2769	3480	3331	1189	1491
ABCC8	9	10	23	301	17	343	13	30	716	2395	15	1	58	115	110	5	0	959	71	145	0	143	61	0	0	1	34	73	35	1871	157	0	63	61	167	16	0	154	42	1	1	3107	26	10	157	81	66	30	43
CACNG3	3	0	1	2	1	18	1	1	1	2	0	0	4	1	1	0	0	0	0	6	0	0	0	0	0	0	0	13	0	0	0	0	0	4	0	0	0	0	0	0	0	0	0	0	8	6	4	1	14
TMEM132A	60	15	33	71	47	117	71	5	147	132	4	28	11	87	41	17	29	58	27	89	26	22	48	21	8	149	248	121	26	22	104	33	116	52	33	25	53	94	21	42	11	128	51	8	102	104	138	34	0
AP2B1	24562	12990	32591	14101	12937	4088	9788	12657	13698	7103	13193	13953	10043	18158	4578	10943	3429	21613	21149	21614	1031	16367	12143	26131	19736	5446	10434	17722	14485	2459	13024	26035	4829	20317	14388	23759	24487	19684	13621	17075	1260	22327	27718	8977	7793	17201	10449	22730	25789
ZNF263	3009	1136	3480	1703	2131	1237	1327	1258	3453	586	1606	2508	1383	3373	734	1343	346	2539	2468	2768	208	2146	2926	3040	1988	556	2296	2204	1874	486	3688	3866	1024	2668	2089	3378	1958	3850	1787	1914	330	2035	2858	1061	1487	4177	1398	2101	3056
SPATA20	125	42	7138	351	1614	766	700	467	3086	402	16	333	540	267	430	85	311	2994	200	33	820	91	1397	2052	78	1366	964	134	105	1935	86	1387	1469	176	234	510	1123	678	1564	200	9	2983	2921	113	1485	95	935	406	1292
CACNA1G	6	3	54	26	6	344	15	22	5	75	4	0	39	7	12	5	26	61	14	0	20	11	23	0	37	27	26	0	5	255	19	0	155	0	15	0	40	83	36	12	12	12	22	0	41	26	64	1	11
TNFRSF12A	0	1	72	1	1	12	0	1	8	10	31	0	0	10	1	4	5	1	0	2	1	5	1	0	24	24	6	8	2	20	12	9	84	1	5	0	5	15	0	1	4	11	58	0	20	14	42	2	1
MAP3K9	2097	1385	699	1798	15	1936	298	1557	1652	797	1278	1112	143	3353	17	1251	1103	784	2073	1803	647	85	2768	659	687	914	1283	2231	579	1714	3577	0	846	1465	650	2938	818	1381	144	1823	357	47	50	1765	1397	5272	1351	657	32
RALA	1667	895	2797	1301	1564	397	865	910	1523	590	1353	1584	1221	1047	417	476	203	1661	1404	1688	106	1725	1632	2757	1274	272	2472	1727	1258	150	1459	2409	589	2217	1659	1712	2272	1839	871	984	265	1484	1122	750	533	2411	1402	1670	2545
BAIAP2L1	98	119	76	184	596	40	22	156	115	145	14	73	20	196	72	121	48	134	97	62	0	122	73	95	98	102	419	71	103	39	155	113	178	78	78	122	56	206	3456	122	21	70	170	52	102	259	326	60	91
KDM7A	7934	4641	4134	12107	3015	2621	5598	4312	7675	2068	3362	7680	4749	24766	2301	2125	1826	11219	6583	8569	967	5108	2015	3958	5642	5165	25845	6658	7117	1075	12427	8435	2571	7124	2997	8757	7201	9171	5895	6494	623	7387	1969	3947	5872	15810	16903	7065	19003
ETV1	0	1	2	72	1	44	1	10	0	41	2	2	1	13	3	6	1	34	0	0	0	0	0	1	11	15	1	0	0	14	14	0	20	66	0	14	33	0	0	0	5	0	9	0	13	0	68	0	0
AGK	2437	1832	2268	1907	3043	900	2283	2248	3894	689	1832	2074	1611	2940	832	1023	938	2034	2619	3331	389	3595	2822	1661	2392	1279	2449	3457	2137	408	3707	3060	482	2508	2060	2925	4060	3823	2225	2379	211	1844	1814	1868	1115	2297	2032	2428	3248
ALDH3B1	101	66	43	79	772	35	144	70	132	36	35	196	39	33	579	43	299	262	101	34	4	67	53	28	91	936	136	64	302	53	105	50	824	206	25	124	71	248	57	35	23	209	89	30	383	164	423	88	60
TTC22	356	22	0	49	84	16	29	27	55	3	1	129	9	103	16	142	67	13	140	1	0	65	13	9	18	172	190	1	73	41	24	7	174	77	12	47	13	292	48	124	36	18	85	62	185	260	136	70	1
PHTF2	5067	4649	2157	4100	1587	3073	1494	1766	4124	2075	1897	1750	1881	9468	883	1778	581	5515	6147	4686	135	5167	2835	3767	4647	2337	6764	4165	3906	306	9339	3643	781	3761	1975	4211	4967	6926	2386	3579	278	4649	1292	3009	1448	5569	4350	2924	6573
FARP2	1424	638	695	796	842	1225	1668	1792	287	148	695	1601	1556	2119	556	645	408	1395	1729	1869	95	2744	801	1106	820	636	3190	1308	1067	495	1484	959	731	1034	715	1127	991	1329	1439	1078	137	411	1081	1231	767	1215	2458	661	130
USH1C	1	1	1	25	1	125	1	2	1	18	1	1	0	1	4	1	0	0	18	0	0	0	0	0	0	0	0	0	0	14	0	0	78	0	0	0	0	1	0	0	16	17	14	0	26	34	16	0	0
GGCT	124	106	84	131	384	243	189	244	304	26	249	187	463	164	217	52	40	178	277	463	28	89	510	335	320	40	74	461	234	21	242	295	54	464	513	510	508	233	178	425	40	211	259	224	53	130	75	210	225
DBF4	4162	2320	3529	3466	1183	7336	1613	2143	3029	988	1668	1491	1391	4672	1042	1192	453	2787	3904	6175	211	2925	2015	4049	4701	1178	3635	4763	3000	324	3852	5953	631	5150	4081	5296	5012	4659	2659	4910	193	2732	2065	2262	1258	3146	3610	2085	5791
TBXA2R	111	0	78	123	109	6	25	4	228	308	0	43	69	27	203	11	8	123	49	15	0	16	24	22	100	28	616	31	67	45	9	905	92	119	0	15	15	233	11	29	82	31	1447	0	410	164	46	328	350
IFRD1	18743	11184	40660	12927	16587	12543	26226	12636	28864	11250	15003	10263	4363	51099	5795	19656	11233	30197	23058	41717	2849	24568	18880	26530	45347	26323	13406	24616	22925	3667	9798	32751	8992	19098	28486	22218	21802	79099	11797	14833	1391	20296	16679	11500	11725	20622	13967	12462	40475
LGALS14	0	1	1	4	1	3	0	1	0	4	0	0	1	4	3	0	0	0	0	0	0	0	0	0	0	1	6	0	0	0	0	0	0	0	0	0	0	0	0	0	0	0	0	0	4	0	6	0	0
COX10	3450	1652	3355	2700	1704	1448	1959	1656	2451	1530	1614	2256	1858	2139	507	1746	785	2395	2988	4652	429	2849	2228	2816	2964	892	2396	3070	2583	326	2076	3537	627	4038	2472	4068	3829	3668	1441	2824	178	2493	3651	1972	1290	2412	1788	2760	4502
GTF2IRD1	369	88	750	75	20	62	4	145	20	216	8	66	399	27	16	17	89	512	100	18	0	415	608	84	68	56	351	107	39	539	95	0	104	85	37	50	20	91	109	10	29	147	79	46	31	333	36	65	9
PAF1	18220	10544	20099	9201	7571	7717	7373	12327	15378	16059	8054	8826	7361	24837	2247	8991	10291	10912	12574	14344	6215	17137	17257	15322	10209	16705	8804	11240	10986	12281	7246	10736	12376	10823	9761	14557	15018	24455	10013	10180	7835	8619	11382	8018	18329	27681	5920	9603	9942
VPS41	7827	4720	8399	4743	10789	2246	6189	4132	9461	1799	3822	5881	5763	4016	3020	3114	2743	8369	6266	7607	1158	12985	5083	6580	3902	3882	8923	9722	7365	1928	1718	13125	2203	7701	3322	5042	11691	9903	3579	4111	1062	7939	8488	4201	4814	4655	3962	7803	19816
ARHGAP44	26	18	2	21	4	39	4	15	22	38	1	12	37	20	5	14	4	39	45	5	6	0	20	3	16	6	38	21	54	1	9	5	25	48	41	13	3	129	1	4	18	0	93	19	33	10	1	23	14
ELAC2	13778	9938	18634	9456	16975	11076	9429	11157	14931	5491	12022	14171	12245	19742	5480	6075	6294	16207	14253	18709	3440	13936	17482	13259	10840	6624	17383	19681	13931	6631	14502	18021	4282	14787	16503	21824	15615	17284	10601	13558	3221	12598	16780	11383	10069	15290	10868	13694	17140
SCIN	1	2	6	32	4	226	1	14	5	383	8	1	0	27	3	6	1	17	11	0	1	418	0	0	0	0	36	25	1	53	20	0	21	0	224	1	1	0	0	770	1	12	14	12	27	1	30	0	33
ARSD	648	202	6	293	1120	3	34	277	43	107	36	310	281	71	296	162	67	789	255	98	31	744	199	14	63	234	126	552	47	28	37	11	233	327	65	220	1	493	330	264	43	922	1225	104	343	442	188	474	18
PNPLA4	14	1	481	12	252	2	3	242	51	17	2	10	4	5	171	7	13	54	11	15	0	0	11	11	216	35	361	0	245	0	49	405	29	94	0	38	51	9	0	14	16	310	623	0	15	21	98	36	548
MYH13	1	1	2	34	2	34	1	5	1	32	3	0	2	17	4	8	0	15	24	0	0	1	0	1	10	0	27	0	0	19	0	0	16	8	0	5	0	9	0	14	4	0	0	1	68	37	10	1	9
ADIPOR2	753	186	1338	448	1530	416	788	399	1509	342	509	461	697	193	336	220	105	1079	802	1107	15	784	907	1027	579	263	937	1083	635	45	444	1216	232	994	885	678	1637	802	176	532	59	1040	3227	529	282	393	675	614	1320
CDKL3	34	31	44	76	67	116	32	63	129	13	36	33	67	135	141	111	1	79	69	115	0	86	16	76	86	14	365	113	153	0	210	41	40	193	122	113	108	180	45	96	14	66	196	68	44	68	130	117	156
UPP2	1	0	0	5	1	6	0	2	0	14	1	1	3	1	1	0	0	11	0	0	0	7	0	0	0	0	0	0	0	6	0	0	1	8	0	0	0	4	0	0	0	0	16	1	12	3	1	0	0
PRSS21	1	892	851	3	1096	196	1	3	2	4	1114	5	1	5	26	1	307	18	0	1017	0	12	1	7	97	29	260	0	2564	0	14	14	117	24	783	16	3266	62	0	0	0	15	1206	0	21	299	22	20	1264
MARK4	4562	2598	5343	2794	2071	1661	2024	2533	3396	1951	2354	2398	2428	3567	969	2119	1273	2973	3002	2989	1002	5760	2881	6623	3742	2132	2645	2991	2714	2249	3977	3021	1468	2152	1496	2038	3018	5014	1950	1633	936	2432	5916	1301	3115	5577	1638	2326	3059
PROM1	25109	246	5372	564	11560	64	48	12832	50	110	5	492	1260	190	199	1150	241	1590	6488	165	0	6036	57	10651	73	93	610	56	67	40	256	9937	251	3895	104	3944	2861	448	24355	1399	30	219	407	307	155	425	416	127064	13897
CCDC124	4851	4264	4194	3045	1980	2404	2206	4395	2142	1135	3576	3011	3356	1277	1331	2755	2460	2344	3893	4894	1757	3127	7243	5494	2934	1435	1315	3339	2353	4638	834	3136	1946	2743	3050	4086	4764	6670	2932	2521	1692	1821	2951	2330	5009	5067	830	2381	2378
CEACAM21	121	77	806	280	780	272	425	21	1316	221	90	113	210	65	354	43	65	1679	315	145	14	436	115	990	42	431	670	363	80	96	276	720	146	662	37	337	812	327	40	131	28	535	1138	55	288	155	435	322	1507
PAFAH1B1	19557	11769	14803	14686	8730	12184	9089	7802	15458	12963	6606	10142	8211	32804	2702	7731	2889	15705	19239	16672	1263	25299	11786	16593	12593	4628	19345	18241	13386	1683	23492	18949	3649	20737	14658	19520	15887	21625	14920	15847	895	12583	19398	11193	4952	20700	20720	15569	19469
NOS2	14	2	1	24	4	9	3	11	1	19	2	4	3	1	4	2	0	10	4	0	0	14	1	10	14	8	10	1	1	6	0	77	1	1	0	0	1	4	0	7	1	1	0	19	14	0	7	25	5
DNAH9	11	21	30	109	10	76	14	27	14	62	7	13	10	44	21	13	0	11	46	63	3	1	15	27	9	0	146	10	3	11	89	35	6	52	20	71	31	14	33	57	16	15	6	31	38	55	74	20	37
BLTP2	28598	15734	30141	15411	31206	8450	17662	18156	26800	4953	18552	18761	16690	26243	8227	11116	4822	30319	24297	27655	2015	28049	23719	34609	19665	8513	21765	32484	22678	4006	12647	39272	8581	23702	16709	31324	31697	26921	17696	18041	3712	27371	39931	18204	12486	28492	13103	24257	36736
SLC13A2	0	0	1	12	1	3	1	1	1	1	1	0	0	1	0	0	0	0	0	0	0	0	0	0	0	1	0	0	0	6	1	0	0	0	0	0	0	1	0	0	0	0	0	0	21	0	0	0	0
GAS7	6489	5414	5742	9196	1987	8028	3382	10321	10578	1093	5121	5328	9653	5459	3185	2947	6086	12608	9546	9300	5265	5217	6318	3602	1612	4841	1855	8112	2084	7525	7245	5390	3112	7216	3198	16870	6454	8489	7100	6294	979	2530	2155	5311	17728	7687	5450	2375	3830
TRAPPC6A	925	690	1286	603	977	182	450	1001	805	312	1013	708	558	330	487	305	266	974	712	594	103	620	689	1413	1210	287	915	798	1055	193	150	2661	522	523	547	850	1583	1540	517	467	380	1002	1320	393	715	1117	186	1176	1262
MATK	452	359	4257	2924	2709	157	1265	102	358	20	70	165	1453	410	331	12	421	1246	1295	6	4	2500	96	3087	407	276	469	73	305	113	294	7448	749	165	52	803	6058	3849	25	138	153	1378	3290	99	702	4964	617	871	1522
CEACAM7	0	1	1	2	1	5	1	1	0	1	0	0	0	1	1	0	0	0	0	0	0	0	0	0	0	0	0	0	0	0	0	0	0	0	0	0	0	0	0	0	0	0	0	0	8	12	0	0	0
CD79B	771	209	3797	1287	3071	351	1995	513	3887	162	755	149	1051	215	713	76	444	3008	578	988	270	267	1554	1040	455	434	9457	1402	2572	899	317	2539	1100	1402	115	1216	1342	958	835	162	815	2436	2198	141	3922	629	1716	895	2962
SCN4A	14	45	105	94	32	139	25	39	78	135	11	10	35	249	75	12	72	122	69	43	50	71	39	15	83	94	181	14	64	46	45	114	51	15	38	15	44	187	70	10	36	73	9	89	212	142	125	16	100
ST7L	1255	691	2698	848	2103	932	1369	1177	2301	709	623	1138	827	1460	597	748	409	2159	1177	1241	225	2400	973	1286	1519	577	1464	1963	2937	686	1275	2150	537	1901	1734	1174	1824	2189	1329	1162	594	1102	2283	654	1132	1002	996	1452	2444
TKTL1	220	74	13	443	98	55	18	40	116	20	13	115	26	62	2	7	70	170	258	35	0	24	49	20	211	46	743	14	82	6	33	27	22	23	34	26	23	223	31	9	14	39	89	0	39	82	137	265	93
PAX6	21	16	12	62	47	407	14	14	50	25	14	13	18	31	134	18	1	40	72	13	0	12	45	75	13	16	17	159	101	58	3	110	3	53	531	18	113	56	14	168	8	36	25	19	64	18	76	49	228
RPUSD1	438	298	530	387	394	251	173	316	329	64	270	382	335	331	194	163	163	374	384	398	115	183	513	439	211	111	509	299	280	165	260	403	202	332	384	327	291	648	207	244	112	253	584	187	341	1011	199	329	266
RHBDF1	50	65	305	91	81	222	22	41	120	81	26	18	21	207	51	42	118	166	77	60	63	94	162	39	17	92	173	92	71	140	84	49	83	35	44	159	43	253	83	27	8	29	67	111	123	114	84	53	106
LUC7L	17059	13324	9674	8415	12899	8565	10282	17532	12008	1466	2524	10292	9397	33705	2699	6809	10585	8572	11576	10828	6211	20977	14358	7598	7568	8774	7371	12385	12167	21928	6503	9881	10032	8367	6155	14021	6393	25959	9493	7776	9499	4615	8036	9331	16980	32066	5656	6884	10132
CACNA2D2	703	430	291	1339	62	127	1109	197	606	62	63	57	61	648	38	304	137	392	1120	169	77	115	85	51	310	436	476	1031	482	157	375	50	141	155	118	132	94	1946	214	182	52	129	124	76	363	693	424	1173	285
BAIAP3	194	620	1515	317	166	447	263	208	1207	251	54	118	63	1439	84	219	259	234	375	176	138	411	378	171	1035	204	497	178	957	495	667	268	673	295	171	540	111	8133	136	178	1556	199	221	216	1306	716	397	168	160
TSR3	705	532	807	547	707	292	347	670	677	89	572	559	484	249	352	422	393	581	421	647	160	415	1114	579	346	201	472	648	442	254	136	642	458	455	544	881	717	1214	271	564	350	593	632	417	907	988	189	627	536
PIGQ	1571	676	1602	1113	1010	420	615	1067	1220	302	733	858	770	849	672	690	699	1183	1245	1120	287	1259	1600	1590	1192	510	1107	1185	1467	750	678	902	447	792	608	1180	646	2410	769	855	396	825	960	643	1545	1605	489	1098	889
CRAMP1	740	511	555	97	602	640	576	221	551	518	200	187	416	332	108	252	291	26	447	283	109	1656	519	1031	272	457	739	386	473	664	255	917	307	254	172	239	573	1260	156	281	275	180	481	265	706	739	515	256	611
TEAD3	67	105	291	56	61	155	14	58	99	121	8	46	19	758	72	46	16	147	125	27	24	92	157	86	125	14	63	38	51	21	15	42	84	49	339	67	49	1367	25	32	8	107	100	65	95	101	35	52	105
SELE	1	0	1	4	141	5	35	0	15	10	32	2	7	7	1	2	0	8	25	1	0	74	0	0	0	1	18	13	0	0	48	0	0	0	0	0	61	0	53	4	0	20	0	0	10	22	7	1	5
DNAJC11	6157	3503	6003	3389	5483	951	3456	4173	5490	983	2414	4821	4717	5094	2645	2333	3813	4020	5289	4910	1996	4682	3995	3106	1853	2143	4197	5239	4277	5307	2473	5989	2378	4662	4292	4086	5903	7397	3279	3027	3065	2643	5307	4187	4743	4238	2860	3644	3310
FMO3	1	1	1	19	8	20	0	2	1	11	1	1	1	1	4	1	0	1	13	0	0	0	0	0	0	0	11	0	0	1	0	0	8	26	0	0	0	6	0	0	0	0	0	0	0	9	15	0	1
MYLIP	5179	3477	19591	7310	3232	1201	2665	2186	6227	7018	611	2881	464	9374	2000	3702	1839	8530	3827	3597	395	17352	1800	3032	8616	4481	5780	1076	7068	1512	557	8984	7210	3741	649	2205	3364	15565	3183	2985	2568	6818	5996	1464	11965	21548	8925	2954	5542
NOX1	10	0	24	7	8	24	4	17	11	10	34	10	8	1	5	0	0	18	17	16	0	3	3	17	7	0	13	28	6	0	6	9	12	14	43	6	23	18	7	7	1	4	39	13	0	1	40	14	15
E2F2	3610	1772	167	2138	99	3662	303	1268	1143	1182	347	1602	1628	4410	1016	916	1479	3365	2574	4124	668	396	4343	547	918	754	322	2616	1014	1143	3565	197	253	2992	3610	4414	794	2379	1614	3571	123	112	1422	2600	1906	660	743	2044	126
PSMB1	3931	3473	5272	4429	2763	3397	2017	7395	5247	3530	5950	6268	3999	4403	2455	2720	1525	4562	4162	6371	526	2960	6043	5868	8321	1705	5874	5743	4603	677	6910	7242	2886	7441	6859	4781	7848	5354	3353	7504	947	5678	7851	3595	2970	6358	6053	5669	7879
SYN1	171	267	466	386	168	141	270	66	273	331	215	58	76	334	15	82	204	301	219	334	108	113	701	80	567	104	262	289	330	171	192	367	353	198	93	488	61	568	243	82	195	147	79	99	314	619	115	475	243
JARID2	33637	29489	40617	36944	21877	12599	7598	13858	7445	18945	6813	7295	15076	37224	4514	14336	9295	42775	33088	13816	4880	74637	8068	23735	25758	16031	16973	13990	15469	15336	16898	28325	14198	7817	4450	19917	14594	53028	25664	8305	7640	6921	15146	6747	14377	57038	19418	14710	30415
CDKL5	3461	2408	179	1758	394	896	264	1268	256	530	1551	2932	328	797	518	1258	376	345	1935	1051	143	722	103	3226	213	1300	2468	1088	787	139	268	239	687	3324	1001	1119	2240	3553	67	1623	160	2674	1273	912	652	1182	1654	1777	812
CAMK1G	2	1	5	18	2	63	1	0	10	28	5	1	0	2	4	1	0	1	0	0	0	10	0	8	0	20	236	7	0	1	4	0	14	8	0	7	0	9	0	0	0	26	6	0	16	18	31	0	0
CDK11A	4445	2869	2844	2690	945	2383	2168	2826	2464	1768	1631	2614	448	13976	689	3175	3863	2278	3217	3403	1443	6414	3628	1579	1924	2493	3386	2569	2316	7462	2626	2096	4051	2166	1509	3359	1263	3456	3126	2626	1173	1303	1285	2373	5155	9809	2792	1464	1268
NADK	2686	1807	2620	1907	3714	954	1737	2051	2383	370	1704	2609	1536	1945	2828	1014	985	2559	2539	2364	642	2475	3480	2659	1504	4128	2814	2398	2793	1300	985	2737	3025	3104	2226	2726	2231	4561	832	1681	896	2937	4320	1763	3023	2082	1712	2115	1307
TFAP2B	1	1	1	7	1	6	0	1	1	2	1	1	0	1	2	1	0	0	0	0	0	0	0	0	0	0	0	0	0	6	0	0	0	0	0	0	0	0	0	0	0	0	0	0	0	9	0	0	0
TFAP2D	2	1	3	71	1	17	1	1	0	0	1	0	1	9	36	7	0	115	10	0	0	0	0	0	0	0	0	169	0	0	96	1	0	0	8	0	0	30	0	0	0	0	15	0	25	0	0	134	1
DLEC1	256	430	584	820	645	701	325	1180	773	255	284	828	189	1932	94	190	147	1296	685	574	94	231	308	233	400	323	2291	710	608	196	1609	743	467	558	262	607	223	680	800	564	166	544	273	403	926	1259	1782	574	395
CYTH3	524	679	157	370	87	140	189	138	244	309	187	106	38	174	166	194	319	339	161	23	39	427	132	193	894	175	883	136	271	290	218	88	217	411	83	258	214	684	118	171	189	550	202	208	194	530	482	159	70
ADAM22	2591	1547	3249	1587	4884	593	3666	1920	2506	179	1926	1213	2614	671	793	918	478	3237	3056	6969	398	2811	4635	1511	1670	528	366	4873	4190	896	2253	4413	300	3212	1695	2204	6373	3984	1743	2846	344	4249	642	2275	1077	1370	561	1741	6532
SYPL1	7132	2450	6350	4096	2715	4320	2726	4074	7903	547	3912	3934	3565	8267	774	2271	725	6917	4831	6280	382	3773	3144	4597	5791	909	4506	6520	3687	717	9063	9286	1083	6477	4608	7585	7824	3755	4013	4970	416	4978	6443	2211	1922	5277	4815	4194	6677
CYB561	368	44	141	63	107	49	90	44	710	54	94	19	8	69	8	29	76	78	73	37	20	375	9	107	74	68	94	74	137	28	54	877	59	36	76	19	82	121	47	29	41	103	739	42	28	86	49	271	179
SPAG9	18091	11759	21953	13035	12329	25845	14979	13747	26187	27951	11634	11621	8547	56940	5555	9413	11314	16783	15245	23386	5972	51468	18583	12396	14095	16557	31485	21008	9505	24543	53458	20974	16632	15117	11820	35788	14985	15519	30446	19734	3610	15025	20142	17783	14349	34344	27814	9152	16576
CELSR3	1827	168	1330	707	473	397	347	755	3848	139	471	934	121	414	1485	394	164	639	409	800	174	404	9268	139	166	378	925	2064	257	783	1111	767	329	970	232	1617	1078	641	616	1615	58	251	760	1975	835	1080	338	664	1997
AASS	24	33	9	235	188	1686	55	74	2468	2946	7	1735	74	838	212	338	404	701	1338	83	44	326	40	53	89	104	420	8164	338	76	135	0	258	2262	689	4634	103	281	24	2932	225	62	78	2520	141	137	544	895	39
PLEKHG6	82	10	125	15	365	39	30	32	205	43	14	40	42	260	21	22	0	263	42	43	10	97	50	32	59	66	603	105	53	12	206	71	113	34	43	68	6	161	33	48	18	75	184	16	41	119	212	112	61
SS18L2	1140	482	982	785	314	323	347	739	792	472	742	568	349	779	229	408	111	789	647	865	100	803	558	847	1168	348	811	647	470	164	522	1094	188	975	887	690	967	913	453	961	53	592	1166	462	427	896	544	716	983
MPND	1894	1008	1898	1018	868	431	592	1421	924	206	1005	930	636	798	449	697	375	1060	1175	1202	215	1557	1467	1850	1326	650	415	959	1077	434	152	1027	529	775	797	904	1957	1833	588	566	375	901	795	636	1577	1266	186	890	945
MGST1	48	24	3	23	160	0	41	20	31	0	0	34	22	17	351	1	10	1	9	55	0	537	5	0	588	24	1	0	183	10	19	14	199	163	12	81	0	11	0	13	26	40	309	0	40	10	32	23	7
CRY1	6039	2799	3058	5479	2610	8557	4750	2531	4020	1841	3462	3581	2436	10979	1047	3576	957	3357	4064	5622	622	4679	5424	7562	5981	1358	4792	5465	4432	828	9197	4640	1387	6224	6996	7594	4749	6096	3902	5684	589	4999	4524	3701	1888	6668	6903	4653	7870
PGLYRP1	27	11	83	209	773	30	127	68	55	11	15	15	19	11	545	26	0	183	133	248	4	40	31	34	139	1803	58	19	54	63	119	116	465	738	31	225	6	364	1	149	2	307	24	11	303	338	321	50	15
NFIX	873	1081	1817	305	1261	2626	2826	805	1043	143	1410	1442	2069	252	983	293	594	1295	638	2125	247	2412	1387	4570	1072	243	188	2505	105	2378	763	1039	389	572	542	1088	2194	1335	1616	1313	178	4319	1297	925	1564	586	419	865	1579
ST3GAL1	1806	724	2227	1078	1503	158	938	209	2501	238	610	1098	637	280	265	425	279	2465	651	1081	89	1294	942	2851	496	653	1930	3081	855	384	888	1511	432	514	122	247	1014	1588	475	328	305	898	3368	92	1068	1478	718	1765	1909
MMP25	110	34	85	150	575	74	143	31	502	16	10	14	115	77	457	5	14	173	105	62	7	64	67	233	84	318	230	86	195	84	49	16	842	231	5	62	18	244	19	129	41	233	166	15	251	272	3880	71	24
IL32	10020	12258	889	19769	3333	45	340	16155	1316	1546	159	7700	13491	3170	1022	2970	2607	3830	48439	1924	93	5814	1288	499	1936	6126	2433	507	4556	215	883	17091	701	177	1368	6551	1450	72564	9854	3013	2221	421	1239	3352	16314	30578	767	23269	845
PKD1	40712	22285	40631	21545	20424	13443	18644	26873	37745	7060	16466	25955	20567	28077	10054	21851	10206	33498	35938	26479	5355	50689	47842	31609	13038	10065	27452	29210	21071	18066	16822	29639	14555	16290	21370	23820	21929	55706	14932	17632	11353	19602	25556	27431	31793	51747	14542	18874	18332
MAPK8IP2	32	1	221	49	39	98	9	80	100	18	66	13	50	27	9	14	32	68	15	29	27	14	94	172	22	50	52	76	21	103	34	57	39	12	18	7	140	53	32	10	6	14	42	37	214	54	18	17	41
MED24	9134	5965	7972	5524	6622	3726	5103	6746	6668	5160	4311	6645	4734	12658	2566	4460	4588	7357	9652	8513	1935	9027	7413	7766	6611	3934	5104	8323	9394	3300	5558	11322	2365	6927	5494	9094	8343	10563	6386	6746	1968	5069	12297	7644	4561	7933	3990	8101	7082
RHOBTB2	542	363	973	654	581	382	534	638	1141	152	291	445	445	479	157	226	236	987	581	876	159	428	528	625	223	287	619	881	453	275	714	353	233	618	924	334	606	769	485	325	124	656	1146	286	528	462	282	546	667
HEATR5B	13186	6258	18455	15053	17203	2392	9860	5243	17938	2390	3056	9257	5688	6284	3240	3275	1099	13927	9773	11389	475	14669	5090	17527	7296	3137	16458	11355	11847	882	15516	37143	2605	11926	7192	7682	16026	10040	7611	6756	803	12189	28670	5666	4173	7636	8314	14841	31269
SEC62	9299	7687	11127	9433	8684	8462	8042	8440	16212	10946	6558	8767	8129	16443	3189	6084	7944	8371	9281	18578	5095	12889	8514	11393	10601	5167	16137	11482	10678	4528	19203	12165	4768	16076	11185	14596	14556	13975	8324	11471	1615	9843	12183	7256	7512	14419	17132	8251	13254
RPS20	38081	23633	72020	34608	94531	80396	50870	60341	56371	74554	136072	43078	43187	82515	34344	19171	17092	56356	48204	89546	2770	44778	75710	135769	143776	17816	120538	62810	77435	11449	104354	93421	34994	81810	89281	113976	235223	80995	33800	82909	11220	70324	112301	44863	35280	115045	81420	57160	84626
CSDE1	56704	35622	43924	46246	44404	44692	35605	37399	35174	45176	55555	48351	22769	120166	12509	27882	18226	42494	48668	46548	6264	57991	44409	66091	71832	20246	49834	56539	44574	8121	77702	76674	26240	69030	53787	105511	79684	59189	48679	69431	6449	53451	63729	28189	21717	92536	62235	51392	90397
UBE3C	10553	5968	9357	5993	7424	3518	5687	5259	12614	1092	4595	6730	6486	5075	2879	3668	1391	9163	9477	10100	699	13190	3897	8377	5679	2401	10735	11523	6458	3835	6647	10716	1916	10786	6010	11846	8871	9970	5223	6626	770	6057	681	5686	3758	8519	5036	8355	12861
REV3L	10131	4195	8472	6250	16877	4922	13518	5645	44816	3587	7596	7150	13339	3587	2856	3973	948	17718	12002	20459	911	11865	9284	16146	12257	3382	15682	47632	25877	756	6951	26725	1798	13393	7872	18146	21074	13354	17177	12736	920	9798	20129	7835	3762	5021	4057	9249	29536
TENM1	13117	10789	1869	5752	407	2274	1691	7151	6510	1850	21857	6903	3802	21389	1334	5143	1391	7316	11853	11120	1282	1299	3878	862	5272	4117	5638	21014	4409	421	5641	2673	2534	12300	6306	6398	2294	10888	13869	6464	395	2275	1158	6127	13734	29347	5019	43563	3095
PAX7	1	0	1	4	3	7	4	2	1	1	1	0	1	1	1	1	0	0	0	1	0	0	0	0	0	0	0	0	0	0	0	8	0	0	0	0	0	0	11	0	1	0	0	0	11	12	0	0	0
MASP2	328	170	319	204	202	359	293	320	791	102	104	325	54	1401	17	175	28	209	271	828	13	249	213	371	452	45	986	409	236	29	1349	475	89	446	193	1056	292	210	337	767	15	393	406	136	86	545	754	301	356
IYD	1	1	1	10	1	7	1	1	0	5	1	0	1	2	2	1	0	0	0	0	0	0	0	0	0	0	0	0	0	0	0	0	0	0	0	0	8	0	0	1	1	1	0	0	8	10	0	0	0
FAM76A	1554	1119	997	1101	766	915	1252	1052	1717	507	1100	748	804	1522	277	720	1091	1233	1476	1735	464	1671	1576	1289	788	785	1662	2122	1027	463	1459	1052	341	1317	1073	1306	1036	1633	782	1098	120	1121	972	935	701	1053	1073	1152	1243
TRAF3IP3	8697	3199	10828	6687	13378	2007	4102	4658	11034	892	5779	7500	4379	3292	2292	2241	2112	9346	8352	10293	1589	10953	6895	5346	2476	7871	7936	9000	9893	9177	1954	8309	3379	7990	4213	3897	3805	8166	1571	3980	2079	3468	7109	3181	13605	9687	2853	9652	5079
POMT2	4164	2239	3991	1521	2511	1430	3416	2648	3321	2306	1918	2219	2946	4739	929	2038	1064	3497	3891	4287	656	5390	5204	4530	2379	1329	1581	6584	3289	933	1579	2701	1104	3642	3764	5319	4191	4609	3202	2116	848	2980	5565	3222	1836	2926	1442	2973	4033
VTA1	3011	2222	2786	3025	2357	1696	1378	1626	4461	3164	1683	3880	2743	3426	1402	1769	636	3682	4360	5185	480	3822	2694	3637	3551	1271	3589	4334	3001	418	4606	4326	756	5416	3598	3251	4434	4543	2636	4443	214	2887	4637	2508	1313	3050	3090	3393	4776
MLXIPL	5	4	13	35	4	58	0	12	0	21	6	3	2	7	9	9	0	7	7	0	0	27	6	20	32	9	5	9	10	3	5	0	36	9	9	19	0	5	0	0	1	18	7	3	34	16	56	0	1
BAZ1B	32448	16526	25956	12760	16525	18399	12122	17168	32874	3580	11518	18549	19597	34157	9467	11361	9720	23843	29303	28083	5731	19271	42167	17395	12980	9355	17309	37783	16857	16249	33463	22683	7598	39310	26983	46094	19534	35762	18079	20144	4751	10196	15930	22091	13061	17775	11903	17227	18306
RANBP9	10027	7913	9016	7694	5961	10895	6264	6583	11266	12521	6173	7021	4703	25606	2337	5552	3247	14375	10775	17095	1692	19224	6515	12080	12520	5900	8770	12739	8664	1268	23223	14532	2013	13548	9722	18083	13504	10721	13811	14560	497	6518	11545	8018	3438	12796	11989	5834	15389
ETV7	2	5	18	61	26	57	0	3	98	11	0	14	0	35	35	6	10	12	4	23	3	9	0	0	0	89	12	55	1	0	72	1	4	0	0	15	1	33	15	46	6	69	398	35	1	18	4	13	0
SPRTN	2045	1294	1688	1867	1334	1291	1190	1146	1981	1415	1478	1421	601	3595	472	1058	449	616	2465	3020	229	2717	1701	2096	1595	959	2483	1315	1488	659	1768	3520	1457	3056	1650	2416	1895	2151	1399	2546	342	1446	1171	1100	1498	3810	2073	1349	1973
METTL13	2634	1303	2803	1199	4224	843	1136	1320	2139	646	1568	1907	1949	747	1138	940	320	2745	2740	2151	390	1720	4422	2867	1059	462	1435	2199	2235	290	939	3024	764	2279	2552	1733	3120	5282	1063	1023	478	1879	2223	1278	1699	1697	608	2508	2440
DYRK4	471	365	486	336	743	439	443	372	966	285	300	525	900	239	331	281	241	520	756	1257	151	270	969	700	668	217	431	1053	553	153	309	299	148	983	812	994	623	940	143	624	82	555	821	652	322	260	149	487	612
ZNF207	29413	11657	18542	15472	9150	13337	15323	14687	36925	17545	12488	13551	10281	43922	3938	11295	3674	24070	20336	31881	1648	32771	11268	29406	33211	7291	21587	22707	19955	2618	30436	27629	4604	29092	19628	28782	23526	26242	17813	24565	1603	21153	30547	10747	7544	16590	21060	18305	32738
UQCRC1	6949	4384	4762	3786	4163	1666	2643	5572	4010	1689	4645	4547	3537	4039	2723	3054	1663	4779	6287	7574	541	4819	8405	4811	4684	2289	2106	6599	3590	1180	2412	5361	2623	5858	5714	8350	7320	6868	3461	5092	760	3979	6358	4248	3272	6498	1584	5027	5340
STARD3NL	1973	1725	5198	1812	4825	2505	2173	1314	2907	2811	3707	1248	1421	2246	884	882	716	2426	2561	2699	191	3765	3035	6871	4936	988	1917	2628	2457	275	3808	4833	1234	2496	2465	3348	5641	3228	1197	2723	501	4458	3194	1132	919	3255	1724	2963	6316
CD9	760	661	1808	415	281	25	14	87	27	20	5	36	1013	123	526	136	9	1369	314	95	1	732	16	42	436	60	435	0	324	23	30	216	183	530	1651	13	279	273	31	331	10	549	4222	95	61	33	260	402	31
HHATL	3	1	3	5	0	12	1	13	0	9	1	3	0	1	0	2	0	6	15	4	0	7	0	0	0	0	0	9	6	5	0	0	0	1	0	0	0	1	0	0	0	4	1	1	10	11	1	3	0
NCAPD2	20257	8666	9219	8626	5878	1451	1850	15150	6986	3136	7621	11662	12993	6520	8320	6669	2445	16500	21216	13493	1131	5616	4598	8983	8514	3466	5266	14351	9360	654	1741	5420	2425	20114	22964	15156	16683	22385	3370	12851	1320	6980	16657	13139	6324	6370	3146	14309	8744
IFFO1	3599	1621	3481	2314	2347	740	1797	2603	3683	260	1225	3067	2105	2275	1269	1232	1222	3834	3322	2279	799	3817	2468	2045	1063	2248	2251	3097	2443	2016	408	1286	1453	2234	1774	1783	1274	4309	621	1681	605	1173	2751	2027	4098	2577	806	2099	1683
GIPR	199	362	228	243	53	439	88	307	2792	62	169	8	560	270	125	47	72	1751	253	1216	57	69	835	463	97	322	210	2356	81	1233	1239	42	310	106	69	75	499	1088	70	137	10	111	43	81	950	223	164	201	123
PHF7	1145	893	990	787	1589	979	758	1076	2340	478	760	458	978	1106	347	822	737	1802	1388	1532	548	1837	968	898	1268	638	1398	1190	1256	365	1297	1076	317	1275	509	1382	745	2352	1817	939	207	783	728	732	863	1381	825	701	1458
SEMA3G	11	14	106	14	38	24	27	45	42	23	3	10	1	154	47	13	7	34	30	19	22	20	96	3	44	68	6	32	82	9	7	32	46	14	67	55	5	162	92	10	18	24	8	24	27	19	95	22	42
NISCH	20485	10895	17145	9513	15084	7424	11489	14006	19449	7008	7936	14556	9697	26587	3496	7309	6874	15772	19265	16528	4096	20456	15676	14029	9243	9867	10204	15463	11340	20050	13525	12953	7305	13707	8906	16553	9461	20726	11189	13420	3664	9088	11612	13319	17279	22574	7514	10434	11484
STAB1	1618	267	126	1071	7370	23	3759	295	554	31	108	1279	31	141	9075	668	81	923	283	64	63	347	102	847	427	1035	115	119	7454	122	106	1128	6307	119	130	262	363	502	101	181	3271	308	36824	80	2298	462	1072	123	194
FUZ	2167	2010	3295	977	3938	2347	3025	2255	2036	811	1840	2061	2573	1603	1475	1377	1310	2783	2678	4352	475	1943	4330	5648	2811	1094	2109	3611	2556	843	917	3960	1235	2256	3454	3870	5363	5894	1763	1884	814	2476	3764	2534	2170	2048	936	2861	2106
SLC6A13	112	71	292	59	6	18	14	6	72	46	1	13	2	235	35	8	6	59	67	39	1	58	34	12	47	27	212	15	16	10	12	0	13	15	9	29	40	105	9	8	9	25	72	9	31	58	107	239	38
IDS	2694	1520	7371	3243	2028	3011	2922	2126	2186	1869	3458	1748	896	5302	749	3006	1091	4342	1647	2206	226	2102	1328	3607	5283	1408	6564	3376	3781	976	8606	5854	1615	2185	2594	1787	4093	4730	1680	2492	917	2736	10078	740	1683	4183	4762	4007	3734
PRSS3	36	232	50	176	185	255	42	78	427	53	4	73	2709	153	34	70	0	231	80	144	10	68	90	13	1698	1	208	122	2452	37	139	798	41	97	112	1684	36	203	6398	185	139	48	44	67	88	124	127	1494	118
ZNF200	190	73	234	162	548	167	156	271	523	95	75	195	361	373	113	136	62	384	305	138	19	283	270	270	125	222	654	323	195	58	607	461	66	438	371	193	235	584	175	93	23	197	672	81	227	263	658	464	316
CD4	750	1246	75	459	1630	4977	743	5659	3166	618	446	9470	2631	2599	506	98	1251	493	922	8981	2303	377	4745	265	376	2034	2268	5290	279	594	570	51	2418	4288	3866	4673	1326	576	792	4062	152	575	6993	2611	7151	1594	791	852	55
LRRC23	714	416	1867	453	596	484	494	508	438	163	409	366	246	712	179	629	467	710	492	585	206	1148	520	558	491	486	503	547	421	701	333	235	615	342	370	529	470	2055	186	302	205	393	759	379	796	877	281	354	410
BTK	871	329	25350	1140	14020	263	1533	710	2844	544	122	1597	609	250	5186	141	1336	3656	991	271	36	9936	531	12595	1503	2781	4256	190	3158	209	228	28581	2423	3322	217	409	6784	1241	81	479	515	15094	29825	235	1756	436	2342	970	26547
HFE	125	166	10	214	57	190	58	33	38	89	22	14	5	131	50	194	14	65	70	90	22	72	11	13	58	76	51	104	47	20	58	39	45	36	316	11	35	703	35	31	1	48	148	19	58	64	62	62	1991
SCMH1	7060	4106	8605	2359	7016	5950	3481	4271	12801	1862	4789	3403	6198	5476	2212	3093	2473	6734	6692	10020	857	8815	5685	7985	3260	2492	5212	9871	3542	1767	10315	11493	1124	7496	6044	8044	7128	6356	5191	6242	592	5095	8443	6591	2027	3620	3589	2998	11127
FYN	8641	3498	2220	5804	6730	2615	6872	4861	10390	691	4923	7044	6018	6076	2494	2553	4740	5472	6487	9318	855	4401	4979	2409	3043	2973	15622	9030	6296	1270	6509	9644	1528	8662	7195	7939	7434	10479	3691	5291	1028	3627	4097	4604	4568	7278	11007	6463	3933
HIVEP2	32916	12243	823	10932	13977	6429	9158	11346	22520	1827	3600	12607	16883	5800	3594	7220	1715	27589	30545	24531	774	922	11703	11343	7236	2859	50146	21066	12521	2626	10247	18779	2249	18594	13461	6470	22915	21763	4935	6222	1484	13028	1424	9094	10830	9479	10125	12183	44868
FMO1	0	1	1	11	4	12	3	0	1	2	1	0	0	1	4	1	0	1	0	0	0	0	0	0	0	0	0	0	0	7	0	1	0	1	0	11	0	0	0	0	0	0	0	0	6	1	0	0	86
ELOA	8766	5297	10202	7086	4712	4774	3634	4517	7056	2733	5030	5192	2752	10154	1328	2862	1815	7109	7100	9124	806	9048	6400	9390	7299	2621	5113	8127	5660	2119	6397	10622	2844	7141	5919	11883	7715	9533	5414	6590	635	4263	7406	3630	4805	10687	4346	4394	8846
LYPLA2	3012	1661	2694	1721	2016	1038	1080	1850	2207	403	1722	1848	1221	4501	1043	1042	1272	1795	2699	2365	823	2474	2635	1745	1685	1452	2096	1769	1537	1319	1688	1992	1154	1615	1155	1925	1570	3333	1287	1391	637	1155	2163	1465	2568	4240	974	1742	1543
CLCN6	3280	2025	7222	2291	3288	2434	2602	2481	3862	654	1964	2092	2156	5222	796	1700	1815	2768	3555	4045	1218	4921	6543	2238	1962	1631	5046	3919	2320	1701	2417	4371	1945	2002	1060	2712	3591	3650	2841	1711	968	1977	3249	1582	3403	3993	2768	1658	2885
MRC2	2988	2441	5477	1068	313	685	157	2070	3026	151	695	1817	1785	3355	262	926	1246	4486	3202	1422	399	1688	1498	2153	1005	454	397	835	214	1896	52	2698	802	1791	599	508	1645	4061	1555	1172	200	2113	2202	1219	1002	5098	206	743	1414
NME1-NME2	0	0	0	0	0	0	0	0	0	0	0	0	0	0	0	0	45	18	42	71	0	20	100	39	45	13	15	20	31	0	4	11	27	11	32	114	56	46	13	54	2	23	18	31	30	27	2	23	17
SLC6A7	0	0	8	14	0	15	0	2	1	3	0	0	2	4	8	3	0	0	0	0	0	0	1	0	0	0	7	0	0	6	7	0	16	0	0	0	0	7	0	0	0	0	7	0	1	4	15	73	0
TSPAN9	4	6	7	21	23	43	22	5	1	19	242	0	3	9	7	1	28	1	7	41	1	8	1	1	7	113	43	0	0	15	9	0	6	0	1	0	14	22	7	0	18	8	13	9	4	32	33	14	0
BTBD7	4152	1730	5708	2542	3807	2584	2286	1389	3651	857	1251	2076	1890	3506	984	1127	507	3920	2522	2714	285	3103	2519	4114	2764	966	4558	2991	2984	1044	3105	7268	1036	3975	2237	2860	4566	2699	1660	2129	549	2416	5360	1769	1885	2759	2755	3011	5963
APBA3	959	512	937	728	738	224	436	857	1077	208	333	920	662	933	405	453	193	1153	824	873	149	671	928	1417	249	601	1745	759	597	323	646	747	427	612	760	651	987	1182	369	591	231	686	1022	713	1519	1045	638	1187	517
MKS1	2810	1453	3229	1057	3182	885	1723	2269	3499	682	914	2558	1559	704	920	1167	267	3879	2531	3036	431	2352	2184	1860	1331	735	2081	3026	1952	999	857	3162	452	2859	2579	1712	2125	5228	1146	2139	230	1885	5074	2194	1218	515	793	3723	3726
ABHD5	2661	2004	3169	2651	2177	1716	1622	1390	3250	3868	1856	1886	752	7668	1494	2427	574	2793	4357	3951	170	4643	3109	4794	4271	4288	3216	2574	2291	492	4375	4220	1453	4907	2833	4491	2435	6611	2289	4179	251	3222	3991	1752	1742	5217	7076	2029	5174
ANOS1	1	2	1	13	0	16	3	5	1	12	0	0	1	5	6	1	0	0	1	0	0	1	0	1	0	5	0	0	6	16	0	0	14	19	0	14	0	1	0	0	22	1	1	0	6	1	8	0	0
AKAP8L	15343	8880	10432	12631	7961	9366	5821	8243	11360	6785	5636	10827	6822	38414	3223	7503	8326	12358	10196	10600	4703	17232	11099	13262	8543	6728	11844	9507	9392	27731	16103	10240	6194	9292	6633	9116	11095	16012	9630	7808	4550	6505	10683	6662	14427	19632	9459	8315	10964
MBTD1	5982	4047	5987	4763	7015	2046	3184	3145	6803	1508	1821	4918	4666	10831	1005	2249	1029	9238	6134	5746	678	6755	3072	6589	5848	1394	6526	6545	6127	333	8058	9565	743	6997	4099	6782	8553	7211	5683	4531	394	4247	6073	3223	1746	5920	5879	5325	11131
UTP18	12233	9202	10132	8887	6162	6132	5183	10265	6296	6891	6615	5891	3346	16110	2087	3492	5018	5713	10983	11076	3546	14561	9744	7879	9295	5496	5687	8938	7538	8342	5242	7981	4591	8198	6588	10021	7216	13428	9060	6563	4110	4545	6713	5647	11862	20413	4292	5681	6897
RNF216	9314	5863	7727	9508	7075	5622	4918	5407	8394	4787	3912	7509	4815	17561	2081	3815	2366	10728	8062	9741	1071	12504	5935	8171	6022	4550	19112	9613	6176	3420	14607	11141	3123	8271	4733	10806	9738	10157	10914	8035	1031	5834	5878	5929	6008	13152	14281	7477	11523
TTC19	11955	9638	16827	8470	12005	27129	13486	15171	18405	12146	15772	8775	6514	29762	2700	7472	3007	13981	15869	27353	2414	15735	19476	14356	18898	5760	17775	24585	11942	3519	46349	19542	7105	19882	13965	34165	16739	17604	18919	19224	1532	14376	14904	10682	7382	20150	15323	10622	22883
PTBP1	27374	16531	14236	12172	13137	9607	10336	13458	16873	7776	11267	13185	16554	11569	7018	9747	8971	12846	17443	21538	4227	26145	19447	22801	15832	12413	10969	18791	11942	4424	8965	17068	3159	20444	13745	21591	25577	30247	11114	15307	1986	12988	24519	12657	9609	14660	6125	12407	15193
DPF1	21	42	560	22	43	84	15	45	7	92	129	11	220	10	8	15	5	52	60	568	4	16	325	289	36	21	3	16	13	279	0	65	48	77	54	193	160	151	42	106	16	52	1058	95	67	83	8	9	16
SYT7	2	1	5	9	0	10	4	157	1	1	6	1	1	6	15	4	0	15	0	0	1	1	0	9	27	0	21	1	0	1	0	0	7	0	0	10	0	12	8	0	1	0	0	39	16	0	0	11	0
LARS2	5187	2986	5133	2578	3552	1822	3942	3560	5749	2546	2307	3715	2645	5881	1378	2233	1556	5019	5230	6623	731	6605	5646	4099	3202	2069	3440	6436	4070	1012	5523	4995	1274	4063	3947	4616	3486	7147	3661	3594	452	3392	5787	3341	2194	5063	3391	3638	4789
PIK3C2A	6540	4607	7533	4843	5814	5284	5473	4538	6451	9829	4503	5416	3785	27970	1301	3544	1415	7130	8619	8563	548	13263	4161	11297	10392	3174	15117	8394	6851	513	17462	13608	2143	9677	4864	11071	14971	7892	9443	8781	440	5429	9469	4404	2266	12309	12900	7204	15893
PLAUR	2765	1937	1587	5155	1270	346	1640	2369	706	2977	425	2950	109	1043	2132	1621	1575	2687	2265	889	53	4899	1295	785	1912	3588	14669	409	1082	994	1035	458	4295	1683	1245	1477	2502	3136	479	2111	492	3513	2841	1198	3711	4950	4212	545	326
ANLN	5149	2275	234	1213	1882	12890	1529	3635	618	1467	942	1789	2423	3845	2440	1829	1336	3797	9953	9925	620	1017	3499	2128	1846	1832	612	12240	1127	457	6133	1077	479	5414	6713	9439	3145	4535	4429	5489	50	846	3086	6825	801	1288	1259	2053	816
WIZ	5743	3014	4845	2625	2630	1301	2497	2648	3095	1353	2045	3004	2513	3253	1242	2295	2161	2788	3609	3082	1158	5139	3866	5265	1957	2038	2997	3437	3032	2955	1763	4062	1167	2267	1917	3270	3788	5696	2738	2190	1157	2441	3957	2187	4170	4538	1547	2920	2741
RABGAP1	10348	6348	17166	6584	7212	2889	5386	6083	10419	2713	3950	6628	5311	12078	2490	3740	2340	8990	11790	8576	968	12839	5843	7899	5779	3706	20022	8815	8591	1994	11984	10948	2352	9151	5449	6026	8494	11188	9637	6065	757	5051	14893	5295	3544	9863	12135	8387	15021
DCN	1	0	2	18	0	8	0	2	1	135	1	4	1	7	42	4	0	1	1	1	0	0	0	0	0	0	0	0	20	1	13	0	1	22	9	10	1	1	0	1	0	0	0	1	1	14	16	253	0
QPCTL	488	399	1092	443	1009	281	478	419	812	222	412	408	343	392	193	223	212	641	441	422	100	869	936	786	1100	381	591	427	528	363	325	736	321	344	298	546	908	919	247	221	147	618	433	285	572	514	304	448	585
PPP5C	3619	2021	4246	2186	2393	761	1607	2830	2895	547	1481	1955	2046	744	1592	1292	895	2693	3535	3386	360	2373	4226	5197	2335	1404	3072	3488	2858	1461	386	3061	692	2918	3784	3352	4432	3924	917	2138	235	1727	4668	2981	2092	1690	725	1924	2117
CEP68	4015	3047	5323	2778	3491	3327	2416	3766	5853	1456	2777	4287	1951	7631	677	2076	1847	3186	4242	4115	614	4347	2961	4446	2506	1186	8501	3551	2056	1167	9597	5508	2161	3502	2262	2653	3648	6779	2991	2485	725	4556	4611	2236	3952	7852	4852	5051	4389
MAP4K3	6020	3986	8344	3558	3665	7486	5632	3142	8133	9418	3311	5640	3226	20703	1217	2980	2554	8121	5247	10635	1025	7725	3851	7844	6845	2381	6277	9784	6279	1504	35892	14278	1550	8701	4943	7029	11072	6029	7735	8479	505	6757	9363	5307	1621	4864	9813	3877	13273
ZBTB32	24	14	55	27	60	52	12	25	130	16	32	4	8	17	39	3	28	59	20	15	0	45	57	18	15	64	46	19	20	57	6	29	25	27	19	51	33	112	16	14	14	24	27	20	76	95	58	17	26
TYROBP	2263	2159	2981	2985	8797	206	3678	2294	2160	171	919	3153	280	171	7406	727	3220	5214	1467	1016	37	2787	284	6398	2421	5739	4132	316	1730	734	2451	2570	6296	5217	700	1493	4698	2160	0	2612	454	5730	17900	378	2867	2614	11383	1600	2373
LDAF1	634	426	1206	328	353	334	139	408	293	264	245	446	386	382	76	382	75	745	593	454	62	399	772	826	504	142	523	324	208	54	538	725	183	730	186	633	827	792	170	781	52	678	716	302	199	1122	305	481	564
GABRA3	1	1	1	7	1	1	0	1	0	30	1	0	78	0	0	1	0	351	0	0	0	0	0	0	0	0	0	0	0	20	0	0	0	0	0	0	0	0	0	1	0	0	1	0	1	0	20	0	0
BRCA1	17063	7054	3565	2762	6523	3621	3251	8692	8728	582	3664	6455	10270	931	5809	6268	1894	13491	18926	17605	465	3587	11548	7644	5687	1899	863	21492	3887	768	3972	6376	1244	14028	14249	15293	13851	17554	8309	10913	476	2845	16608	12024	1732	2127	1197	6423	4190
ERCC1	4431	2901	4639	2650	7804	3338	6414	4737	9903	1553	6858	3066	5635	3005	2615	2147	3028	6448	3200	6684	1915	7148	6192	8778	6289	2106	2107	8202	5026	6332	5019	6441	2191	4022	3729	6829	15202	5883	4769	2735	1583	5288	6577	2796	3324	3534	927	4237	5150
CD22	291	37	2410	2166	1738	244	1160	41	4098	1133	154	55	102	174	650	13	107	841	496	197	73	712	968	326	86	947	7456	235	2639	636	89	136	3058	1871	64	164	1663	1433	313	170	1205	840	1081	91	4923	981	2934	476	801
SEMA3B	66	26	402	30	101	95	11	65	121	178	7	29	13	486	18	21	14	183	79	19	28	93	78	34	84	114	121	35	120	97	95	47	355	18	42	43	2	458	75	6	159	39	25	8	168	358	49	89	51
MBTPS2	1651	1156	3244	1115	2644	706	1319	854	2886	1169	1202	2206	1048	2484	572	593	536	2336	1514	2509	251	1372	1641	2203	1646	392	4114	2164	2040	474	2897	3931	822	2377	1736	1934	2430	2089	1155	1333	396	1807	3413	1085	1133	1611	2471	2629	2806
PRICKLE3	222	79	310	140	325	290	76	135	325	159	65	108	193	345	137	56	26	288	182	175	49	228	228	370	101	95	265	199	169	171	250	296	151	208	247	165	286	448	92	119	14	217	832	162	260	85	91	116	212
LTF	433	149	690	1776	16688	2093	4085	1809	959	3144	363	1162	362	1203	34759	362	188	4569	3913	5432	5	479	1251	885	4828	39148	3505	617	227	2808	29053	5574	20208	21801	462	13095	73	10546	417	2755	157	9983	526	56	26993	9816	48981	1224	439
EXTL3	4234	1979	3267	3655	2248	1630	2947	1760	4024	839	5755	3210	1292	2464	1058	1432	978	4340	2914	4822	194	1139	3348	5338	2608	850	3326	5797	2274	801	4502	1098	1292	3234	3315	3026	5650	4135	1294	2566	427	3808	3067	2333	2000	2892	3115	2843	2649
NR1H4	1	1	1	18	1	16	1	1	1	11	1	1	0	2	3	1	0	9	0	0	0	10	0	0	0	0	0	0	0	8	0	0	0	0	0	0	0	0	0	0	1	0	0	0	29	24	13	0	0
ELOVL5	23477	15558	10016	8203	7569	12151	6365	14190	9546	5614	12830	12260	11952	37556	3265	8711	4752	13941	17952	24010	1539	10511	10749	18364	15611	4385	11158	15017	7204	2614	27189	15793	3083	20558	18261	18254	20827	16809	13679	16805	1111	15719	7684	11775	3824	18212	13712	12708	26256
ALOX5	1572	1167	450	5115	4095	511	3349	1262	9385	180	553	3143	1484	280	6147	419	1333	1491	1680	752	137	2321	734	3685	1668	6993	5380	3518	3647	2870	2554	1014	6877	3647	151	1296	202	3542	739	1525	1031	10554	1760	187	4175	1718	7717	544	1825
KDM5D	53509	17	32067	33324	48465	21124	25919	32133	58	32	25	35419	23493	117650	11537	22998	4	0	66754	45523	4309	72535	11	52131	9	15258	1	41605	38316	9019	69984	39339	13252	30770	21149	35969	33078	53725	72653	28065	5257	20883	34434	3	31811	61381	38962	3	51298
CALCOCO1	4401	2872	5673	4115	4871	1076	3440	3606	6937	880	1607	4400	3944	4154	1138	2297	1947	7324	3214	3703	1561	6758	2512	4476	2233	3458	4546	4209	4115	5098	1639	4249	2737	2647	1596	2431	2970	5388	3071	2421	1719	2768	3695	2753	8658	5183	2834	4231	4872
UBR7	12125	9383	10834	5910	3425	12852	1614	7683	14772	4105	7004	6084	3669	19879	1323	4907	2321	8830	12106	14851	616	4775	14427	10226	7043	2159	8039	14178	5388	782	28381	10439	2091	17497	13290	21658	11996	10969	8339	14298	712	5473	13666	8008	3566	8459	5081	8130	8440
MAP4K5	8930	5599	5570	5108	4462	4259	10159	2332	14554	4810	5025	3682	6928	10615	1355	3004	1529	10730	6099	9677	633	7109	4013	10079	8369	2217	9843	10025	7314	1107	21487	10768	1345	8928	6093	10058	13551	7271	6210	7248	486	8840	9335	3906	2063	4710	8562	5042	15569
EHD3	754	440	292	606	637	48	598	203	364	109	227	953	247	109	187	114	252	467	365	576	39	1060	92	228	149	207	347	338	1189	247	55	463	146	594	65	165	485	533	89	300	129	894	2687	129	648	299	318	456	261
PSMC4	8354	5610	9608	5735	3848	3725	3731	7957	6397	4576	5253	5976	3679	9768	2115	3710	3472	5464	7584	7563	2725	10852	8062	9493	6182	6306	5505	5661	6951	3716	5474	5844	3595	6507	5694	6993	11338	11327	4167	6288	1597	5297	6020	4901	7765	12794	4090	4629	4072
MAN2B2	4464	2783	3417	3971	3818	882	2018	2496	3394	1210	2188	3088	1867	2861	1055	1950	1140	4645	4246	4778	495	4016	2815	5162	1408	2506	2721	3374	2240	2275	1939	2514	1609	2735	1481	1647	2913	4796	1209	2790	467	3444	3961	1740	4328	5086	1453	3235	1161
SLC7A14	1	1	1	8	0	2	1	3	0	2	1	0	0	3	3	1	0	0	0	0	0	0	1	0	0	0	5	0	0	0	0	1	0	0	6	0	0	7	0	0	0	0	0	0	0	0	0	0	0
CLDN11	1	7	5	13	0	14	25	5	13	1	0	1	0	3	6	3	25	3	0	8	0	7	14	12	1	0	10	9	1	0	0	0	0	8	1	0	13	7	0	0	18	1	3	6	17	28	5	15	8
SLC25A39	5346	2517	3683	3465	1584	1801	1518	3553	3112	1990	3677	3326	4233	4504	2521	1935	979	3481	4339	3564	414	2786	4874	5083	2920	1565	1856	3759	2511	1220	988	4760	2375	3538	3729	4685	4946	4608	1480	3204	968	3030	4797	3197	8293	5396	2694	4168	2965
MVP	4720	3989	670	6736	3092	1581	2897	2512	4727	1460	1595	5648	776	4393	2142	1835	2588	2780	3339	2293	1016	5089	2865	2526	1372	5291	8022	3188	2458	2133	3576	1904	6561	2238	1345	1314	1622	6765	1710	2348	1477	2855	5605	1735	9338	9753	4799	5027	954
NUB1	5285	3690	4220	5405	3999	2321	4065	5274	8459	1150	3415	5022	3048	8410	1474	2718	1295	5664	5498	8143	528	6397	3581	6210	4979	2022	7082	6959	4186	1106	6764	6214	1337	8415	4857	10510	6043	6981	4177	6338	437	4936	5723	3398	2858	5399	4694	4578	7622
PGM3	392	370	246	474	1000	980	1055	430	3162	1551	482	792	875	1626	374	829	216	995	939	1895	70	1047	741	1389	961	430	3336	1640	926	50	4504	841	296	1981	1003	1524	1732	587	1165	1581	60	1785	1167	1040	245	664	1903	1043	1448
RWDD2A	10	1	8	33	43	73	37	30	266	69	18	17	21	22	36	49	5	50	26	88	0	39	50	58	49	3	381	38	54	1	154	5	26	113	49	71	96	58	22	53	1	110	3	31	28	25	57	110	24
CLK1	43153	21529	41092	36497	21017	30362	34576	24444	50261	36559	24237	26489	19920	88149	7645	19801	22373	36139	38288	56753	8026	87892	22858	51012	55678	34736	35149	37597	53167	4385	41367	57738	13002	44095	32494	42909	28490	71997	34365	40703	7262	32258	31986	20686	19689	44389	35005	34577	58250
POLR3B	4033	3309	7613	3272	4107	1635	3293	2925	4961	1808	1558	2844	3669	2780	1552	2013	628	5515	4747	7405	338	3361	5540	2575	3681	1481	3611	6736	4857	745	4195	3026	1231	6098	3370	9155	5364	5735	4942	4178	482	3796	3888	2817	1954	5030	2290	3965	5444
ANGEL1	1113	568	1708	491	1179	527	664	1254	1263	261	825	1094	1081	762	371	455	239	1685	880	1466	99	616	811	1130	920	206	1337	1260	970	425	1101	1601	284	1151	797	1402	2070	1224	701	1115	175	1365	1638	556	660	744	638	1520	1611
RNF14	1717	1038	1606	1526	1653	832	935	1588	1816	354	732	1790	988	2931	414	1138	460	1431	1784	1954	219	1446	2100	1615	819	372	1755	1723	1666	89	2228	830	704	1921	1246	1609	1949	2610	1121	1556	255	1324	2845	932	1233	2993	1829	2119	1533
DNASE1L1	153	116	482	168	241	66	129	102	294	68	113	206	55	229	42	127	49	379	227	113	3	164	117	347	256	88	238	117	219	63	147	416	114	241	79	172	258	238	137	129	17	252	495	87	102	183	219	540	269
DDX11	37081	29724	40071	10266	14519	16304	4291	39871	25148	7059	9904	20388	29787	39581	14697	8879	19141	27154	38101	31525	12843	30415	67051	17144	15042	7267	11491	36744	16131	26224	30982	22065	11277	20753	24099	46040	15147	64986	21824	25105	9719	9216	17764	44400	11695	29154	9836	13401	6548
HEBP1	352	230	71	180	322	71	48	262	184	491	133	260	245	136	221	187	64	395	245	127	14	341	226	917	284	153	234	245	27	1	50	244	129	394	246	468	614	486	76	449	20	676	770	207	157	188	193	444	467
GPRC5A	0	0	1	2	4	9	2	1	0	36	0	1	0	6	0	11	0	1	0	1	0	1	0	0	1	1	5	0	0	8	3	0	128	0	3	0	1	4	0	0	0	5	17	0	15	1	6	0	7
MAMLD1	80	101	1022	1088	280	74	174	17	61	186	34	7	496	37	44	39	10	354	125	263	5	398	205	77	99	269	718	182	21	38	106	54	127	26	23	110	360	608	9	46	9	641	131	25	63	237	200	387	35
CD6	13296	6329	2293	5895	1540	5526	1712	8231	4419	7378	4831	9106	4237	22087	772	3918	3773	9042	12199	7455	1378	3499	6052	1307	2195	5187	27830	4248	1398	2292	9391	4264	3726	9300	6179	7270	5704	13575	4457	7961	638	5292	1077	6907	9032	32154	6497	9340	1900
TACC3	9619	3587	5311	1723	9117	8702	1792	8321	2837	1984	2160	3463	4258	7880	4470	3500	2873	5431	10955	7027	1703	8308	12808	5583	1981	4285	9076	11677	1871	3635	5158	6527	3709	6541	7104	7714	3651	11345	2338	6733	780	1810	7434	8362	6325	6931	3790	2987	4294
UFL1	2041	1317	4586	2213	2802	3455	2868	1631	3918	6028	1685	2708	2186	7748	1044	2481	995	2904	3968	6057	320	5175	2630	4034	3668	1281	10570	3944	3793	606	10667	6283	995	5465	3206	5129	5583	2723	5613	5626	226	3919	4103	2811	1160	3202	7322	4624	3833
POLA2	3432	3141	2524	1743	2103	1619	952	4210	4318	265	2368	2462	3117	1852	1652	1981	685	3522	4607	4755	217	2331	4892	4138	2319	1024	2944	5224	1732	513	4702	2223	619	4990	4392	5951	4562	5512	2859	4332	214	1316	3902	3596	1069	1520	1833	2371	1419
ZC3H3	1924	1324	2032	1464	2388	988	1107	1639	1679	1095	1090	2040	1409	2780	582	1220	699	2489	2207	2484	294	3354	1502	2604	954	934	2033	1902	1366	1190	1811	1601	776	1927	1471	1966	2744	2158	2199	1981	214	2943	2832	1398	1273	2407	2188	1527	1741
CAPN1	13611	7545	15406	9469	8082	3050	5011	6759	7859	4105	6624	8374	4716	8192	3753	5463	2667	9951	9808	9335	1099	10718	8213	27996	9500	6220	3395	7121	7999	3577	4477	11844	4491	7902	5736	5556	10593	12571	4181	5633	1691	9710	16194	4269	7870	11324	3025	8332	10191
ACP3	138	98	59	66	1211	9	323	91	153	27	18	155	17	12	807	56	208	510	214	92	0	167	42	136	57	1214	35	18	401	23	370	894	806	735	1	180	17	474	0	113	16	439	537	28	417	221	614	99	229
MDH1	7512	4957	6496	4292	5444	3390	3627	12141	8523	4391	15792	10732	6091	5637	3027	3358	1891	8081	8920	12906	679	5129	11283	10317	9660	2146	6028	9210	6928	554	9029	9669	2697	13517	12210	11958	18634	10340	6245	11607	987	8507	12240	5880	3739	8917	5095	8488	8353
SLC30A9	5323	4443	7268	3194	4600	1171	3483	3231	7799	2434	3027	4651	1448	3577	1814	2705	1101	4104	5425	6498	586	4914	3462	6769	6495	1273	7453	6209	5021	476	6552	7955	1114	7200	4466	5422	4187	6152	4007	4544	517	4946	7075	2970	1482	3503	5707	5403	7965
MTMR11	45	33	111	69	190	40	47	53	70	29	23	103	13	128	304	55	156	91	51	54	0	47	80	55	71	48	62	105	15	5	28	25	361	46	238	69	46	121	20	83	10	49	233	120	123	82	102	33	138
COX15	2483	1636	3389	1437	3971	647	1772	2025	3215	522	1576	2933	2642	1213	1687	1023	496	3757	2217	3119	211	1443	2320	4126	2401	737	3439	2570	3800	229	1700	4948	774	3451	2985	2421	7119	3359	1651	2033	383	2658	5158	1490	1237	1676	1798	3638	4849
CCDC88C	25903	12263	19318	27396	12339	8104	10137	23556	29905	4318	7895	37968	15524	41443	7343	9000	15497	27615	25748	21193	9696	16479	26972	7453	7504	16788	31615	26458	17716	24251	23512	14183	18878	24205	12649	26625	15912	27282	18594	18462	6001	8843	12135	17616	65484	42996	22458	14098	12304
YAF2	2920	2027	2308	2321	1792	1774	2060	1466	2604	3046	1152	2063	1157	6261	712	1586	1053	1524	1558	3983	576	5457	2755	1882	1963	1606	3787	3797	2323	687	4807	3319	2186	2629	1959	5369	2155	3431	2674	3258	837	2024	1905	2268	2539	6962	3823	1153	4023
ZMYND11	8443	4895	14917	5617	8626	1873	5867	4381	10212	1342	4879	4001	4655	2550	2137	3540	1630	6237	6930	7266	793	7059	9089	13957	4556	3036	5400	12229	12835	1582	2714	10892	1289	7395	5932	5969	9890	11573	4462	3588	1118	6780	7476	4025	3428	5146	1382	5495	7990
WAS	12859	6645	12947	12135	14342	4793	5769	9413	11666	3116	6662	10373	5900	5642	4879	5758	5873	8832	11193	9243	2446	8182	11212	11385	7085	9794	8013	8287	9126	9698	6169	13586	12625	11272	7573	8557	9322	17607	4876	6875	3483	7139	16914	7036	18044	18093	5436	6196	6671
DPEP1	447	111	2660	41	1212	665	3374	83	16724	381	277	12	654	366	93	34	64	1444	296	492	503	701	2125	0	723	63	17	1954	2996	6083	1421	9828	19	200	456	756	805	653	1572	277	402	547	9	99	50	84	82	100	244
BID	1102	873	1861	790	1070	278	869	892	1005	184	1025	873	1031	632	791	631	465	978	784	1793	113	2049	1446	705	280	834	1019	1004	535	214	546	2804	1118	1562	1150	1707	1861	1328	594	797	146	1415	2067	571	1085	1071	863	578	663
MATR3	2954	2148	1736	1505	599	2552	2525	2401	3226	548	1902	1943	1132	8579	240	1376	298	1998	3968	6788	72	4510	1156	3157	4976	811	3159	4573	2636	68	2782	2620	639	3668	1898	4670	2692	2947	3710	3158	96	2388	1430	1610	475	3488	2370	2467	2337
NPC1L1	23	15	26	75	96	186	13	53	93	73	2	6	26	241	47	28	14	47	64	8	24	60	20	137	265	53	76	61	117	28	20	11	133	15	185	32	248	260	60	3	37	25	12	25	75	64	193	13	64
XYLT2	2303	1370	2452	1652	1546	583	819	1414	1488	885	815	1708	1604	1983	736	985	548	1581	2078	1525	349	2076	2926	1388	854	665	2333	2144	1123	1047	1354	1272	998	1421	1453	2253	1425	2972	1070	1383	620	1266	925	1431	2089	4247	990	1400	1182
RGPD5	630	1260	1513	1018	1104	2305	2653	1626	15077	4408	6521	1668	557	2670	590	400	406	5354	1618	2954	55	1990	1853	2495	4771	1310	7953	5175	2890	135	7693	601	3180	3170	2554	2582	2272	1245	4711	2506	327	2865	2349	3393	1161	7478	10633	1477	3064
STMN4	3	0	11	5	1	27	1	8	6	28	1	2	6	8	0	7	0	6	13	1	0	10	1	1	0	15	0	11	1	12	7	1	9	17	5	0	13	35	0	8	1	0	0	6	3	1	0	6	0
NUDCD3	1785	1039	2157	931	1772	477	961	1112	2307	371	856	1156	1305	729	680	610	771	2227	1369	1470	522	1256	1386	1054	521	841	2192	1679	1641	979	450	1819	497	1383	981	1284	1577	2114	666	903	272	1356	750	1039	1690	796	808	1798	1475
ISL1	0	1	1	5	3	22	0	1	1	9	0	0	1	4	1	0	0	0	0	0	0	0	0	0	1	0	0	0	0	1	0	174	0	0	0	0	0	0	0	0	0	19	0	0	10	7	0	0	0
CHDH	0	6	0	5	49	26	22	0	8	72	0	1	0	5	18	0	0	1	0	1	0	13	5	10	1	11	19	3	1204	0	3	25	9	1	4	5	5	8	6	1	5	93	5	1	7	7	8	6	6
IL20RA	0	0	1	1	1	4	1	1	0	2	1	0	0	0	1	1	0	0	0	0	0	0	0	0	0	0	0	0	0	0	0	0	0	0	0	0	0	0	0	0	0	0	0	0	0	0	0	0	1
CLCA1	40103	3610	4	1210	32	12	1	9	1	36	3	659	464	427	3	2285	1106	19	274	38	1	0	0	29	5647	20	86	66	58551	31	0	0	317	1078	117	14	0	14047	475	74	324	1	238	51	352	6341	56	1	0
CLCA4	1	2	7	21	3	30	3	4	5	34	3	1	0	8	5	3	0	9	8	8	1	13	0	6	13	0	38	1	54	6	0	7	11	0	0	0	0	1	10	0	0	12	49	0	9	23	23	20	27
GLT8D1	1446	761	3165	1139	2581	786	1035	1529	2145	579	803	1574	1019	363	487	620	205	2467	1606	2025	81	736	1189	2590	1263	342	2740	2178	1478	111	1864	2683	335	3108	2210	2514	1920	1795	1127	1512	113	1819	2400	1174	432	909	1591	1995	2430
ATP2C1	60446	50900	45207	40818	40575	23252	25967	27979	27666	33798	30892	28864	14642	80362	6362	34518	8401	36937	58466	50617	2512	80455	38976	83438	64531	10267	27465	36974	37556	4172	63532	47730	13214	39035	48393	65084	85724	83547	43992	44385	5307	43878	80065	29139	12771	96122	32290	23439	115452
IGF1	6	7	9	17	0	45	25	4	10	156	3	4	11	119	18	208	117	12	23	9	19	1	7	0	22	0	0	0	8	14	0	5	19	37	130	14	14	80	3	105	12	56	105	56	10	42	590	25	67
SLC38A5	1056	497	1245	407	996	677	298	610	644	728	1610	515	1153	575	848	228	369	921	1033	1243	192	363	1866	1247	951	244	520	906	941	225	315	2364	214	1094	1569	1017	2088	1050	404	790	198	1145	1423	856	830	629	253	523	1179
RALBP1	4212	3003	3436	2122	6064	3600	3327	2754	4938	1412	4769	2785	4307	2212	1814	1818	1298	3700	4124	5003	591	3934	6622	10508	2748	1479	2470	5618	4619	659	4656	7497	1606	4782	3010	5492	5824	6465	3333	2483	934	4583	6527	2662	2984	3368	1031	3163	6091
RUFY3	16148	9819	14693	9614	3252	8659	10363	11215	47710	2940	7302	13062	5851	10337	2700	8173	3910	12213	11376	15630	3775	20379	12423	2674	5394	3985	4311	28302	8958	7897	14220	19053	3562	15756	8120	18206	9824	15920	26144	12521	876	12718	2903	10796	5698	10063	4848	39019	7388
CNTN1	1	1	1	50	10	168	1	1	1	26	1	0	1	16	2	1	0	10	0	0	0	0	0	0	0	0	0	0	0	45	0	0	227	0	0	28	0	0	0	25	16	25	0	0	43	1	0	0	0
SLC11A1	584	591	397	908	1124	95	2747	726	986	46	68	1591	19	36	3503	401	2980	871	813	235	1	89	209	725	143	1962	5325	79	835	299	180	131	6168	2626	87	329	183	1568	47	1557	138	2392	1210	226	1119	995	4304	188	42
WWTR1	1	1	4	2	2	15	1	12	1	14	2	227	104	2	5	0	19	35	1	0	0	1	0	0	1	11	5	0	1	0	376	28	4	55	0	113	0	12	49	0	4	9	59	0	8	0	25	58	5
AGPS	15958	11297	20400	9006	14753	11078	18698	6989	20236	3377	14399	11750	14751	10521	4616	5230	2623	14392	17118	23981	1250	15393	15852	23479	15478	6596	13939	20346	19138	4041	21847	22641	4190	21004	15253	19726	29877	18738	6711	12567	1772	16163	56972	9097	7503	12172	10758	11856	23354
STEEP1	2349	1541	2202	1993	1739	1696	1310	1738	1944	1312	1418	1837	1347	5946	815	1314	1387	1965	2563	2715	597	3899	2909	1441	2136	1861	2646	2712	1680	1940	2989	2684	1530	2249	1442	3645	2530	2988	1773	2368	356	1579	2304	1771	1506	4214	2034	1626	3187
ATP1A2	1	2	6	42	12	43	1	8	1	27	4	2	1	7	10	5	14	0	0	14	0	22	12	15	1	18	16	0	0	9	1	0	36	0	0	0	0	17	7	0	9	0	0	0	31	11	57	1	9
TTC27	6047	3358	6196	3266	4697	1436	3214	3607	5508	752	1785	2487	2897	2382	2178	3666	707	6367	6563	7789	315	5024	4886	4959	5381	940	2568	5752	4392	307	2420	10305	940	5669	3368	7679	7391	7561	4139	4066	586	4480	4956	2295	1639	3352	1319	4707	7284
ZNF582	253	133	253	250	213	120	218	219	276	87	12	332	356	330	128	154	23	485	325	330	62	242	152	250	110	106	220	187	248	123	140	222	68	457	223	436	371	866	185	290	43	157	250	208	27	596	122	584	458
VSIG2	1	3	9	17	32	4	3	7	13	16	0	6	5	1	44	4	6	52	1	0	0	9	1	0	4	7	19	7	21	5	0	22	33	14	12	0	0	64	1	0	12	8	198	0	8	11	40	0	6
PHLDB1	26	236	1064	60	71	431	159	1846	431	104	150	1537	1023	1261	69	28	361	190	383	65	218	43	404	68	121	263	140	379	70	514	221	20	489	615	79	57	216	392	570	157	83	511	214	1560	174	521	151	71	24
MARCO	64	56	2	56	1	3	35	7	2	1	8	76	3	1	180	38	114	34	18	0	0	15	45	0	0	24	0	19	0	27	0	0	417	19	0	27	0	10	0	37	0	24	47	0	112	10	32	17	0
CYP24A1	21	27	5	175	9	66	0	30	3	228	0	1	1	29	28	13	10	0	134	0	0	1	0	0	0	219	23	0	0	52	25	0	736	0	0	0	0	277	12	0	5	0	9	0	16	128	41	325	41
PRDM11	1317	705	3019	993	2985	78	952	432	970	297	261	627	755	215	109	418	60	1764	1515	531	39	1738	64	1226	1194	278	857	825	1753	859	127	1961	318	498	192	381	1058	2312	246	233	427	1214	1384	245	835	1238	324	1165	1560
SYT13	0	20	0	1	0	20	0	7	0	31	1	1	0	2	0	0	0	0	0	0	0	0	0	0	0	0	0	0	6	0	0	0	0	0	0	0	0	0	0	0	1	0	0	0	0	0	9	175	0
SNAI2	1	2	2	4	6	23	294	2	0	6	192	0	0	3	3	44	0	1	28	54	0	8	0	0	95	7	0	0	91	103	10	0	0	0	37	0	46	12	0	0	18	0	0	0	11	23	0	0	0
CD74	3817	4139	10964	15837	18324	339	8712	3128	16494	740	2565	6724	1435	811	19357	618	4764	5917	3828	1923	333	9594	3766	4315	1542	6388	18865	1648	14697	2794	1596	11916	20737	11232	854	3239	8031	6509	1565	2910	2817	21493	85309	1022	13638	6367	12039	5084	20417
HGF	66	20	18	45	1265	79	38	47	124	2145	11	115	17	70	419	20	95	4321	226	97	0	5198	31	1	1	191	0	39	148	62	315	290	98	601	123	171	71	289	9	184	7	627	192	44	107	26	139	104	9
ZRANB1	6185	4818	8276	5553	4561	8304	5720	3589	5493	7116	4764	4219	2808	11946	1082	3222	844	5505	7353	8340	492	12737	5200	13255	9040	2219	10124	6129	8298	709	14044	8564	3282	8469	5627	12023	13097	7269	5408	6072	1074	5512	6013	4091	2618	14034	10396	3958	10375
NCDN	1337	955	1480	947	1904	410	1379	1388	2353	258	1315	1603	1116	734	380	483	444	1347	1157	1620	406	1200	2340	1414	1045	821	637	1448	2261	1190	256	1841	593	1089	981	1548	1487	2616	694	601	663	1082	1193	762	2049	3935	120	2253	1162
ADGRA2	104	96	678	165	337	93	81	55	47	113	46	45	414	271	167	39	59	142	114	191	31	244	338	116	126	49	91	239	46	81	49	279	122	70	234	315	261	967	62	49	34	104	271	106	159	203	34	136	148
CCT8L1P	15	18	38	24	30	102	0	51	36	33	19	22	0	80	1	6	3	14	52	7	5	54	28	38	4	4	119	20	58	16	68	33	17	36	85	51	1	75	14	3	2	5	20	10	19	45	30	14	17
ZFP64	2171	1242	3216	1066	1351	613	949	1222	1521	378	818	1661	1488	2060	491	979	356	2888	1893	2437	283	1542	1085	1816	874	648	427	2113	1577	752	1156	3132	206	1716	1332	1298	2487	1980	1400	1368	136	993	3243	1234	912	988	399	1858	2267
MNAT1	1140	773	2566	996	2260	1172	1939	880	2992	865	894	724	1166	468	679	562	312	2422	780	2822	163	3017	2271	2168	1005	595	1990	2545	1765	674	2853	1802	393	1438	1233	869	3877	1796	691	970	168	1032	1461	848	551	785	1255	1040	4590
SAMD4A	27	150	100	99	123	83	249	174	303	389	52	218	55	61	87	13	256	106	84	265	36	183	69	56	123	84	275	92	185	327	42	1	202	166	40	245	79	230	35	58	110	948	532	58	177	201	126	51	89
RUNX3	707	669	3273	1558	1643	629	1114	380	1186	4837	1212	411	523	824	229	62	876	379	803	677	65	1547	728	5012	2984	1895	4649	1413	1984	651	4297	1359	1022	465	398	1321	3334	2354	132	572	700	2642	3498	188	2395	2351	6229	845	4195
MRE11	8578	3696	1618	4322	10071	7237	4341	8117	11186	2989	3828	8879	6760	18853	3322	3041	1677	9788	9497	11179	538	12077	7110	10102	6878	2380	9798	10630	7089	765	10197	12966	1535	10558	9264	10934	20554	15392	8506	8282	521	5561	10224	6877	2258	5991	6112	7585	15140
PLEKHB1	545	174	71	156	36	52	29	130	82	48	38	183	68	148	16	80	5	210	362	143	6	78	171	64	63	67	359	46	160	55	93	79	97	98	10	118	119	296	128	116	44	43	35	51	227	396	81	476	80
SERPINB1	6068	1990	7758	3620	25117	1227	3037	1430	6681	1663	3264	1819	1919	3110	2317	2884	699	24039	3507	10607	149	7861	3027	13981	4844	3899	4376	4272	3435	521	6462	14575	2644	6412	1301	3538	12778	3714	2976	3069	404	7480	19481	562	1450	1777	10463	3462	14067
CYP3A43	30	19	11	20	31	35	7	77	5	17	17	9	1	33	9	12	0	43	33	37	0	44	1	31	52	15	43	19	36	8	1	45	6	22	11	0	14	53	23	17	12	18	0	1	24	49	37	47	90
SLC7A9	167	77	286	73	198	70	68	65	155	113	14	103	58	15	17	49	17	195	134	139	42	122	49	294	71	69	7	232	147	30	29	139	18	69	31	54	191	151	45	77	70	104	286	73	60	73	27	93	167
SPAST	10533	5215	7931	4913	8617	3799	4086	3834	6622	2356	3207	4914	5202	6022	2708	2524	1705	7297	7761	8794	682	7320	6514	7360	5010	2546	7170	6796	6341	1041	7543	12685	2806	9305	6062	5778	8352	10716	3355	4406	988	5349	7851	3941	3877	6883	6325	6362	9033
NRXN3	2396	4448	9	3078	3	41	9	145	3	51	15	896	163	208	46	42	17	166	226	2880	67	6	54	1	727	0	0	27	70	48	0	0	343	1382	126	535	0	498	28	1897	80	59	27	856	101	1767	177	2212	6
OSBPL5	4280	3002	3795	4019	3904	2733	3222	7135	8579	318	2228	8092	10116	5539	2836	2150	2103	6201	4976	7218	2921	4343	6164	2198	901	2368	2210	11188	2118	5822	4834	1850	1048	8187	3780	6836	1718	7566	5089	4543	454	2219	1373	10032	8319	5044	3548	2502	1411
AQR	9714	6278	7405	7797	7229	7108	5885	6246	11966	8583	3403	9171	7681	21595	1913	4785	2333	10865	9921	14184	719	10856	7232	8065	9259	3311	14684	12663	8817	1354	18319	14552	2614	15275	10393	15677	15886	10773	7987	11745	762	8000	18547	6451	3591	10321	13158	9757	15057
CPS1	159	116	40	310	713	224	375	601	2273	1730	326	267	282	167	84	64	39	690	268	1245	92	626	817	68	145	19	49	901	109	52	444	727	896	1028	2017	550	700	391	885	467	32	887	4359	952	121	90	33	282	542
C8B	79	11	6	51	1	29	1	1	20	28	8	1	1	19	2	5	0	12	58	45	0	0	18	0	0	1	17	46	0	13	18	0	0	1	0	0	0	26	42	9	0	0	1	1	23	45	5	5	28
FHL1	1995	3128	3049	653	87	3636	683	3924	3124	2820	2523	5335	7211	4722	419	1582	851	4487	3204	6390	244	1743	2117	4230	4153	164	1148	3768	1278	337	5087	2582	669	8983	6544	5583	12533	4001	3402	4714	192	6651	19795	3602	800	1718	1389	3597	1239
RTF2	9653	7535	8691	7850	6495	4086	4923	6673	8398	5360	5458	6155	5107	9626	3307	5544	3403	6365	7741	9579	2967	11448	9685	7184	5893	5598	7567	7340	5709	8241	6824	10573	6283	9271	6079	9557	10602	11807	5558	7722	2115	5923	7800	4512	7164	17194	8853	5696	8607
GABRA1	1	1	1	8	1	4	1	5	1	8	1	1	0	9	1	1	0	0	0	0	0	0	0	0	0	0	0	0	0	0	0	0	1	0	0	0	0	0	0	0	0	1	0	0	23	22	11	0	0
NLRP2	28	1156	21810	496	250	204	318	120	675	304	83	185	20	247	548	15	464	106	321	9	0	8433	145	138	6630	739	1694	62	4511	200	123	14658	1120	240	11	46	112	7457	32	122	107	3394	583	84	521	2100	928	125	104
SLC45A4	1747	1120	654	1233	712	197	555	650	887	420	576	1561	830	829	437	943	1125	960	802	427	35	1556	267	1211	352	1049	1266	1380	720	354	1376	393	865	1112	825	873	1264	1437	1018	1063	406	1465	519	542	570	2554	1080	484	285
RNF10	26940	19717	24343	20770	18381	17401	17156	19260	18255	19247	16657	17275	9837	62562	5305	17560	13165	16992	24518	23943	7684	53024	24242	26669	35597	19723	17042	17374	22051	11613	27585	27629	20213	18134	10579	30458	12335	42001	16407	18330	11497	16376	18032	12594	33814	70981	32915	13952	20315
ZNF839	1389	966	1613	845	1220	1041	1223	1486	2021	1327	740	1357	817	1596	413	699	828	989	997	2196	453	1654	1236	1220	1019	1032	2748	2034	1515	728	2133	1619	739	1130	809	1669	1032	1872	1639	1325	262	1327	1423	1024	1089	1819	1548	1288	1049
ZDHHC6	1747	659	2553	1334	2223	690	1299	1363	5206	713	1511	3058	1256	1455	645	1477	302	2684	2147	2687	123	2004	1550	3132	1558	525	4245	2705	2610	140	2801	3141	469	3606	2352	2765	4636	2411	1878	2531	165	1919	3503	1598	599	1574	2808	2014	2954
GRAMD1B	2742	1928	4233	933	4386	1692	2925	881	4556	3117	556	808	1378	3225	549	1582	1114	2885	2704	3425	1109	3143	2205	1282	1629	4120	1053	4720	1933	1992	4851	5426	642	1589	650	1978	2367	3937	1904	1852	326	3094	1999	1523	1023	2716	853	1086	1581
RNH1	3944	2161	3474	2673	3567	642	1624	1925	2315	1651	1119	2646	1779	1629	2631	1546	3190	2611	2459	2123	729	4347	2705	3092	2093	1712	1393	2127	2405	1383	370	2560	2231	1623	1667	2637	3366	3374	1752	2042	1803	2484	3141	2001	3799	6683	1030	2415	2173
NDUFS1	13109	8867	14389	9118	14421	5652	5396	9231	14226	2584	8293	11425	11869	12130	6134	6056	2587	15998	13953	16161	1489	8762	13435	11325	11077	3333	16909	15746	10984	2134	19074	14882	4528	16216	13000	16071	18889	16022	11301	11057	1604	8013	16002	8111	6284	12525	12939	13199	17869
RB1CC1	19021	17547	16083	18325	12067	23773	18017	11947	17575	57600	17922	15015	8822	67674	3833	10989	6488	19221	24629	40427	1556	78052	10172	38921	32838	7744	44776	35574	21926	1104	82563	29780	5489	30993	12825	66188	60902	22847	47496	32339	866	18599	14842	20570	5525	51493	72563	17727	52035
ERP44	4304	3273	3091	3382	5164	1441	3295	1677	4607	1863	4620	4157	2195	2083	1213	1462	807	4147	3860	5549	233	3909	2256	6038	3962	1548	4722	3950	4032	551	4439	4096	1094	5729	4538	4006	7274	4265	3679	3685	300	5514	7562	2198	1269	2700	5049	3311	5877
ALAS1	3174	1856	2983	2500	5531	2040	1785	1823	3042	1925	1302	3219	1761	6410	2156	1945	1191	4459	3397	3460	571	3775	4611	3734	3872	5322	2683	2391	4404	1048	4953	5142	2501	3253	3680	3230	3422	4428	2900	2450	985	2306	3764	2343	3103	4890	2557	2258	2788
BIRC3	2436	2190	608	5896	1781	800	2549	2027	9202	929	1106	5587	2219	5192	678	1567	584	3578	2446	3724	133	2641	1577	3294	4974	1421	25179	2402	3510	370	6622	3014	2011	6700	2588	2044	8731	6380	4218	7338	333	1823	1835	1974	1636	6933	11076	4174	3063
AKAP11	8803	4946	3698	6105	8090	9929	4165	5650	14620	1786	3687	6295	4936	3667	1231	2605	959	10924	6649	7598	444	6320	4590	13363	5784	1401	12512	9297	8223	505	11006	12063	1420	7430	5663	6790	17557	9217	6848	5716	935	5774	10096	3580	2818	5356	7907	5775	15045
GLRX2	48	27	147	56	285	95	128	73	197	50	166	101	169	105	102	13	24	182	25	221	16	116	167	153	44	22	166	171	79	115	137	247	66	214	219	199	429	148	33	51	40	143	417	43	99	22	105	76	233
SNAPC1	466	374	1132	288	921	930	1163	698	663	1625	738	377	494	1175	472	707	667	652	840	986	259	1590	589	1137	2243	1182	1180	525	1169	1309	1512	639	381	504	538	615	1902	1657	378	422	417	389	686	477	855	1021	882	411	1234
DERA	779	1027	50	584	705	291	1215	898	1131	197	946	823	929	392	693	363	187	1468	1029	1892	18	1152	891	1527	1048	276	520	1561	743	128	209	754	209	1802	1236	1018	1300	1491	74	977	46	1152	2157	822	204	211	278	248	1295
STRAP	8539	6390	4755	7739	5271	10243	6152	8851	4303	10687	9292	6788	4089	22115	2203	5596	1203	7639	9127	15079	658	10559	9407	14796	21101	2517	8709	10342	10122	439	8267	7741	4708	12933	9421	17842	13177	12064	4654	12106	978	10297	13035	5174	3934	20016	10296	8291	12910
ABCC2	1868	1328	1025	2250	1446	599	833	1754	1105	1661	317	777	1654	2799	814	1049	413	1466	1457	1075	208	2712	705	1926	1209	1259	9854	1023	2253	403	1742	2198	1288	1565	860	976	1223	1888	1145	808	242	918	1100	730	1732	2288	5004	1703	3533
DEF6	18986	10170	15552	11439	8135	4755	4879	9451	11771	3913	4329	11330	6601	32785	2664	8023	7423	17265	12487	8655	4148	13013	9151	8475	6291	9918	19918	6436	9658	14665	10454	10952	9101	7216	5379	8202	4577	17130	8031	8181	5329	5042	7919	6606	23113	26867	9280	9169	6458
PLEKHO1	6481	2825	6398	4194	6724	2498	1810	2957	6476	2069	5313	3211	3235	3827	1523	2045	2169	3730	3953	3770	1012	6910	5244	4555	2774	1801	7516	3499	1759	6060	5355	6232	3714	4230	2644	4125	4004	5602	2419	3307	2744	3871	6119	2550	3881	7875	3162	2823	6279
GCLM	702	142	78	247	734	368	451	418	1301	245	532	484	625	250	358	215	53	578	523	478	51	450	396	643	593	111	613	1043	567	87	1421	855	166	804	647	849	1196	544	480	707	42	592	609	298	235	360	717	759	101
UBR2	19577	9523	17136	14737	16277	10845	14126	11237	23038	5786	5849	14291	8695	25410	3364	6726	3151	22408	18744	21718	1827	25682	9697	19598	11122	7797	28218	19622	14559	4121	21766	21063	3623	19855	10480	12814	14570	21057	12121	13179	1909	13946	23787	11193	8057	12379	17116	14376	24605
EHD2	7911	4369	2035	472	762	18	64	757	82	710	1225	378	693	678	276	2005	1010	2236	3235	2107	57	1080	284	5530	242	32	71	81	386	94	42	3602	141	1091	784	52	3358	3551	1921	567	222	3080	2504	116	48	1052	37	2123	510
DEPDC1	322	38	1	45	243	525	44	339	274	193	145	187	739	224	458	113	46	512	663	632	12	38	264	149	41	8	19	1355	55	34	797	126	44	874	693	715	291	305	374	459	18	181	729	456	69	45	86	388	28
CCDC28A	1281	1072	2017	1436	1540	1763	1574	1827	2156	2187	1278	1665	1027	3861	410	1597	586	2123	1869	3159	251	2078	1868	2409	2212	729	2881	2802	1315	236	5098	2189	640	3479	1861	1616	2704	2469	2245	2759	167	1881	2784	1164	1046	2771	2968	1743	3008
RRAGD	471	464	22	325	1057	1558	735	401	1394	1218	1196	536	840	753	565	587	261	999	938	1558	150	512	952	1029	742	497	543	2597	445	609	3783	25	393	1741	531	1998	2354	397	1233	1728	190	2468	1574	1159	427	678	1981	929	1227
HSF2	4573	3459	5283	3596	1622	9955	2713	5418	4450	6806	4074	2927	1556	19897	723	2357	1099	3813	7995	9007	355	9481	2366	7847	13141	1860	8055	6352	5363	315	23169	8765	1012	7362	3721	12352	4351	5394	6450	10809	179	4080	6860	4092	1434	6619	5440	4144	8161
PHF20	7235	4352	9667	4489	5233	3809	4730	4050	8733	3600	3401	4368	4601	8619	2022	2685	3137	5373	6740	6275	1201	10667	6299	6480	3784	3285	8902	6981	5623	3674	10149	9525	3592	6571	4358	4842	6581	9294	2739	3803	916	4287	10651	5135	3786	8391	8733	5055	8092
HSD17B6	19	45	105	49	13	27	11	67	88	59	14	38	66	2	11	14	4	82	74	82	18	14	147	41	14	1	9	47	38	14	8	64	9	250	151	95	136	100	39	66	12	28	78	56	31	21	7	49	18
NR1H3	155	101	462	91	426	55	56	102	278	57	40	162	178	101	129	81	102	146	127	96	47	161	217	430	102	56	141	106	134	133	77	722	158	207	201	85	690	356	44	50	60	110	1314	82	272	184	47	125	141
TYMP	636	782	398	777	1626	145	910	643	749	99	117	1513	306	213	2021	156	2007	863	759	205	52	516	1215	350	235	1512	1076	367	484	199	240	383	3341	619	272	619	202	1743	118	538	241	818	4749	346	1639	1310	883	439	280
NCAPH2	13873	7935	8965	5645	2274	5585	2776	9832	9194	3498	4984	5953	3501	13343	2226	6622	7068	7399	11665	8649	2852	11065	22440	4946	4872	5681	4847	9281	3513	5525	8943	4810	5189	8780	7215	9925	4387	12682	3950	8671	1757	3097	6470	7862	6998	16811	3980	3785	3744
TOMM34	795	643	1210	745	844	474	410	870	782	640	492	720	626	1488	309	510	214	1047	1021	843	135	867	869	1128	1171	348	921	793	754	199	1123	1495	403	891	883	1160	1407	1141	855	1008	122	986	1672	559	560	986	1000	660	1429
SEC63	26162	13277	13540	14412	26178	20457	17717	8186	25090	23776	19648	15632	11564	61318	7538	13636	8254	18663	20752	36251	5074	36317	17127	24284	31807	8114	22829	27467	23538	3510	56408	31730	5945	30849	19175	52565	37056	12549	30658	26383	2366	23555	21075	15116	6152	29797	21840	22104	38526
KPNA6	6775	3935	6132	4320	3802	3299	3466	3758	4585	3806	3269	3671	2924	12074	1626	2483	993	4972	6861	5977	686	10289	5941	5858	6126	2843	6416	5362	3989	844	6564	5796	2678	5085	3677	7184	5144	5997	5405	5327	642	3668	7154	3379	3391	11887	6711	5089	6265
VIM	133291	107023	255778	139122	78654	113806	112075	122751	63760	18680	251456	107321	68343	150717	54160	85621	65793	261228	127862	218325	10898	41876	169493	56624	375418	64713	48107	135096	141980	30508	113850	92846	75442	173667	186941	216818	193013	185635	154614	100244	29929	78484	75299	82140	83710	204880	92021	155176	66224
RTEL1-TNFRSF6B	0	1	1	64	0	0	64	68	1	0	0	1	1	1	0	72	39	61	67	62	25	96	117	22	17	48	77	98	41	57	27	34	47	33	23	49	24	113	51	35	30	21	45	55	66	87	29	31	23
FAS	3103	1215	1414	7738	3038	934	821	2617	3052	1481	406	1635	691	2049	1459	2037	478	3220	2320	806	551	1437	1363	3351	1734	2103	5187	1996	1899	255	6834	4270	1254	4065	4034	1923	2210	2247	3405	5100	222	3500	3749	3090	1298	1638	7838	1203	3106
RNASET2	1156	1535	4888	1791	5683	2130	3253	2684	10852	610	1412	4301	1795	3217	2401	367	761	7021	3103	2394	578	6899	434	3902	1557	1762	4358	2559	1734	846	4029	9809	2783	4085	2233	1562	5110	2802	2002	4112	521	3157	1966	2046	2787	7012	5762	9412	10007
CD44	34017	21645	32105	62173	37683	3278	15918	9298	26684	10988	18935	20739	7941	14557	8642	11701	8663	26182	16501	17513	1770	43708	5263	69989	68482	20993	78652	20758	38006	7301	28537	36998	14847	16357	11172	15744	41909	25928	16562	9532	6166	13472	58152	5310	19314	50584	38837	29408	20479
KCNG1	1	0	1	21	10	1	0	1	38	0	0	0	0	0	1	0	0	23	3	14	0	1	8	8	0	0	0	0	18	7	0	0	17	25	0	0	0	9	0	0	5	10	19	0	60	1	15	6	0
AGPAT4	1814	1423	1808	1324	2558	229	1066	928	427	164	247	941	838	475	162	722	659	1638	1487	1064	36	1683	65	1669	1036	644	1069	209	2090	430	222	2725	218	1167	609	312	911	2857	980	669	473	3792	2754	348	674	1109	424	1379	2607
SLAMF7	66	275	23	135	389	21	263	75	229	70	9	157	26	134	85	3	158	168	249	40	0	35	83	64	65	87	709	62	180	30	119	0	207	192	29	96	88	660	11	81	48	101	626	61	172	72	327	139	60
BTN3A1	11499	4512	2096	5696	7449	2805	5959	6743	10849	1723	4729	7187	5735	10391	1690	3014	3246	12874	9027	4005	1875	8026	3875	6748	4030	6750	15889	6410	7316	1885	5605	5376	3465	4320	2801	4225	3598	18342	5320	4210	1940	6004	8340	3798	8142	12869	4938	9884	6359
MIPEP	1103	1244	892	641	1254	299	714	518	1023	194	931	574	778	224	340	435	135	922	733	1324	71	769	835	2354	1024	167	1489	1117	1522	113	370	816	209	1095	930	1268	2549	1081	622	981	95	906	938	486	310	362	868	1558	2250
PRKCH	11987	11397	7015	22546	7863	5893	7568	5929	10714	3805	13380	5035	6230	8729	1447	1775	4636	2391	17862	17468	2602	7566	8808	9486	7775	6909	15693	8915	3187	4179	11380	18347	4736	6894	2080	15033	12316	33316	6364	4513	2027	10145	3722	4963	19986	20023	9323	6225	9337
INSRR	45	15	197	47	21	57	17	55	35	102	4	2	7	87	35	15	23	505	50	26	0	33	26	77	121	35	113	37	67	15	24	1	98	13	16	8	33	252	20	10	35	5	70	1	72	89	88	14	38
IFNGR1	509	851	3508	3038	4492	1554	2452	1125	4994	4994	2406	2497	853	5073	1969	895	1112	3767	1930	2534	157	2976	1271	3180	3462	1608	10322	2086	2332	901	4905	3943	2304	3863	1451	2106	5503	1652	2096	3235	366	4131	6669	1075	1933	3510	32616	1847	4266
B4GALT7	1008	569	1388	698	1055	487	515	651	1037	166	461	690	614	912	280	424	346	631	624	925	179	1027	614	686	527	248	2216	1158	484	419	1845	645	352	458	508	673	670	1090	711	639	208	880	988	379	800	1239	1188	863	628
SH2D2A	1599	1024	671	693	448	145	108	607	350	297	485	727	594	805	47	537	292	1289	1054	403	71	254	411	428	1270	568	495	218	2514	157	274	138	204	454	357	262	663	2831	258	353	451	364	329	335	557	953	310	787	256
VRK2	655	361	3892	825	2356	422	1337	698	2097	785	753	560	400	220	593	252	174	2026	618	1248	28	1864	1096	2973	965	469	1680	486	1140	102	1057	2972	299	1415	1057	1058	2039	565	986	1232	32	1915	5081	803	225	267	1514	797	2683
TNFRSF1B	1144	931	138	1710	972	106	1589	645	937	50	142	1218	105	197	1283	120	2420	1190	1281	101	8	179	351	187	575	1431	3559	313	543	362	1695	266	1637	556	65	281	308	2048	337	360	140	1371	3103	202	1042	651	3474	641	76
VEZT	8479	7736	13662	6192	6395	7562	4782	5498	7815	8241	4283	6395	3032	17492	1354	5597	1743	7054	10772	11726	797	19839	5898	10347	15638	3271	7322	9112	10308	872	14420	11867	2096	10816	7453	15665	9629	12783	8961	10310	484	6346	9082	5108	2502	14117	7165	6646	15763
POU2F2	1321	532	1007	1102	513	101	640	380	900	51	55	840	88	243	485	409	488	1045	588	506	56	527	269	424	1792	406	1849	286	3850	250	153	1681	562	427	144	174	749	689	142	115	300	247	3599	115	1101	793	323	619	250
BRD9	10329	5775	9070	6290	4980	7797	5245	7319	6681	10013	3548	6652	9397	11419	3012	5535	5551	10892	8613	9526	2697	11576	9125	6323	5133	5440	11166	8743	7020	30742	6187	7696	4723	7190	5224	10472	7263	12996	7591	6769	2671	4879	6756	5812	8482	16609	7036	6189	8299
SNX1	12102	6702	8183	6802	9490	5006	8806	9047	14592	5620	5542	7730	7188	17261	3753	5422	3650	11283	12571	12159	2945	23017	9906	10381	5816	7268	6851	10709	9243	6525	11818	10851	4169	10810	7135	11285	8566	15348	8630	8640	2000	7988	11075	8056	7600	11523	5979	8815	13101
TBPL1	817	602	933	1364	309	1162	445	1114	1456	1330	1178	987	551	508	259	229	113	1059	1056	1482	64	1127	602	1865	1963	208	1559	1279	1096	55	1835	2096	298	1757	1168	2095	1729	1063	723	1624	37	1111	1831	612	378	1077	1131	814	1787
BMAL2	834	687	48	80	400	66	227	406	254	94	690	374	1166	40	276	217	47	288	468	980	38	248	948	1086	486	112	70	557	306	60	92	19	99	1317	921	872	109	992	354	1033	23	683	2274	554	56	85	157	279	218
BCLAF1	21157	13403	16373	20877	9556	16549	23057	15343	17801	16971	15677	17197	7481	42351	3550	12384	6328	18635	19824	37184	2489	32765	13102	25878	44968	9619	17723	24957	22310	2066	24817	29694	4371	30376	20114	23068	30802	32271	20340	29037	989	20304	18344	11257	6324	23472	18078	18242	44857
SLC39A9	3002	1440	3079	1724	3460	1344	1389	1923	2292	596	1492	1763	1365	3308	771	1394	496	2320	2830	3053	302	1822	2936	2047	1938	678	2615	2837	1852	756	3004	2888	888	3003	2264	2511	4057	3436	1767	2265	278	1970	3741	1298	1407	2274	1753	2105	3616
ANK1	1738	140	20	1142	2396	2098	75	1170	347	2858	164	433	3659	4303	6409	99	198	460	3031	99	63	458	230	361	14511	1364	1061	1563	3152	213	487	51	1921	1080	141	594	285	12013	162	479	373	475	1069	295	18620	7685	4454	3094	79
IBSP	1	1	1	1	1	15	1	1	0	36	1	0	0	1	5	1	0	0	0	0	0	0	0	0	0	0	0	0	0	0	0	0	0	0	0	0	0	0	139	0	0	0	0	0	15	0	1	0	0
TFB1M	1851	880	2593	877	3384	1519	1729	1525	4299	457	441	1603	1971	820	1062	885	317	3745	2164	2484	91	3328	1529	1922	989	538	2493	3041	2710	348	835	3161	470	2280	1609	1075	3658	3367	1571	1368	237	1976	3770	1273	816	825	855	2830	4607
RABEP1	9276	5990	10847	5996	9170	3319	6417	5532	10141	2489	4103	5753	6527	6701	2719	2898	1540	7934	9094	9436	945	9693	8115	9886	4486	3322	15208	11459	9550	2817	7630	9030	2314	10781	6636	7677	8235	15955	4627	5161	702	4920	11658	5355	6174	6406	7402	7333	11190
HMGB3	2490	1596	2601	1120	629	1743	220	1652	99	1463	654	1009	1352	1234	952	1220	982	1147	2975	2016	217	1357	3243	84	2816	693	425	2005	1116	522	1728	1015	1172	3271	2112	4207	65	3208	1152	2677	386	1256	1584	1113	752	3043	1095	1074	1
NUP160	14805	6499	4202	6198	11552	6348	6306	9799	20387	2950	3974	11717	8717	19671	5642	4738	2574	15879	13733	13055	1032	10094	14834	10110	6564	2784	9964	17620	7776	2043	18050	14614	2498	19153	13901	18232	16457	14942	8886	11077	861	6673	11055	10974	4968	8646	6592	10818	13562
BAK1	1479	508	965	1569	958	710	575	1501	1517	371	929	1484	555	2951	351	661	768	2500	1104	950	546	885	1006	657	1050	1145	1017	1115	1241	354	1099	1500	547	1029	924	1081	753	1000	1074	1054	301	1012	2345	795	1225	2331	924	1454	727
MUSK	1	0	0	26	1	38	0	1	1	7	1	0	0	1	2	2	0	1	0	0	0	12	0	0	0	0	0	0	0	5	0	0	0	0	0	0	0	0	0	0	0	0	79	0	1	0	0	0	0
IKZF2	17853	11899	17572	8186	8733	6339	5329	10833	24963	631	7633	13528	19053	8516	3798	8003	1450	18227	21259	14796	3833	8523	17405	26211	10119	4254	3656	34181	17744	2225	13122	19873	992	14599	4360	9733	20108	36282	5685	7990	1362	7616	904	10338	9733	9419	2586	6951	31532
GRN	7784	5570	10822	5455	14272	906	4419	5382	3754	1039	2538	7898	1268	1026	21020	3167	2850	11889	6959	4636	330	7617	3703	6050	1710	20325	17938	2156	1060	2906	4174	3043	36355	8685	2361	2544	8521	8544	550	2183	890	9986	20103	1599	21186	7885	8468	3910	1149
FAM13B	16572	9570	7139	12228	12896	10980	9798	9139	16200	4450	6509	9983	6740	28272	2811	7428	4471	16199	15339	14006	1945	27064	8979	11569	12252	7071	16366	18451	11609	1590	13920	8418	2737	15587	9186	21962	12650	17775	12737	11579	1022	11769	14513	9427	4614	16185	13353	11232	20996
ARHGAP31	8045	2031	3365	7446	4234	546	1526	845	8851	451	711	3443	769	1220	1338	893	448	4871	3936	1774	484	2828	2967	2238	1564	1453	2589	3951	1479	1568	770	6473	1646	3468	1187	804	1313	4626	251	1894	502	1524	14743	870	2006	4242	773	5451	2882
CENPQ	688	162	244	127	512	200	208	290	542	84	72	336	622	119	362	65	21	734	449	588	13	232	414	466	129	76	155	572	294	63	430	507	65	679	1019	459	881	726	233	388	13	145	1218	253	62	98	220	320	303
SARS1	7070	5935	4110	5530	4088	3686	3949	5302	6019	1525	4368	4536	5489	10226	2867	2976	3566	5757	6427	5314	1652	4147	8934	4825	4902	2884	8211	6024	5225	5798	5611	2764	2637	5836	6284	6576	6687	9321	4016	4120	1524	3552	4832	4257	6026	8719	4691	4741	4112
RANBP3	5645	3238	4580	3548	3443	3529	2724	3172	4260	2270	2181	4073	3142	11385	1725	2146	2010	3867	5066	4433	686	4546	5037	4326	2011	2326	7896	4946	3110	3488	6904	3579	2788	4785	3732	6056	5153	5585	4031	3865	810	2358	5145	3898	3600	11428	5478	3701	4145
ARID4A	14009	13099	19383	16131	13901	20443	14449	14801	17288	22931	13747	10358	5706	42724	3867	9004	8439	16449	22132	36081	5522	63613	14761	16960	14524	22806	28166	16644	12456	11433	36213	16251	9389	21020	9902	19877	17274	29160	19205	18372	2059	11022	10130	13840	15528	29363	28658	7051	18597
EIPR1	1247	959	1593	1290	1661	266	771	1142	1175	352	65	1710	100	886	950	878	476	1035	1872	7	34	703	695	1279	1040	395	937	962	1964	56	19	3230	396	960	1732	673	2401	2212	588	1164	175	973	2991	1396	376	927	221	464	1222
PNPLA6	17473	7676	12464	10965	10415	2470	9712	9828	11729	2461	6259	10527	5733	6543	4663	6392	5914	9621	9558	10403	3814	11617	13330	21483	6250	13427	12556	9619	9875	7398	2921	9323	9124	6826	5298	6686	10061	14693	7289	6176	5898	8001	14917	6436	15097	12617	4918	7686	6094
IFT88	3519	1798	2696	2107	2113	1778	1830	2138	3012	538	839	1404	1548	979	572	1110	497	2628	3102	3541	179	2704	1461	3382	3147	477	3073	3861	2734	215	2974	2699	441	3363	1607	2242	2478	3906	1798	2051	134	2302	2234	1591	616	2208	1797	1986	3143
ALG1	2492	2009	4169	1956	3905	1237	1241	2608	2420	1146	1291	2607	2227	2230	1244	1735	880	5319	2949	2843	627	2022	3534	2647	2061	936	3745	1183	2835	401	1872	2814	1182	3213	2658	3029	3877	6403	1974	1764	796	2453	3198	2337	2692	2565	1315	3286	2906
ZCCHC8	8427	5904	7671	5098	5848	9399	8060	7552	8866	6565	3507	5642	3617	18784	3106	5286	5157	11123	10714	14245	1857	20031	8467	7301	7906	8440	7056	11843	5583	4265	11882	10627	2186	11445	8910	15168	7106	13396	9833	13860	876	5325	9982	6741	4994	8407	6110	6001	8864
ABCF2	5586	3352	5216	2783	5036	1577	2597	4259	5198	702	3518	4936	4108	4044	2394	2160	926	5449	4876	6221	703	4005	5364	4569	3486	1873	3913	4714	5171	1815	1164	6933	1238	6421	6943	7940	7801	7223	3362	3517	724	3917	3373	3305	2454	4091	1332	6238	6447
CHPF2	2402	1717	3415	2174	2593	1464	1556	2244	2408	460	1531	1675	940	3335	658	1535	854	2386	1658	1823	651	2837	2164	2919	2348	700	2039	1573	1710	1570	2858	2380	1435	1470	1102	2533	1459	2860	1324	1691	1299	2642	1099	1168	2229	4063	2079	1694	2247
LRRC7	6	10	1	150	3	132	3	5	22	72	14	3	1	81	20	2	60	9	14	9	0	28	1	0	1	43	0	6	29	0	30	9	26	68	5	9	578	0	88	15	1	14	481	1	33	208	17	7	18
FUT8	14420	6803	4868	4746	5221	1509	4913	6225	9937	1116	3244	7597	3885	4106	1920	3508	1985	13409	12450	11718	385	5538	4961	5364	5783	3022	2788	8177	5352	740	1747	9218	1553	8920	5421	4575	7477	10385	2739	5020	542	6149	12035	4900	1941	11326	571	7470	14658
UBA6	8501	5110	8133	5421	4646	6593	5802	7496	11798	10863	5490	7057	6108	31406	1989	4145	1480	13669	9862	14513	736	11412	5136	10688	10676	2825	11310	15949	8926	1200	23910	13961	1952	12384	9757	13190	11365	9376	11210	11366	867	9390	13468	6029	3072	9566	10504	9003	17476
GAB2	6324	4708	3862	3683	9675	16128	6343	3053	7774	9822	7578	2386	4280	27254	872	7426	3241	6276	3060	9264	377	14902	2874	12042	13430	4176	12878	4179	16202	5779	38985	8473	2282	3911	1771	8762	19272	4595	5751	4335	858	15455	3326	4252	885	6569	20811	3252	7793
ATP6V0A1	1697	427	2386	1014	959	273	416	893	2236	2780	108	219	134	602	959	577	134	955	608	2300	76	1659	632	145	1639	2025	2737	4584	2687	617	1471	527	2513	1069	441	713	47	1261	132	1140	218	543	4181	805	1791	1231	4207	1208	38
PIAS1	20748	11687	11770	12494	9582	7963	7764	8323	11834	8390	6097	8143	6738	36493	1893	8008	2329	13345	18058	18699	1010	21288	5532	14080	11604	5392	18733	14023	11519	1582	28627	16868	2874	20221	10983	16244	17235	14139	11626	16342	595	11515	18928	9161	4478	13530	19711	11209	18434
SLC4A7	17514	10005	11746	10762	4241	2174	4074	8944	17699	1589	5891	11524	8296	13443	2538	5099	4151	19056	12917	11665	1176	15829	8532	4415	6739	3827	13996	17779	8993	1378	13535	13361	2112	13102	7494	13003	15058	18144	16354	7300	1032	4887	930	8261	4418	18018	8565	14011	14495
APBA2	699	4754	79569	17568	574	459	1193	9570	2211	310	568	2526	710	2226	735	279	7774	26419	1991	64	154	549	221	451	1153	2093	46203	231	4177	2802	3550	2953	4359	11362	4247	3064	169	2007	6078	11942	1393	821	542	34359	8348	11245	19181	19063	70
MAP2K3	5336	3145	9444	9090	6020	4769	3814	3657	1502	6478	7179	3109	2588	13939	4695	2268	3412	4468	4427	5073	1619	7746	5967	4814	9344	8462	7077	4152	6299	3809	5718	6963	9325	4366	4168	6118	4475	9217	2281	3723	1995	4542	5999	2566	12474	13439	9077	2979	4954
TMSB10	40357	29592	34732	56524	23032	10261	17903	17584	39415	5730	21336	34261	16390	16056	11896	14910	19028	21395	30135	42574	4271	31588	88759	25416	21346	18811	8404	30192	10635	25231	9758	21547	36453	44102	19941	36689	20644	46846	19734	19499	11263	19081	17552	15404	51513	116528	6454	37819	26893
ASTE1	1213	1463	939	973	1378	1201	593	796	996	1018	326	828	386	1925	149	851	160	1514	1169	1298	66	938	889	1405	802	291	2297	1261	976	36	2353	1661	234	1584	2268	1421	1407	1769	1010	1362	80	991	2162	499	396	1184	1897	1346	2802
RNF19A	8860	10370	15437	9732	6469	11361	11791	9172	14434	12667	22772	9939	4634	20333	1781	4981	3409	10379	10348	25892	2315	19211	6285	19552	25726	8302	14453	16216	9876	849	23563	21424	7273	15419	7663	22703	21943	9526	26657	18824	1420	12209	10092	8681	5764	23071	22057	7130	19748
PEX3	1948	1723	3496	2062	4573	1600	1849	2737	6841	1587	628	2623	2243	2290	1448	1178	470	4377	3046	4195	299	2884	2912	3128	1797	852	5504	4332	2667	1070	5032	4276	750	4796	2401	2299	5054	3961	2750	3156	210	2911	3617	2399	1412	2019	2949	2755	6219
GABARAPL2	2572	1159	2042	1617	1615	1054	1499	1595	2662	558	2744	1490	1146	2302	877	919	685	2342	1773	2747	361	2448	1930	2405	1927	1365	2542	1770	1823	482	3395	2434	946	1815	1816	2053	2416	2875	994	1544	372	1585	2928	741	1827	2378	1815	2608	2295
MYOC	1	1	3	15	15	29	1	3	5	32	1	1	0	28	7	5	0	10	0	16	0	0	1	0	19	9	1	0	0	0	0	0	4	24	0	1	8	1	0	0	0	157	1	0	35	22	12	13	10
SH3YL1	977	543	1344	806	2106	146	733	1236	2073	251	917	703	875	443	472	322	446	720	553	1261	222	1528	1066	883	732	450	1949	1711	1462	126	138	4047	648	1090	843	1904	573	2105	1054	554	363	1430	521	1059	829	3081	246	903	1708
FAM136A	579	415	1174	597	650	601	243	954	586	289	723	503	470	1076	218	355	557	758	631	751	304	716	779	404	576	532	780	579	527	829	641	797	231	578	477	912	541	975	430	592	146	390	586	484	761	1412	415	516	795
VCL	32344	12562	23405	42986	11469	2825	4509	6357	8651	26078	1668	12695	2806	8185	10674	3931	4511	44890	19067	2071	633	50163	19214	73746	6976	18005	7242	25334	6265	3506	31690	25424	9700	9520	3194	4080	52805	11127	16714	7953	1090	23251	55948	1374	12984	32311	11318	28997	49337
DEPDC1B	996	268	167	182	910	488	238	406	93	232	304	177	927	211	785	91	108	708	949	812	36	257	571	400	369	170	13	1407	504	60	309	223	78	999	1037	1199	1040	749	352	896	33	565	1641	942	167	128	158	459	427
DAPK2	63	6	27	359	415	159	18	95	129	21	41	48	40	32	368	40	69	213	101	54	19	160	20	73	25	1546	234	61	280	50	77	54	462	246	11	57	51	319	37	119	73	226	133	30	161	161	401	120	9
NSMAF	8089	5499	11892	4584	14005	4784	6706	6129	13672	2824	11503	8644	6639	4989	2218	3287	2355	9650	9610	11908	721	12783	7315	18033	6629	2691	9820	13208	9072	1193	11231	14813	2097	12094	9055	10533	22421	9166	13626	9448	980	9888	11108	6199	2800	6354	7174	14975	13335
ADSS2	5905	3013	4521	3285	10749	3080	4068	3416	5767	908	5326	3095	3847	3392	2278	2201	1045	3604	5182	6505	307	5051	4371	4264	3792	1945	9215	9198	6003	1964	8530	11426	1538	5977	5923	4374	8961	7318	4090	3419	617	3832	7722	2704	2305	4536	5880	6355	7707
STAP1	56	10	2416	411	468	152	235	123	964	440	33	25	29	273	148	10	60	255	69	67	63	175	62	246	692	236	2424	51	1027	44	181	1385	249	313	54	112	237	186	102	32	72	1450	188	21	203	110	1373	62	1866
TIMP2	1230	857	137	392	408	684	552	963	851	456	330	667	1407	2520	341	403	499	1121	857	544	158	874	974	64	421	401	453	848	447	239	1258	1260	331	1749	1081	1651	147	651	918	840	81	1187	1330	645	278	1079	1094	871	284
RFC1	15065	10598	8520	9940	6746	9765	7264	9069	19332	11870	5492	12128	9601	30414	3130	8121	4031	11979	17025	21288	2030	13949	16131	11705	13240	6058	12323	19869	9824	3069	32657	17584	3364	25747	15021	29905	12250	17273	15054	23099	1007	8906	16840	12069	5241	14725	10330	11536	14234
TBC1D23	3654	2563	4719	2944	3252	2706	2784	2588	4165	4917	1832	2749	2563	9446	1524	1466	978	3326	3820	5877	656	8981	3422	4307	4757	3201	6072	4440	3670	1670	6517	4046	4176	5106	2926	6537	4537	5260	3174	4118	960	3630	3817	2744	2650	10506	7544	2633	6564
CUL3	12572	8352	8700	9737	7142	9488	10925	5847	13156	9426	8284	10594	6315	35903	2775	4835	2512	12425	12345	18122	1352	21628	7767	13453	12180	5875	16648	15536	12667	1818	22411	14278	3645	16753	9552	20176	16417	15397	12446	13428	1102	11147	13376	7844	5099	16735	22759	10394	18729
MYOM2	1369	6692	1728	8572	510	346	878	1400	649	662	372	2815	537	661	255	351	277	2612	4412	4534	105	979	299	1145	2291	365	103	396	1329	265	320	50	2085	814	2712	909	5514	5414	3813	566	660	338	1173	409	5935	9992	412	13859	1089
OTC	1	1	1	6	1	11	1	1	1	22	1	1	0	6	1	1	0	0	17	0	0	21	1	0	0	0	0	0	0	1	0	16	0	0	0	0	0	0	0	0	0	0	0	0	8	1	0	11	0
CYP46A1	48	25	6	56	3	13	11	238	221	241	8	20	21	489	10	91	1	101	141	141	1	133	23	7	18	48	11	20	0	31	14	6	43	189	100	0	0	310	78	111	0	8	9	116	57	474	267	103	23
ZZZ3	5101	2886	3622	3236	6142	1897	3208	2052	8674	1765	1448	4667	3829	3667	876	1578	750	4656	4359	4779	235	5020	2846	4233	3724	922	5589	5623	4699	258	4890	6802	894	6408	4429	8075	6768	4423	4510	5082	306	3160	6686	3398	1302	4847	3789	4404	8192
SLC18A1	1	1	1	1	2	5	1	1	1	10	1	7	0	2	4	1	0	0	0	0	0	0	8	0	0	1	0	0	0	0	0	0	0	0	8	0	0	0	0	0	4	0	12	0	9	0	0	8	0
USP2	170	58	57	43	5	77	20	17	0	483	28	22	26	50	33	30	23	175	40	44	0	30	6	178	826	153	29	13	48	14	0	6	192	89	36	36	207	533	6	105	14	363	291	48	15	116	25	31	14
CASR	5	6	2	24	1	104	1	11	1	44	3	2	1	26	14	16	20	0	95	8	0	76	9	9	1	9	0	0	0	16	8	0	1	0	28	0	19	47	0	10	1	0	23	37	15	18	27	32	8
TUBG2	2529	2475	2226	907	336	624	1889	2256	1885	923	719	2683	1084	1498	621	1161	960	2579	2717	3170	920	2037	1913	796	474	707	958	2980	656	1492	800	2222	524	2418	1695	1784	1850	2942	1177	1463	148	1398	2531	1975	1909	1361	351	1643	400
RPL26L1	840	720	1287	524	404	214	423	980	653	250	221	902	412	651	473	612	165	645	800	1146	48	786	361	1033	827	257	598	785	864	93	750	649	131	1218	1000	1123	353	1162	705	953	42	761	1686	321	217	481	634	996	1012
FLT4	722	1355	215	142	740	605	4450	57	370	253	587	54	5141	117	260	422	120	1346	105	714	75	503	795	757	109	319	390	2194	90	8385	6941	34	320	106	7	73	1673	3286	42	129	184	1673	631	233	118	536	606	2729	2301
NSUN2	8694	4851	9474	4832	8255	5221	6356	4978	9167	5090	4471	6361	9629	3744	3414	2398	2273	11154	7439	8820	1286	5821	10761	7496	5991	2824	10055	10970	9088	2698	9950	14174	2632	8670	8424	11135	10248	8711	6566	5306	1055	6643	10121	6599	4361	4839	6208	6669	11337
FBXO42	5155	2806	4087	2649	3536	3124	2093	2252	3506	1352	1599	2999	2139	10756	827	1913	659	4595	4787	3829	241	3471	2865	4512	1763	1226	5071	4707	2916	567	7346	4672	1370	4706	3348	3846	3914	4277	3367	3624	485	3065	5218	3390	1757	5602	6003	3696	4765
MFAP3	488	256	918	544	865	272	407	382	1065	52	203	959	584	1000	217	271	74	788	725	663	19	373	467	461	419	184	1051	646	535	52	726	716	174	995	609	723	811	889	362	660	41	799	1744	258	233	621	1175	778	823
MRI1	691	344	691	240	709	302	454	538	1406	131	371	458	463	503	203	174	257	524	570	575	129	398	811	943	369	205	511	556	378	764	414	761	220	278	623	493	707	791	466	365	68	431	708	412	427	595	58	549	460
METTL1	211	179	692	130	420	122	328	222	234	366	168	271	200	116	142	171	124	148	238	368	121	575	553	418	427	227	100	331	334	52	69	453	85	249	385	577	604	559	273	212	57	362	386	207	96	241	47	222	484
HOXC8	0	0	1	4	0	21	0	2	0	2	0	1	0	1	4	1	0	0	0	0	0	7	0	0	0	0	0	0	0	0	14	0	0	0	6	0	25	0	0	0	0	0	0	0	1	1	0	0	0
AGA	2768	3566	3307	1877	5414	1807	2194	1665	5895	1252	3499	5621	3033	5677	1712	1819	1708	3896	3021	5926	704	2655	2355	2809	4060	1047	3690	2848	2658	1625	6647	4600	808	4948	2938	3887	7461	4643	4416	6603	720	3683	2066	1881	1730	3814	2973	8966	6964
PI4K2B	55	23	50	30	1	53	41	116	174	76	72	41	115	106	139	16	58	27	90	160	78	75	130	26	28	40	157	90	55	157	133	42	59	95	31	174	16	84	75	91	30	67	15	40	252	122	70	24	36
BOD1L1	26531	11436	24374	17191	17876	23079	20922	12373	33089	11564	9739	16310	17114	22570	6401	8632	11109	20892	19377	27623	4720	20701	20085	14204	15142	10085	42197	28601	17934	18093	48427	26561	9341	25536	13814	31906	20249	31085	14801	17554	3692	15789	20511	14790	13555	20686	29542	16176	31014
MAT2B	3191	1851	4934	3087	4226	788	1597	2223	5805	332	1644	2824	3712	1307	2013	984	343	5015	3910	3220	102	1580	2884	3471	2221	708	5540	4462	2924	144	3408	2912	497	4873	4230	2502	5130	5270	1809	2505	207	3873	7078	1657	1106	1722	3881	5704	4530
TLL1	1	1	2	33	8	52	1	4	16	10	0	0	1	6	6	2	0	47	0	0	0	34	0	0	0	0	0	181	0	8	1	0	1	0	0	0	0	0	0	0	9	0	13	0	25	13	15	22	0
EDC4	12481	7573	12924	7346	7276	8572	5862	8640	9717	3717	6559	8675	6371	27417	2602	6447	4403	8609	13861	11724	3002	16927	16785	9078	7632	7999	11623	8859	6393	5923	15692	9771	4883	10060	6732	13284	5844	14266	10281	9869	1351	5080	7354	10094	8981	18714	10030	7149	5528
TRIO	661	804	318	1648	15918	11021	11767	582	10813	9597	16251	2728	17044	466	2563	157	3511	15529	1757	14500	420	324	916	5952	15658	8528	28116	2744	20699	8379	9172	82	5905	3896	1073	1420	288	2132	2696	526	3294	818	15172	12874	4581	1548	16236	1379	252
VCAN	5100	4937	787	2425	9037	120	5650	1310	3584	20	3735	11431	911	48	21840	1410	910	4426	1238	556	66	813	1473	1128	4349	11467	645	11252	7365	120	270	873	21157	2320	627	1781	446	715	105	3410	309	11683	8460	1543	7266	852	12001	359	508
CLEC16A	10724	6624	8837	7008	5092	4157	5644	5700	9321	3883	4281	6121	5166	15904	2116	4825	1744	9326	12153	12531	1280	11968	7350	9339	3487	5511	9406	10035	6556	3296	6950	11087	3134	8559	4378	7259	6642	16744	8107	8981	935	5274	7209	6748	7241	11232	4811	6717	9859
MSR1	41	2	3	15	292	28	795	4	7658	23	1057	20	8	10	21	2	214	7	37	955	0	16	890	0	1722	0	619	26	5538	719	1109	40	85	18	0	1	216	13	24	0	440	70	114	39	21	18	258	64	0
CDH1	216	399	5	2990	315	152	8	47	19	141	7	15	143	79	284	5	94	752	399	89	0	95	38	222	73	71	206	180	1	19	1	0	300	70	0	34	96	4801	258	39	18	105	204	297	895	302	420	192	1
MTREX	11505	8630	17130	8122	16409	6677	9047	6037	12231	3378	8385	8386	6912	16852	2953	5242	2175	10983	11551	17556	1087	19795	11450	12214	12917	3978	12775	12523	12815	2360	8609	14332	4495	14996	9954	16539	18904	15226	12888	12028	1239	9635	13821	7497	5361	14343	11637	8938	18414
DNAH5	1	2	4	47	4	110	1	5	1	89	101	1	3	8	7	5	0	280	0	0	0	0	0	55	24	0	0	0	21	45	1	0	27	9	0	27	0	0	0	0	17	0	50	65	70	30	31	0	0
ZFYVE16	3079	1897	4156	2586	3419	3925	5275	1626	8783	239	1793	2176	3387	2604	960	1159	325	4108	3300	5003	126	4870	1458	6440	4062	1016	8052	5456	3348	209	9210	5071	922	4504	2348	2808	7132	3959	4996	2767	252	3668	6262	1549	1095	2831	4283	2561	8638
RIPOR1	7533	3563	2022	2402	2078	1685	2554	2090	3076	1975	814	1916	2051	9252	1661	3766	1237	3657	3890	3669	557	5835	2762	4014	2002	1326	10488	1881	2466	1746	2509	3787	3721	1875	1273	3607	1890	6598	3170	1718	1199	3028	5148	1484	3465	10118	4729	2874	1431
C6	1	1	1	17	1	10	1	1	1	25	1	1	0	1	3	1	0	0	0	0	0	1	0	0	0	0	0	0	0	7	11	0	0	0	0	0	0	0	0	0	7	0	0	0	13	14	21	0	0
RAI14	1	341	6	7	15	20	1	12	328	54	58	1	1195	4	37	1	1	43	53	0	0	0	337	21	152	15	70	0	137	98	169	0	56	18	0	0	0	10	386	0	6	1944	680	8	11	62	42	117	0
SOX30	1	0	1	14	3	23	4	11	11	3	0	1	3	11	1	2	0	9	9	16	0	3	1	1	0	0	0	0	26	7	3	1	1	33	0	6	9	4	11	0	1	18	0	0	5	21	16	3	1
PNKP	22236	10950	16372	15757	12470	5589	8116	12375	20312	2621	6947	13110	10164	13553	4713	11438	7745	16161	16086	13479	4026	15637	18554	12248	8821	9064	9675	16076	11562	21074	5042	10484	8690	10237	7833	12356	8636	27648	8529	9199	5882	6913	8643	11989	21308	21303	5371	14077	8350
BEST2	12	0	9	21	38	26	4	9	27	14	2	3	5	28	4	0	0	15	13	28	9	8	7	3	11	10	18	30	28	3	3	8	15	1	0	0	11	50	15	13	1	12	14	4	13	32	1	13	8
PHLPP2	2979	1564	1265	1453	687	1222	545	2284	1310	1256	629	1168	1564	3492	436	2097	552	2194	3039	1341	308	1575	1950	1452	1054	612	3935	2340	690	326	2559	2118	963	3423	1549	3548	597	2332	2483	2791	303	411	1600	1925	1450	3217	3580	1539	115
SPDL1	1322	873	1039	771	1055	1517	585	1365	707	84	768	816	1268	578	852	579	180	1230	2126	1442	93	990	1235	1534	901	189	1492	2856	1165	150	1106	641	172	2190	1927	1502	1842	1918	803	1224	90	445	1983	1600	299	594	751	1337	959
STAU2	5557	3943	3801	2899	4587	1550	3582	1472	8556	441	6050	2467	5451	936	1854	2822	378	5835	2244	10713	323	6772	2726	4310	3431	1115	2185	10515	5529	347	2648	6151	403	8923	2965	8481	13090	6525	4007	6435	207	2671	5208	3452	1077	2198	1001	4835	8735
SLC66A1	867	347	948	450	547	82	289	222	350	143	80	150	130	886	201	243	293	341	252	340	55	839	244	476	225	499	958	409	360	296	492	518	414	226	57	374	137	340	210	181	197	430	1005	158	453	1411	612	200	311
CTNS	2247	1501	2291	1323	3057	517	1853	1431	1629	966	707	1881	1405	1780	689	1113	848	1281	1999	2291	230	2976	1489	3293	1593	1207	2090	1748	2997	282	1475	2657	691	2514	1298	1848	2519	2480	1414	1247	264	2332	4603	1217	807	2427	1414	2271	2818
RTN4R	1037	190	1605	282	958	279	331	152	94	77	30	112	863	359	127	198	15	1791	764	466	21	633	1049	651	323	59	115	176	1298	187	390	1081	14	331	471	496	422	549	375	134	172	1160	506	125	228	135	12	695	550
PHF23	1615	443	1048	579	1661	649	458	905	968	299	309	681	1057	1454	689	292	297	1251	1074	596	242	840	827	1202	461	395	2010	703	1258	528	726	1521	299	983	1061	677	543	1873	409	305	440	798	2607	388	1431	1024	748	1585	990
CDH10	1	1	1	9	1	2	1	0	1	23	1	0	1	1	3	1	0	9	0	0	0	0	0	0	11	0	0	0	0	1	0	0	0	0	0	0	0	0	22	0	1	0	0	0	12	0	17	0	0
INPP4A	10512	5454	7802	11162	5326	1752	4968	6821	16680	1047	3768	12020	3478	3899	2590	3329	1508	14060	13341	8472	946	8062	8469	2662	2404	4924	9348	11095	6699	3831	1384	6121	3259	11105	8419	5028	4762	9368	3666	6843	976	4846	3294	7720	9559	8172	1204	9145	2251
RAB27B	11	8	3099	364	100	46	215	26	369	8	508	87	3	54	544	25	339	194	45	147	60	0	34	397	85	7	76	182	102	98	814	3690	62	421	145	427	1	12	67	210	4	472	49	108	51	12	119	11	61
PSMA4	4530	4238	4595	3170	2598	802	1893	6269	4792	848	4547	6421	3848	2863	1788	2749	651	3854	5192	7223	265	3080	3030	7933	6556	923	3962	5107	3979	313	3972	5741	799	8306	6487	6901	8589	5719	3753	6188	232	5189	8052	2296	972	3188	3581	4853	6274
MYO16	1	16	407	164	90	976	8	1284	1	813	10	3	0	6	102	5	0	153	19	1	0	29	1	41	5223	22	1	96	109	32	72	0	0	36	0	1	29	0	23	1	173	36	92	1	32	89	85	14	1159
LSG1	6682	3781	5821	7478	3750	3386	3483	3389	4964	2515	2519	4834	3292	8174	2250	3692	2200	5106	7824	7843	1339	11627	4567	4489	3479	4465	4150	7939	5267	2005	3083	5655	1592	6639	5547	7804	9887	7229	3954	7210	600	5056	4699	4233	3757	7598	3689	3199	12353
PARP3	449	231	458	315	508	145	411	745	1488	74	757	1065	700	394	300	280	98	940	424	577	162	348	520	714	643	386	499	967	563	440	719	1142	123	625	516	490	711	777	553	282	52	1158	1464	205	467	213	126	797	845
TNC	3	1	39	22	43	29	7	11	1	18	2	2	2	4	69	4	0	54	7	0	0	153	16	14	16	14	13	0	10	12	0	38	4	7	0	12	4	21	0	0	9	67	166	1	22	11	9	14	31
THAP3	1408	530	1373	735	878	221	825	1149	883	505	723	1355	565	3068	404	702	1020	826	1594	1455	278	1875	763	1159	445	634	667	1324	756	428	830	1163	733	1271	633	1287	758	1699	642	935	511	477	959	886	773	3804	491	870	392
RIPOR3	591	260	204	270	488	449	128	146	302	798	90	273	478	1083	890	34	181	308	272	192	57	481	531	164	319	360	787	194	1088	342	403	169	2882	434	161	429	218	491	282	277	222	283	282	362	1184	2206	843	222	216
TDP1	6810	4470	2601	2990	4672	4648	2163	7128	5181	4699	2961	3529	5386	5297	1991	2244	1166	5227	7374	6179	471	4718	6598	5058	5446	1823	9634	7945	5944	863	5002	4852	2156	7458	6080	6162	9058	8698	5718	6102	565	4138	6451	5136	2579	6474	6831	5686	6894
AIFM2	449	350	117	464	209	162	126	392	517	163	104	379	263	186	123	186	65	889	403	247	89	357	374	137	278	166	213	477	1058	130	248	312	116	276	194	422	259	662	365	310	128	207	20	260	381	543	297	201	182
SLC19A4P	0	0	0	2	0	4	0	0	0	4	1	0	0	3	1	1	0	0	0	0	0	0	0	0	0	0	0	0	0	5	0	0	7	1	8	0	0	0	0	0	0	0	0	0	0	0	0	0	0
SPATA7	647	366	1935	567	1247	257	1033	530	2059	797	361	770	762	132	135	366	85	1549	684	1463	16	1098	373	1596	977	95	549	1773	1078	70	507	1855	97	1415	682	1193	1293	1138	716	1118	49	1762	1948	687	319	335	363	1429	2934
MED17	18653	9846	9629	10353	5802	8183	8342	9434	11241	10550	8171	13002	4437	22485	1978	8106	2261	9035	18355	21495	919	27904	7714	25191	21343	2773	8566	14795	14507	1683	11444	22335	2382	19986	11192	19794	18866	17285	11640	15539	1138	12517	13098	7522	4033	14751	8737	9154	17931
RETSAT	1749	1242	1629	1277	1664	1147	1519	1254	2049	621	1626	1548	768	4347	398	879	590	1725	1741	2928	222	1277	2138	1923	938	807	1617	1731	1558	383	1171	2300	782	1914	2110	2387	2398	1808	1803	1947	320	2024	2025	1504	1344	1809	819	1574	2401
CAPG	10418	6618	10875	6452	2372	1346	1232	3871	5068	530	1667	1315	1844	3058	1360	5322	1101	10321	7080	3262	29	4789	5025	5690	1647	2058	827	150	1872	1052	3042	9878	1935	5841	6096	4623	2493	5807	3173	4050	528	1272	4222	2161	2291	4573	910	8042	4040
AP2S1	1937	928	1134	1134	1027	489	550	1089	1165	597	1073	1528	651	1045	1140	994	341	1235	1498	1832	135	777	1509	2120	1416	463	922	1272	1045	161	804	1658	747	1808	1872	1849	2461	1672	668	1679	259	1149	1841	929	821	1536	817	1589	1442
USH2A	3	8	14	106	55	93	7	13	24	93	16	1	4	45	14	3	0	0	1	42	1	1	19	22	0	1	18	1	17	18	265	0	5	23	106	0	63	50	0	26	17	12	65	26	86	44	85	29	7
ZPBP	1	1	8	23	2	1	1	1	1	12	0	13	0	7	1	3	0	20	0	1	0	0	0	0	5	0	0	1	62	0	0	7	5	26	9	0	0	0	11	1	0	0	1	0	8	1	7	35	0
TG	2681	258	425	1143	916	473	1068	500	1520	460	330	1277	185	1499	289	567	744	456	1041	913	205	1550	300	1363	318	637	949	1155	915	425	276	560	757	669	388	398	1154	910	941	1042	297	784	456	675	2507	1024	1265	1764	820
ADAM28	200	101	140	1915	1406	304	1618	121	6693	943	209	506	122	44	1238	25	71	515	357	162	48	614	422	526	189	386	28901	179	1525	210	485	1169	1541	1494	69	338	184	596	354	186	165	424	11627	79	772	604	6951	310	310
BARX2	1	36	77	3	2	25	0	0	61	80	2	23	0	17	1	102	53	290	27	0	0	0	0	0	22	0	1	0	1	0	0	0	1	34	0	31	6	201	20	99	1	0	6	4	9	72	0	7	0
DCUN1D1	2812	3468	3202	2471	1185	1876	1446	1053	3440	1684	1291	2200	2055	8152	779	1888	507	3118	2627	3702	298	4375	1865	2269	4522	1010	3399	5074	4825	374	6248	4592	494	4523	2759	4793	4133	3244	3973	4782	190	2399	4102	1710	838	3111	3903	2665	3982
JADE2	8828	4293	4325	5018	5532	2182	4684	4003	6360	925	4039	5212	4555	5126	1479	2176	1703	6466	7414	6907	1262	6173	3573	3826	1522	2364	9205	6823	3595	4420	3452	2485	2108	5877	3824	4793	3528	8521	2734	2953	1128	3911	9771	3548	8765	10497	4298	5697	2392
ZIC2	0	6	1	52	0	326	10	23	0	0	0	0	25	0	62	0	0	19	0	0	5	23	15	0	0	0	0	48	0	1	0	0	1	0	37	0	173	7	32	8	1	0	0	0	18	1	0	0	4
LCP2	42579	29352	27104	33163	18767	6742	11032	11977	22798	3532	7513	23915	11011	32605	6161	13234	3875	30909	38685	16559	2965	27581	6336	32767	21077	17429	49736	15795	22235	2483	25661	16614	4972	24684	21098	12302	16091	48346	12656	17237	1189	21679	40010	11614	10816	21816	24911	29882	39585
TRIT1	1540	945	1290	928	1832	1720	1929	1527	1952	1184	1232	1666	1131	6017	503	749	626	1808	1676	2425	321	3196	1771	1529	1643	792	2321	2673	2576	285	3863	1974	413	2350	1561	4061	2131	1958	2619	1858	287	1524	2457	1725	556	2054	1438	1733	3396
ADRB1	0	1	334	41	9	15	0	23	30	138	9	25	2	22	16	4	18	12	9	30	111	40	40	0	11	30	28	25	2	107	0	16	123	14	92	64	29	3	0	69	5	6	3	80	98	7	16	1	0
GUCA2B	0	0	3	1	0	6	0	0	3	4	0	0	0	1	0	0	0	0	0	0	0	0	0	0	0	0	0	0	1	0	3	0	0	0	0	0	0	1	0	0	0	0	0	6	12	0	0	6	5
CUL7	7145	5185	6273	3835	10065	3447	4509	5118	7560	2940	3181	5474	5549	7770	2004	3505	2968	13071	6550	5524	1627	7067	5740	7300	5887	2999	4960	6602	6720	3817	4758	8643	2970	4285	3877	6638	4762	9158	4939	3263	2350	5149	8332	3454	6116	7900	2440	6507	7285
CTNNA1	3659	973	4641	1476	1583	221	1813	717	739	351	437	1625	1817	331	2750	3550	1489	2404	1035	1810	50	1198	1611	573	1813	1769	1086	832	1821	598	387	361	2655	3115	726	550	544	1482	841	936	336	1233	11079	590	1762	1051	1796	560	1034
PHKA2	18382	10719	13992	10837	18867	7886	9524	20392	21508	6799	8097	16188	15956	23970	5612	9291	4697	22733	20699	22113	2449	22688	16448	14399	12971	7778	19175	19308	12867	3729	17246	20381	5423	22299	15178	27635	15969	21115	11621	17192	2123	11094	21895	19120	9081	18082	14352	12370	21619
CNTLN	2106	2806	4493	993	4174	876	4775	1885	8697	353	3243	985	4394	417	1470	1089	1371	3853	7843	6000	391	6877	6159	3218	1789	1451	406	7463	1881	615	3358	224	430	7665	2781	5282	4757	8301	2546	3295	244	3406	5867	4092	963	1487	686	3465	142
EPHA3	0	0	1	2	2	2	2	74	0	3	1	23	0	71	1	1	12	0	1	0	0	0	0	0	0	0	0	0	66	0	0	0	0	28	1	0	0	0	26	0	1	0	0	0	15	11	21	27	0
HSPA5	35186	14209	37809	13621	30858	24116	48609	29775	20472	26000	37970	8436	9464	59735	27592	29354	12958	37633	21804	39667	3018	33236	50848	60056	72095	16298	15785	25342	25884	10256	15579	45195	21429	21655	79576	62929	36387	121005	14340	16397	4400	26054	41299	8810	15566	40956	17044	23090	48879
DSG2	8502	7214	5	1250	2592	2484	1774	2366	9	336	6139	1763	6903	2406	559	2498	289	8404	6613	4945	258	31	4878	3300	6478	275	1157	95	2981	91	20	361	476	7691	6621	7470	35	7530	3488	7254	381	254	15331	3962	458	2852	2233	8372	4599
GEMIN8	734	426	801	475	690	319	590	867	999	170	502	753	550	569	224	330	152	681	695	917	158	695	482	714	570	262	699	1147	878	382	528	914	129	914	689	766	756	1246	796	823	99	878	755	486	344	385	356	799	1090
OFD1	9498	6639	18613	7744	12233	7205	10791	16373	25151	9000	6929	12502	6240	20223	3174	5756	2524	16350	13621	16626	1905	17041	6511	19694	19810	6477	18936	14517	14275	2415	14831	15860	3158	18688	11105	12831	12332	23632	15627	10837	1132	11921	21622	10483	6886	10532	13044	12067	22893
GPM6B	74	134	71	59	125	101	97	143	290	275	73	83	160	368	21	55	6	141	215	183	22	140	84	110	270	15	453	222	194	2	248	94	97	142	144	222	65	516	217	127	34	46	215	80	49	317	277	111	180
PREX2	14132	4317	18	28253	3	37	14	538	10	25	3	770	15	6870	84	2701	264	1280	28227	1	0	1	92	74	3808	40	0	1	0	79	75	140	2324	2445	118	293	0	3599	144	796	271	26	0	68	60	1912	583	4997	120
WDR37	3668	1396	4975	2471	4934	1468	2736	1824	5229	1464	1354	2785	1570	3307	1167	1248	1207	4929	3661	3013	686	5348	3023	3467	1720	2493	6027	4120	3951	1152	6309	4545	1633	2778	1451	2146	4250	4881	1617	1820	394	2073	4252	1676	3073	3282	4961	3369	3735
YTHDC2	8535	6242	5207	6392	7335	12500	10447	8121	22797	3076	4661	10416	6588	15751	2744	3429	1958	9564	9839	16107	1386	11533	9792	4796	8109	3292	20001	14906	9072	2916	26638	7620	4553	11944	7981	14981	11209	13948	10916	11145	1225	6499	10212	6885	6088	13738	18712	7193	17367
CTPS2	3218	1656	4176	97	3596	763	1804	1850	3111	616	40	1804	1689	1624	1178	1372	204	3109	2535	1940	165	2715	2163	3119	2630	548	1455	3136	2946	184	2158	5419	241	3102	1544	2332	2404	3842	2598	1612	103	2695	4633	1221	579	1238	996	2048	2020
ATP6V1H	3665	2614	4093	3131	2985	3144	2653	2774	3381	7086	3632	3322	1480	9780	1101	2180	1073	4316	4569	7009	444	7048	3073	5843	3893	2054	3962	5506	3800	226	8419	7136	1865	5449	3750	10240	6199	4609	6174	7259	263	3105	6549	2937	1270	7391	6357	3895	7336
POLR2B	20826	14397	13233	15373	15414	20207	7942	12451	17844	15095	15189	10064	9416	51659	4066	8844	3756	18774	20323	21695	1836	22019	19616	23430	25773	4877	27013	21914	17503	2162	31423	27413	5082	25763	16818	24050	18304	22827	18550	17274	1479	14885	21997	12756	7604	18279	20093	17552	30101
ATOSA	3089	1790	4362	4196	3372	4337	3123	2563	8838	6986	1606	3603	1693	13234	641	1178	496	6659	3793	5804	229	4693	1760	4584	4093	1350	16681	4742	5449	458	12370	8273	975	6679	4999	4278	4240	5099	3650	4694	292	4814	7308	2619	1943	3789	14722	4621	10724
ARAP2	13712	9479	814	12302	11298	22980	15906	9498	20288	12343	12549	13039	6729	27335	2156	3679	2377	26042	21451	31618	851	11624	8973	8403	14263	4779	16972	21349	11344	919	55983	27344	2324	21661	18832	15585	12016	19296	10213	20307	605	7544	14514	13419	4177	15065	34552	7639	32598
TPR	46096	27931	53707	33449	63660	35670	36147	41971	72615	37392	45722	43798	33234	81907	15203	18004	19440	54564	55454	72817	12850	69366	52698	55227	50092	28030	62839	75005	48372	19781	72550	56875	15134	82466	57686	92859	73181	67041	50424	56710	5813	38696	55516	41820	32317	53841	38429	42283	70256
CP	51	10	42	99	381	126	30	55	197	113	8	50	98	129	176	14	34	309	141	33	0	29	42	56	26	26	738	136	88	16	280	146	257	187	84	88	36	114	23	28	0	50	131	65	54	116	468	93	221
KATNIP	6490	3833	6010	4627	3876	2123	5002	4450	5855	1806	2125	4964	3514	3831	1354	2874	1853	5625	6286	6370	1036	8034	5091	3931	3026	3652	4457	5915	3790	7492	2383	3562	2700	4706	2545	3540	3433	10206	3361	4047	923	4107	6168	3765	5077	6395	2446	3809	4568
DTNBP1	8372	8383	6323	6173	5314	3317	4266	3667	6737	3738	2442	4804	4225	7331	1990	2914	2132	12387	8273	6415	1803	16240	4596	5125	2394	3163	8771	5245	4033	2905	5781	3871	3447	5588	3395	8530	4840	11386	5070	5425	1180	3905	4828	4183	4971	9686	6082	4245	7612
XK	63	10	2	83	200	86	1	18	2	245	18	25	311	79	341	102	1	90	48	35	0	17	0	0	753	110	78	0	216	1	0	0	71	63	1	128	107	96	56	8	19	60	199	28	734	20	198	98	0
ANO2	1	1	1016	121	17	50	1	11	1	168	1	1	9	25	45	8	0	1	1	29	0	7120	0	1	26	10	0	0	46	10	13	277	8	10	0	27	45	18	9	19	5	39	44	11	11	1	30	7	36
FERRY3	1566	1130	1781	1602	1448	776	826	442	2025	1206	331	1330	1006	1226	300	739	227	1726	1804	2151	79	1931	1051	1758	920	440	2017	2238	1465	60	1640	1236	288	2305	1637	1992	2691	1666	697	1942	104	1192	2486	1127	523	1443	1847	1418	2667
SCML1	74	183	44	446	36	27	46	29	289	47	56	2345	4	216	72	97	89	28	104	19	0	72	16	91	252	79	4038	13	270	61	313	133	329	909	0	226	34	135	174	1001	38	80	61	229	143	298	1386	85	506
WWC3	2725	2517	2956	690	3836	225	3083	1757	1855	1705	3078	3145	2709	1338	497	482	956	4562	1771	4168	34	5127	219	4533	1155	1839	4013	1984	3650	1432	450	2676	2243	2535	1390	2247	4368	787	1246	2191	952	5026	2724	2092	3064	2413	1868	862	1631
ARHGAP6	222	202	10	89	5	9	7	112	6	16	2	54	4	58	212	5	64	204	374	12	0	10	1	1	1	6	42	22	31	4	0	0	30	237	14	25	0	633	96	54	12	18	519	42	30	272	53	5	7
FAM184B	265	176	121	151	180	241	134	270	323	256	109	197	109	1000	28	119	83	199	274	299	70	236	282	217	202	55	627	199	164	58	638	186	337	222	124	268	110	318	242	236	94	99	68	197	379	1103	425	152	136
MAP4	15751	12589	21372	14733	10498	8095	11337	11772	15338	3742	15915	10421	11030	13657	3436	10103	4720	18207	15061	20501	1646	13150	10779	26190	13826	5593	9974	20959	14480	5580	15784	18074	2565	16563	12676	18598	16601	13798	12651	13662	1088	18893	18713	9927	4938	7938	7732	11670	25822
GOPC	1733	889	2516	1325	2095	1104	1371	1315	2062	755	673	1327	1510	1746	841	1029	574	2408	1419	1976	481	2319	1572	1986	779	775	2402	1781	2351	662	1883	2959	545	1959	1660	1577	2531	3097	1221	1253	496	1417	2874	1288	1477	1119	1017	1687	3006
ROS1	1	1	1	17	1	16	1	1	1	19	1	0	1	2	1	1	0	1	0	0	0	0	1	1	0	0	17	0	0	9	0	0	17	0	0	6	9	0	0	0	0	0	0	0	21	11	10	0	19
USP28	1055	708	1374	746	1360	1190	1008	1191	3458	329	338	1904	2613	1495	963	519	456	1839	1924	1857	208	705	1648	1209	456	662	2850	3647	1508	336	4791	2927	460	2639	1105	1958	1953	1929	848	2123	172	2418	4378	1077	524	541	2038	1147	1117
HDAC9	1883	4462	12840	2762	2862	144	287	119	1136	247	50	683	453	105	1422	192	86	8250	746	80	201	10257	376	6709	2861	549	470	165	2142	56	29	2175	1043	2580	32	264	2330	6344	222	1204	524	174	631	727	1021	1155	236	508	10573
TSPAN17	297	398	2248	626	826	393	796	988	1570	369	620	533	682	432	560	90	404	1120	873	976	332	733	1188	1171	664	564	1268	1409	152	319	770	287	495	646	461	548	926	1546	459	314	160	1260	1040	418	2199	497	233	203	577
NOP16	897	680	1624	579	985	811	356	617	694	305	605	663	770	1279	455	296	188	831	821	1002	118	965	1243	1084	1079	244	1068	1059	801	256	883	639	512	880	1015	1954	1341	1512	492	807	108	862	1130	504	633	1455	779	574	959
CC2D2A	680	317	764	198	1069	376	386	193	1621	159	110	213	178	220	79	95	50	740	411	1295	5	380	230	263	321	201	1207	807	367	73	541	674	140	732	388	533	214	351	203	285	23	467	510	277	200	287	651	202	818
RRM2B	1154	733	1589	1018	2117	1182	1906	638	4638	973	694	1141	881	4177	431	486	412	2030	1228	1626	139	1450	1063	2576	1005	514	3770	2378	1139	306	4567	2091	697	1593	1360	1361	2795	1739	2150	1449	142	2046	3263	722	826	1311	4580	1580	3347
ZNF800	2014	2187	1048	4587	1235	6878	2011	2403	4587	2092	2195	2533	1430	10398	294	2394	351	1151	2616	5875	143	3592	1118	6046	6211	1015	6768	4016	3729	186	9751	7816	583	5604	3804	6510	7200	3221	3557	5370	111	3904	3669	1824	991	2352	6299	3278	7207
TNFRSF17	5	11	9	12	29	7	7	2	51	30	0	1	14	8	14	0	0	28	16	17	0	8	14	1	0	14	85	8	27	7	70	1	13	0	13	1	11	67	5	6	5	6	14	12	43	25	6	8	8
SNX29	12094	3745	13357	11346	21655	3265	12640	6123	13725	3848	4660	6963	3554	3859	4658	4148	4396	9643	6480	14800	1964	15428	11001	8311	4161	9656	21832	8104	10011	11897	2918	8870	15393	7622	5738	8743	5328	12670	4250	5775	3282	6910	9989	8346	28490	14025	8692	8045	8518
LMO3	0	0	0	8	0	3	0	1	0	2	1	0	0	1	1	3	0	0	0	0	0	34	0	0	4	0	0	0	0	1	0	0	0	0	0	0	0	0	0	0	0	0	0	0	1	0	0	0	0
MRPS10	1319	659	639	1302	1036	423	604	737	1616	176	291	1524	1358	1855	632	559	129	1794	1161	1644	44	972	730	1244	1010	318	1718	1368	986	72	1810	1548	224	1949	1239	1565	1971	1432	859	1523	48	1181	1884	702	290	969	1688	1527	2147
GUCA1A	1	14	3	15	8	29	5	11	31	11	8	0	0	79	1	5	6	21	7	9	0	18	1	3	51	8	38	1	15	0	64	11	12	19	1	1	6	2	108	2	0	4	11	24	11	28	28	1	8
RSF1	16389	10096	13765	13685	11544	13377	10552	9553	16634	10466	9435	10774	8532	41259	4265	6826	7728	13223	13403	16760	3221	23093	13310	14590	11524	7423	19555	18501	14680	9039	37618	16166	5554	16894	7794	27929	18843	18136	17002	16716	2351	8105	14713	10620	9754	32228	20053	10466	19186
VPS13D	64038	28515	35309	38447	24081	11449	26413	25153	43081	8203	11600	24208	18377	60469	11776	23007	6729	79303	54692	43761	3435	55235	31267	19781	12633	15992	56365	48142	22535	10318	26658	26713	18173	33763	12713	27732	22231	49799	35902	22729	4506	19077	23585	22581	29336	104623	47944	44763	26751
CELF2	24359	18197	21726	17886	10357	7555	8750	12899	16976	8669	8692	16095	8301	31149	4204	10129	10383	17466	23669	16858	3059	37377	6461	26098	15237	20350	10737	10576	23405	5209	17730	19936	5970	22610	10668	9261	24404	28493	10842	13534	1775	10468	17939	12159	10497	18482	24270	19846	28893
FAM120A	30039	14894	22100	14437	25381	10300	16361	19466	28174	5081	15977	20678	16349	15527	8982	9411	8161	19906	21920	32118	2221	18087	26004	25926	11649	9017	15262	23062	15411	7590	14035	25662	7642	28669	23322	34320	17987	26823	17779	19802	2533	25872	24957	18465	14458	17445	10494	16146	27884
R3HDM1	13264	8693	11078	7284	5737	2948	5845	8394	9694	2580	9183	8592	8312	3322	2404	6326	1849	8510	12391	19392	870	9252	5293	12219	11504	2585	9077	11501	9911	838	6443	14078	1164	16183	11993	13285	14977	12119	7658	12073	541	7906	10035	6413	2421	5946	2981	8915	13110
COL9A2	638	769	301	529	2955	189	113	418	323	923	91	166	1428	383	323	413	306	539	831	53	60	794	242	211	857	1671	1276	635	1662	514	542	607	2912	948	212	289	299	1125	2682	492	816	201	401	353	663	1014	1947	489	648
KITLG	1	1	1	3	1	26	1	15	0	65	1	1	1	2	2	7	0	0	0	0	0	16	1	0	0	0	0	0	0	1	0	0	8	0	1	0	0	10	0	9	10	0	402	9	16	1	1	0	0
ERCC8	1417	439	2847	804	2954	767	1967	1231	3710	274	1685	2181	1335	371	971	499	95	1397	1239	3887	105	1939	1670	2549	1692	479	1585	3089	2287	252	990	3563	398	2917	2304	2729	3170	1920	925	1737	123	2609	4274	1354	551	858	1197	546	5959
ADAMTS6	809	809	262	666	496	1404	1025	1479	4239	938	1087	2641	815	1935	230	373	918	261	861	2251	249	1284	670	542	2274	261	1914	2745	2562	270	2419	1574	263	2827	1374	801	686	1700	450	498	180	1846	2136	1249	873	771	747	399	3137
H6PD	16925	8544	13641	9024	11943	5485	11115	7551	15399	1562	4834	5940	4774	6397	2691	5669	2650	14010	14975	11282	908	7037	7811	10346	8135	2645	10354	7972	7126	6546	9440	13489	4391	8207	7322	13848	7865	13297	6346	6156	1224	10279	2950	6610	6688	9274	2984	11217	6128
VAMP3	2014	1104	2171	1513	1071	835	1017	1070	1046	567	1049	1198	595	1759	422	1021	478	1115	1432	1893	312	2072	739	1844	2349	1145	1183	1099	994	353	1664	2133	936	1855	812	1972	2097	1465	1083	1735	193	1222	1992	595	799	2504	1697	1270	1455
PER3	98	204	2747	171	72	73	387	312	88	114	50	35	118	63	226	71	80	714	271	74	18	622	26	558	888	310	801	74	86	37	296	1570	145	485	317	140	2624	858	141	44	4	384	210	31	180	189	676	171	765
UTS2	12	50	235	15	16	34	0	37	2	4	0	0	0	1	36	2	0	151	7	6	0	28	0	12	27	5	0	0	0	0	4	155	8	0	0	0	0	437	276	0	1	0	9	27	3	10	8	9	73
TNFRSF9	5	18	91	27	114	31	29	37	0	11	21	21	1	6	63	1	31	65	40	1	0	43	1	20	189	57	30	1	15	0	8	16	50	10	4	19	65	148	1	34	46	48	149	10	21	29	80	12	44
EPN3	3	0	12	2	9	58	1	21	8	8	0	2	2	28	16	5	1	59	0	1	1	13	8	1	0	4	4	6	8	4	1	0	8	0	10	1	7	48	11	1	6	15	16	0	18	3	0	25	6
LTBP1	3594	2718	28	1794	380	211	63	1435	871	202	112	1299	1802	1076	2019	2480	428	10510	6726	2708	311	126	3832	89	822	184	45	2965	109	157	981	31	479	2831	891	2148	155	4306	2146	2642	64	69	132	1785	852	2366	344	1740	184
RCN1	3941	5856	1875	2070	2306	2205	1627	3295	9691	1513	3290	13011	3874	5311	1436	1550	2864	4459	3872	10360	1770	10731	3525	6075	2409	925	629	7774	2875	2034	5340	2858	593	9176	4235	6465	2683	4924	6286	2932	533	2821	2954	2839	3518	2564	500	9802	3473
ELN	5	4	3668	198	122	354	54	44	4	375	25	3	25	85	59	28	0	148	62	0	25	38	37	22	552	62	1	31	94	159	8	1502	364	101	28	80	0	140	67	0	175	1778	583	18	90	37	30	150	1988
RFC2	3927	2182	2330	1538	1696	2159	1115	3355	3988	251	1856	1937	2701	3207	1336	1730	651	3682	4050	4697	247	2547	3762	2945	2098	872	2577	3714	1456	518	6181	2809	482	4074	3957	5984	3545	4197	2414	3753	176	1546	2319	2224	825	1739	1789	2626	2710
ARID1B	29603	17199	53419	16604	25212	12710	14187	12651	23772	7304	8544	13174	15221	18747	6232	10022	7201	23938	25454	27368	2778	38305	24578	23058	16091	8830	20762	35937	19001	11690	10651	40164	6183	14834	9381	4530	29140	31888	13949	12230	6779	17535	25454	10729	12665	20191	9942	17468	31097
CLPTM1L	10686	8010	5578	5255	4839	2613	3673	5891	7235	4954	3780	9003	9215	6791	3207	3539	1752	17048	7973	11299	1066	9409	7605	4945	3694	2001	5597	9600	5036	1235	2676	7054	2069	11756	7582	9048	8683	7437	11206	7660	866	6746	6879	6300	3813	7634	6123	15691	6026
NEDD4L	1658	1184	693	5534	471	427	38	1658	398	759	297	384	985	479	152	440	163	2972	11006	1145	45	735	908	589	340	562	425	757	294	96	81	52	240	1505	74	466	898	11503	76	1090	157	1794	854	444	407	4784	609	1261	570
FOXP3	60	95	263	168	235	145	38	188	169	302	44	143	45	711	21	108	59	148	204	231	26	155	301	96	80	336	1016	197	125	43	290	153	263	169	111	167	63	492	102	139	54	165	198	121	372	878	252	118	105
PPP1R3F	409	79	378	195	424	113	168	278	775	171	146	201	133	385	99	173	152	372	258	187	130	401	415	327	131	221	392	224	256	279	270	259	258	197	211	132	90	879	111	124	111	223	200	181	540	534	231	364	229
HEXB	2512	3260	10244	2673	11620	6995	5008	1371	6431	5581	4975	2618	2910	1890	4360	922	885	8795	2427	9849	300	4477	4776	4687	5066	2452	9588	6006	4133	837	7920	15164	4077	9572	5572	6842	8136	3050	15228	8453	501	9224	7993	3046	2655	2876	10059	9266	7481
PTCD2	327	237	839	254	646	163	450	433	1227	150	326	498	363	296	222	211	67	403	513	894	44	625	599	340	315	168	796	668	589	67	683	1105	141	914	539	610	506	815	421	452	63	670	831	375	165	357	279	481	1015
NEXMIF	5	272	3	98	9	464	49	4	239	112	20	3	5	10	13	1	0	20	22	626	0	0	157	11	16	1	50	344	0	0	1072	46	1	210	183	34	0	25	36	127	0	0	690	72	24	41	87	53	0
JKAMP	600	525	3944	1524	2003	987	456	568	1689	891	421	1642	1025	1319	346	895	137	1753	1174	2055	33	1046	750	2265	1568	314	2371	1538	1265	132	2499	2360	351	2490	1626	2025	2365	1240	738	1568	86	1879	3454	911	459	1056	1992	1869	2857
DKK3	36	62	44	52	35	41	8	14	78	96	18	23	11	95	2	6	8	3	33	117	0	46	14	87	8	37	127	106	43	39	94	45	25	25	13	88	21	69	27	32	1	101	56	14	105	132	170	93	46
ARHGEF5	524	21	1279	471	25	310	168	27	325	43	49	157	67	56	536	151	58	210	432	14	19	131	57	50	84	450	1308	13	294	105	216	86	100	705	197	153	80	271	97	58	152	200	442	324	440	836	433	387	0
NFE2L3	2120	2260	6929	1989	5641	2125	4026	1476	7915	3236	1153	1881	1186	10160	931	1601	482	3455	4073	6021	196	3158	3567	4217	3352	872	6465	5463	3030	105	5622	3589	1359	3747	4709	7759	2898	10676	3473	3205	412	6053	4296	2728	1700	4931	5644	4109	9934
MCUR1	2192	1123	1319	816	963	907	939	735	1762	245	2372	1275	1835	550	739	919	320	1828	1538	2677	84	1134	1346	1966	1576	348	805	2087	1355	244	1832	1671	169	2509	2288	2256	2497	1726	1132	1652	108	1432	2221	1095	383	615	667	1497	1682
LIMA1	1404	633	2792	529	1877	457	881	367	1982	216	1303	684	1057	1166	352	734	246	1264	1395	1899	133	551	1255	2203	874	459	432	1894	1391	324	1489	3329	234	1327	1239	985	2307	2901	416	692	171	1652	1590	626	446	713	270	710	2430
LETMD1	2595	1674	3004	2035	3001	2524	2009	3158	5017	1384	2489	3275	1482	3994	831	1177	1098	2651	2994	3998	519	2475	3247	3692	3245	895	3702	3596	2679	662	3872	3802	1459	3154	2604	2950	4462	5763	2210	2806	598	3027	3809	2640	2219	5099	1594	2238	2843
SLC4A8	11174	5945	7324	3147	4301	2199	8491	2575	7978	666	2945	4104	2243	3317	695	3076	4287	4888	7362	13485	1526	8434	4775	1029	3934	1357	2280	5460	7829	5746	1843	4641	1446	4550	3303	3091	3900	6990	3018	6111	2077	3534	1880	2041	1820	7777	682	3477	2449
LAMC3	5	15	80	79	22	229	17	81	12	71	7	15	5	33	13	9	18	139	44	0	1	60	31	13	122	18	38	26	20	52	18	14	27	40	0	62	44	96	27	9	10	14	131	13	117	76	70	51	459
PTGER3	45	595	40	183	180	8	0	3	11	49	2	81	1	36	46	363	0	435	34	18	1	5	24	25	26	17	16	10	5	9	26	18	17	25	8	93	0	142	45	80	13	2195	9	0	26	43	19	1345	255
TNIP3	64	50	4	147	4	30	5	50	131	39	2	54	2	244	39	39	87	43	88	9	18	10	11	1	0	107	124	29	11	75	16	0	33	139	134	98	10	163	18	48	1	8	27	91	150	123	85	43	0
MAPK9	2493	1486	3519	1917	2328	1142	1134	1206	2254	377	1326	1490	1767	4340	685	1600	656	2923	2172	3291	177	2345	1756	2506	1905	575	4090	2894	2180	299	4877	1727	501	3108	2321	2888	2601	2283	1960	2302	164	1895	2847	1455	633	2171	2548	2106	2386
COL23A1	127	330	25	73	839	63	29	173	50	9	132	313	1313	294	81	93	34	70	303	160	10	4258	163	23	64	119	68	135	152	199	76	56	163	59	94	57	40	724	777	163	13	200	43	49	381	215	73	444	82
FHIP1B	3269	2101	2634	2711	3708	2257	2131	1866	3381	2307	1364	3720	3306	5102	1047	2090	1157	4040	4387	4412	574	2638	3010	4806	2030	2011	4207	3965	1813	1168	3401	3828	2722	3092	1729	3749	4228	3771	2028	2883	923	3083	4062	2685	2918	9328	4058	4753	3701
HERPUD1	26107	13578	7460	10090	9076	7954	13589	16583	15713	9444	15176	11812	3867	45312	5829	24732	11352	14821	16393	9467	2330	29050	17850	11742	16670	11493	10716	8334	11454	25429	18329	17151	17536	8329	17263	8198	27692	64743	5392	5302	3889	8365	6533	4742	13111	32054	18276	6148	14847
HOMER3	46	45	117	56	815	12	40	54	16	45	5	22	19	46	108	21	16	828	171	44	1	75	19	258	30	112	196	17	11	3	36	15	140	26	11	62	5	170	211	21	26	63	48	14	52	21	147	478	10
RAD51	4772	3339	1150	1446	606	2335	790	5574	2142	953	975	2459	3656	2214	1598	1971	607	4577	5235	5625	200	1231	5887	2946	2238	825	1449	5199	1460	518	3443	2179	534	4573	6215	8789	2966	4921	3398	4119	166	1083	4358	3904	1088	1633	1188	2010	1787
POLQ	5520	2307	373	958	2279	6830	1157	4897	1013	4183	1026	2243	5130	6132	3275	2124	1940	6232	8485	8486	586	1356	5450	3632	2274	1347	630	10232	1353	1178	7139	2281	481	5049	8798	11194	4140	7191	5099	5993	235	828	7701	6524	948	1206	1921	2641	1843
PIK3CB	2316	1405	5501	1297	9488	1350	2718	1664	3716	683	1300	1455	2572	2622	2446	1632	403	6006	2510	5309	160	4149	2242	6299	1900	2557	6238	5122	2911	193	7521	6380	1060	3609	2038	3646	2851	2043	2976	2622	160	3172	6727	1893	1016	1843	5768	2831	8158
CYBA	10250	5576	12361	10618	17626	2037	6096	6979	8484	1850	5535	6805	3813	3024	10422	5187	4790	15583	6518	5910	418	12529	6999	16671	8278	10538	22764	3645	6164	1803	4097	12150	13294	7634	4277	4869	9741	11137	1687	5309	2289	9607	21737	2607	10505	19380	14244	9273	14376
THOC3	739	421	526	427	531	466	219	637	1086	145	288	1032	812	916	305	456	143	884	1221	1119	48	553	1074	856	347	148	852	788	554	65	709	347	285	576	1115	759	792	906	566	939	58	513	682	717	637	1246	678	935	1251
HEBP2	2867	375	4448	1178	1645	337	295	2408	1551	959	2530	1714	1510	2725	1023	1545	422	3436	2426	2019	259	2341	1420	4183	2382	846	2323	33	905	433	611	3822	719	3126	1986	1775	2077	2544	2498	2996	187	2158	3048	1168	604	2815	2798	2989	2842
MPHOSPH9	9561	6409	8024	6863	8901	12385	7070	9590	11569	3291	3122	8093	8101	36510	2489	5795	2590	14770	13060	16975	1141	12689	7808	10925	9017	3758	9316	18768	10308	926	19812	18124	1674	16024	11815	16853	12339	12490	15481	14255	550	6588	15858	9687	3237	7798	7050	11487	17940
PLEKHA5	8257	5539	469	5864	7503	2244	7192	3637	13395	3879	1589	4708	4428	6870	1348	3621	2124	6077	6043	9491	1066	17719	4272	2624	3671	1963	1644	21685	3284	1403	22379	3040	415	7600	4047	3973	11123	8026	1491	4659	524	7405	17179	3888	682	5978	1607	4913	6487
PRSS8	69	113	79	108	90	80	55	147	157	244	39	59	55	259	11	32	38	87	118	141	46	121	139	39	29	62	159	66	112	48	126	74	143	58	55	224	12	255	135	191	73	78	61	127	194	406	60	36	40
SIKE1	1530	732	1371	1169	1442	827	731	1267	2679	702	1111	1093	873	2794	813	884	360	1792	1474	1024	304	2136	1841	1018	1317	699	1371	1642	1481	754	1531	2252	602	1824	1653	1511	1978	2386	1288	1502	212	1178	2154	1016	1115	1866	1276	1567	2868
RRP12	3464	4397	15103	3194	4606	3158	6042	4377	3877	12040	3124	3037	2958	3997	2830	3036	3845	3755	2832	4589	860	11591	7098	11857	9584	9202	2029	5380	6563	4415	1663	14416	4377	3235	3369	3539	9935	25716	2346	2740	2722	7249	9510	2533	4852	9840	6264	4185	6025
FNIP2	7294	5302	5124	5089	1749	1977	423	1744	12775	2254	1565	4871	3437	4690	1376	1184	1078	5248	6001	596	290	4269	4981	4592	2322	1019	4513	6551	2668	791	10871	6936	3784	4644	1982	5515	4479	6076	2979	3429	386	2828	2844	3927	2608	5982	4373	2772	5166
MSMO1	534	375	3705	596	276	2192	1376	615	1136	186	2356	484	1818	1397	118	464	27	1567	1254	1564	22	355	2941	2537	2213	113	959	1935	745	69	1764	3855	189	1918	1270	1596	5392	948	1737	1259	51	1079	2980	475	201	579	1094	1856	3060
TTC17	13401	7020	6868	7410	16004	3473	7615	8370	14990	5652	3576	8551	8219	16920	2608	4537	1846	12328	11615	12700	744	17848	6269	19658	9512	3728	14802	13150	11822	1811	12723	20334	2610	11889	7215	10649	20608	12878	7250	9462	851	9186	17963	6656	4218	9374	10611	7886	23264
ALX4	66	29	7	19	12	31	1	3	5	15	2	4	9	18	0	2	0	18	1	3	8	27	8	51	1	0	11	1	23	10	6	12	18	1	6	5	8	21	1	9	3	3	10	14	48	56	6	8	14
FSTL4	426	43	2	38	9	28	19	4	48	7	1	10	7	50	4	10	9	13	3	379	42	20	13	8	4	4	93	25	11	71	0	8	19	0	42	0	19	11	1	1	10	11	1	49	15	6	10	52	5
FOXN3	2669	1888	3557	2383	2027	2284	2005	2006	2459	1130	2001	1461	1721	2234	646	1006	1437	3152	2042	3160	682	2259	1620	1933	2503	933	2742	2545	2401	779	2099	3728	800	2138	2137	2134	3547	2495	2247	2123	452	1725	3268	1694	1929	2421	1415	1315	4417
METTL24	40	12	0	24	42	41	38	21	27	19	13	16	10	134	5	9	0	32	80	59	0	8	15	32	25	17	97	37	21	0	30	18	6	38	70	16	9	23	22	24	0	39	29	20	16	22	66	33	17
AKR7A2	4591	3227	5983	2497	4656	1385	2516	4380	4704	380	4371	3799	3817	2649	2639	2331	963	5713	3763	4706	245	2735	4390	7207	3639	1205	3609	4259	2634	599	3786	6966	1411	5942	6910	9071	7368	4214	2748	4191	418	5117	9009	2941	2284	3575	1478	5267	6494
MRTO4	1742	1350	2612	1164	1286	668	1259	1811	1650	440	1552	1919	1582	903	1266	857	657	1059	1858	2440	508	3102	4711	1917	1462	549	1366	1933	1465	303	736	1895	619	1866	2212	2582	3571	2837	1033	1467	477	1491	1659	1238	1127	1910	666	1322	1802
NNAT	48	22	67	21	62	51	88	95	29	47	28	26	40	119	24	23	9	44	156	83	6	63	67	67	62	26	106	76	66	8	51	88	51	64	37	155	42	64	25	52	18	42	41	57	64	171	70	34	40
USE1	3062	1602	2479	1599	2373	684	1552	1778	2002	975	1152	1410	969	1523	597	1761	1267	1704	1895	2361	785	4383	2156	2730	1666	1308	1306	1912	1588	1386	763	1266	1000	1343	1302	1737	2056	5017	1456	1110	517	1416	1917	1131	2421	3216	546	1271	1479
MCF2L2	452	317	113	368	312	924	558	1014	3876	1198	1385	84	2407	684	285	300	149	4207	774	430	586	149	1070	135	591	725	1015	3497	1231	868	941	173	201	984	251	2754	974	1148	3261	852	158	1041	461	488	570	573	1006	1317	480
NRIP2	409	204	247	248	441	129	321	322	570	131	108	437	248	639	70	159	66	373	276	608	53	275	364	378	266	43	653	397	367	42	248	243	163	412	238	470	218	401	181	388	104	348	275	239	287	821	396	363	363
LAMA3	55	137	953	506	235	635	619	104	195	521	168	73	98	308	137	242	64	2127	117	677	96	104	430	296	179	78	85	660	349	241	112	193	137	300	512	85	293	342	163	273	36	454	2137	301	139	107	104	792	1165
AP5M1	3039	1972	2722	2404	1922	2593	1130	2322	4762	1381	1108	3282	2770	3970	345	2912	376	3011	3657	3991	222	2508	2315	3294	2780	654	4200	3098	2861	257	4335	4095	671	6297	3284	4390	5634	3291	2784	4321	196	3056	4947	2236	1089	2668	3815	3540	4512
ANAPC4	6311	4200	5712	4159	4481	1904	4097	4593	6838	2420	2434	3682	2606	4641	1201	3199	1066	5304	5652	6817	517	7858	4806	5794	4527	1692	5336	7310	5090	379	5768	6391	1234	7075	4906	5418	5209	8745	4401	5578	578	4530	4974	3250	2296	5215	3342	4057	7025
KCNQ1	189	279	1282	352	1353	57	218	345	423	89	219	533	70	28	2174	102	329	211	300	104	36	248	229	343	347	748	976	190	431	371	90	149	2279	383	26	212	143	557	42	271	333	412	1767	109	2065	842	608	222	114
TRAPPC3	2113	1034	1255	912	1686	780	817	1224	1339	631	1389	1591	1113	1484	789	929	606	1678	1374	1870	201	1126	1992	2024	1147	455	1651	1319	1256	214	1604	1848	998	1653	1548	1945	2150	2031	936	1282	397	1642	2167	1005	1240	2183	1395	1704	1849
THRAP3	16903	11097	17724	10666	11428	4642	7215	8978	16127	4079	8974	8967	11409	6630	5203	7062	2551	12606	14896	15991	1058	9401	13173	17444	12851	3642	17639	14693	11828	2003	9966	20819	3825	20170	18113	13469	18731	18357	7704	10835	1526	12965	21470	7432	5010	13660	15413	13866	15400
PHPT1	751	539	1146	685	723	385	606	641	368	233	395	337	472	395	325	579	142	809	651	1140	38	726	646	1642	1037	330	328	1100	383	230	336	962	250	590	781	705	925	833	510	953	50	829	1648	382	346	549	310	661	664
ENTPD2	1	0	27	28	22	23	1	17	9	0	1	0	1	51	30	1	56	17	10	1	1	630	1	1	8	3	1	23	1	6	0	7	6	0	4	4	0	18	1	0	1	0	7	0	19	26	0	6	0
LY75	137	50	18	150	314	31	98	64	270	40	125	245	140	153	20	26	31	311	116	124	1	44	66	114	50	34	410	210	137	19	210	309	17	222	140	92	159	116	125	76	9	340	262	52	65	64	189	273	373
ARID4B	33338	26235	26997	35218	24650	28295	27076	22373	32936	24264	24267	35642	18494	73633	5843	16324	15573	17142	31269	38125	10255	79814	28588	20930	29736	27395	39054	41280	23627	23594	47270	41227	19904	34495	20058	57375	33525	48631	43965	34403	8236	18908	22557	21913	27517	77732	44591	21045	38481
OPN3	348	232	417	201	1546	226	373	273	1243	191	587	458	491	402	211	183	99	208	325	572	36	264	543	781	430	198	600	865	693	156	875	1601	195	829	615	570	648	475	448	937	75	1259	491	559	274	335	491	849	1223
SDCCAG8	7266	3752	13069	4874	16915	2850	7103	4480	11717	1706	6404	5078	4553	2660	2937	2698	1369	2387	7968	13490	985	21499	5759	10761	5062	4732	8812	14515	8715	1913	3333	22707	1754	8393	4926	5527	5061	14706	3523	5272	951	5570	16475	4999	4611	4126	1986	6651	14694
PTPRN	2	3	8	14	9	30	3	1	27	18	4	1	2	53	8	4	0	16	1	9	0	12	7	0	10	6	21	13	10	11	30	1	17	1	50	1	0	43	7	0	6	0	12	0	37	67	39	8	11
HHAT	2659	1387	2230	1191	1405	492	2298	1071	5727	151	1391	1640	887	808	322	1028	828	3453	1578	2634	1035	2043	1917	651	570	553	93	2879	881	3042	190	1650	630	1436	424	1039	653	3098	1728	1280	805	1370	844	1868	1799	3593	221	1429	980
KIF1B	10488	7290	9038	6242	10620	1222	3682	4376	3848	5915	2212	9707	8736	4502	4448	5405	3925	10318	8164	6799	1932	13614	7722	12963	5993	14766	7289	10176	4069	1583	17135	1628	5184	8511	1254	9422	6183	7787	2517	4788	1380	16501	12771	3362	4614	6598	19846	6156	8454
FOXC1	426	193	14170	317	344	179	166	238	882	152	35	220	149	0	331	81	21	1325	113	181	85	142	343	11516	122	126	121	453	92	89	2573	59	79	137	138	107	139	87	69	101	27	111	304	98	162	362	888	33	2924
TBC1D22A	6229	4064	5504	5219	5927	1642	4334	4729	6107	1077	3494	4288	3965	2016	2143	3212	2829	6618	7353	5866	959	9179	4712	4206	2587	4478	9926	5155	4304	3234	461	5395	3386	3635	2037	3179	4186	9675	2466	3492	1173	3840	4292	3764	7267	6053	1346	3881	4739
SYNE2	154661	117066	4719	91747	12355	71968	99302	90820	213452	13679	79170	96970	86565	120840	18300	41228	39905	110863	177828	248907	13247	7474	157537	21240	57337	49062	141392	211792	63787	43218	175060	7010	28245	216121	136020	166991	14495	151760	124981	145581	16822	105437	25920	134716	58699	102989	82850	56314	42172
PLEKHH1	398	544	154	136	134	211	63	172	199	620	100	196	155	774	42	337	392	462	116	99	72	107	129	110	658	106	366	162	154	333	143	96	125	364	578	297	722	620	183	483	104	157	672	392	103	482	255	501	163
ATP9A	477	1250	27845	117	2196	662	4413	1787	2924	1374	310	3067	4151	167	472	622	460	30500	988	1860	78	4867	2119	268	3266	444	597	5528	563	1534	2397	11193	151	425	16	5033	3023	2726	4582	1264	861	3590	1828	46	688	2102	2329	4416	6459
SPO11	1	0	0	2	2	5	2	0	0	5	0	0	0	3	0	1	0	1	0	1	0	0	0	0	0	0	0	0	12	0	1	6	1	0	3	1	0	0	0	0	0	0	5	0	1	0	0	0	3
CHRDL2	12	2	3	7	12	14	0	15	8	10	3	2	0	4	3	3	22	11	17	7	0	4	12	5	0	1	23	10	0	0	5	6	3	0	5	10	7	11	20	3	7	5	0	3	5	16	8	4	0
FAM168A	1221	706	964	666	644	431	674	535	856	604	467	857	757	2263	214	543	297	617	844	1188	116	885	610	1813	462	387	881	1080	598	629	2175	1792	448	986	637	1224	2303	863	753	1129	70	1047	959	632	437	911	453	834	1284
RELT	2362	1784	2996	1859	3149	1250	2485	2392	3237	4186	989	1026	696	3473	1939	940	1742	1908	2364	1673	676	3923	4094	3496	2222	4143	3028	2331	2397	1620	2008	2717	7981	1556	1566	2224	1950	4333	1775	1335	1178	2264	4087	1587	4139	6404	3296	846	1199
GALC	1096	1010	4855	3182	7156	98	1287	1293	5154	2239	159	2625	872	876	1314	987	465	5104	2217	185	40	1743	170	3067	6138	943	7663	2903	6245	116	2315	5042	712	2482	643	2931	5234	2707	1493	1676	323	6638	2945	957	1077	1847	6470	2844	11960
NOP58	16448	19672	25796	16382	11978	19796	18424	18839	21796	21094	16887	13003	9137	28024	5868	11133	12652	11242	21259	30785	5075	43338	36203	23992	32260	10663	21550	28907	22748	9780	17370	24750	8435	30371	19728	39739	35923	31790	24553	24942	3015	17835	14564	16625	9949	28519	13949	11664	21620
SZRD1	5490	3020	4702	3954	2198	2816	2781	2559	3625	1853	3222	3106	2075	7270	1109	2287	2009	2353	4138	6642	1544	4555	3410	5195	4892	2502	2273	3518	2893	1461	4189	5689	1751	3826	2858	6379	3517	4551	2179	4612	572	4175	3398	1975	3448	6039	2739	2870	3994
KCNH2	2683	1056	4	899	433	126	72	683	43	373	30	458	293	706	858	1230	15	2456	1032	1272	119	369	294	160	5031	79	123	950	5776	59	94	0	112	597	446	480	78	959	856	717	281	62	34	795	517	1967	189	1311	30
CUL1	2364	1980	5271	4234	2702	215	2548	1518	2250	2154	934	1744	1444	385	2622	460	476	5457	1024	2198	93	7163	996	9713	3357	1626	7059	2238	5494	202	1795	2887	1188	3726	4687	7630	6340	2741	674	2173	321	6856	5770	2459	1614	1040	4669	1552	7547
FAM114A2	1661	1116	1511	1198	2097	742	1119	1388	2328	125	893	1572	1651	866	897	677	314	1673	1468	1928	62	1255	1065	1539	1203	532	2285	2092	1978	192	912	1625	221	1870	1643	1587	3225	2039	1449	1312	151	2451	3071	971	599	693	1516	1878	2428
CYFIP2	73636	54365	56703	53113	25066	19047	27108	49829	38123	14048	47078	63759	32093	66037	9465	31591	11720	62888	85987	58486	4556	56524	59134	109732	44133	21420	58399	45658	74741	9784	32300	37121	12418	54157	39123	59102	86730	67311	43581	48800	5728	46762	36831	30282	29498	47814	28993	69066	62582
TAB2	21383	15533	43667	18534	12874	38681	22868	14502	14926	51416	14041	12174	10626	60119	3085	9945	2667	28635	19902	35572	1012	27213	9523	76770	44949	6598	63440	19112	25152	2413	64152	71093	6556	34427	24404	27515	53709	18896	24712	24966	1302	49825	65846	14070	7325	21538	49294	25195	73510
GINM1	2782	1795	4509	1629	1808	2864	2201	2449	2690	2362	970	1970	803	4078	542	1728	435	1904	2799	5691	282	5976	2153	3587	3587	1003	4540	3352	2427	312	4436	4526	1152	3453	1900	2606	3688	2449	3544	3653	339	2482	2530	1706	1117	4393	3040	1815	3716
EIF2AK2	2301	3861	13187	2846	5561	5181	3952	2983	6842	1771	4956	8774	5782	13003	1460	2098	1398	5156	6033	9104	703	5767	4877	5249	6563	2113	6015	8242	4956	745	13750	13730	1304	9106	6768	11613	8906	5854	7262	9498	420	6059	23102	3330	1490	5772	5498	4504	8149
USP36	15422	10803	16928	13929	6428	10373	6409	13244	15605	28309	9239	8558	4587	27329	2868	7820	11562	9971	10485	13530	4951	30674	14639	6236	10492	16125	13826	16366	14459	13205	11703	14559	10926	8179	5458	20726	13255	14406	15148	9983	4813	10087	6778	10187	14932	68745	9401	7362	8126
KMT2C	81563	49114	73693	57491	49748	30067	49706	36422	76647	23485	22159	46763	32688	228768	16973	32625	24948	79424	62563	76975	9294	107489	42933	62064	43549	36276	118411	73039	60859	23847	146025	75677	21458	67393	40422	103262	62632	67616	36571	62692	6477	52110	46227	44386	30090	86668	135164	45220	117527
MCOLN3	0	2	3	11	2	4	1	5	0	11	1	1	0	1	0	0	0	11	0	0	0	0	0	0	0	14	0	0	0	1	0	0	0	0	0	0	0	0	0	1	0	0	1	0	1	11	7	0	0
CCDC85A	0	1	50	1	0	0	1	1	0	1	0	0	3	2	1	2	13	6	0	0	0	6	0	0	1	0	0	0	1	0	0	0	6	13	0	0	0	4	0	0	3	0	16	0	1	4	0	16	0
PUM2	46659	18145	26545	22863	23408	18733	15846	13226	35367	10558	7421	18363	21269	74977	4981	11128	4154	34760	27801	34604	1397	32170	15769	28216	26602	7269	36275	31542	26529	2230	42824	57959	5752	38076	26394	36998	37372	29178	23370	24652	2440	25448	38036	17004	10573	27224	33200	30218	51747
MRPL43	1521	1001	2018	1178	1125	628	772	1254	1347	619	437	1523	1195	1050	742	1082	379	1559	1112	2192	187	851	1010	2940	1361	313	1680	1824	1723	383	1151	1767	362	1523	1530	1703	3181	1293	1004	1363	141	1334	1680	832	723	1013	620	1738	2323
ITIH4	34	0	1	1	0	0	0	0	61	35	0	1	1	56	50	0	2	52	14	6	6	48	4	15	3	33	67	59	43	1	13	2	9	9	6	6	7	12	16	6	7	62	45	29	23	13	19	31	25
ITIH1	10	7	7	24	22	34	5	12	18	80	8	4	1	30	8	8	4	24	18	19	8	21	5	1	5	62	53	14	39	15	12	0	53	28	6	6	82	14	34	1	12	35	5	0	26	46	24	20	22
HPF1	986	748	504	453	772	146	546	697	1865	68	722	949	1181	230	617	357	135	990	1209	1798	28	387	1188	813	660	143	686	1737	703	47	1210	1202	85	2178	2110	1444	1321	986	843	1039	50	818	1503	886	196	276	339	1037	960
ZFR	13639	9742	13574	10102	9485	12599	9165	10158	14467	19868	7899	8626	11315	36823	3863	6717	3588	15704	13981	24044	1843	16914	7959	15944	16051	4467	17740	15558	14604	3261	38896	21429	3403	20484	13944	24391	22180	15113	17741	17780	1096	13324	27586	8013	4718	15114	23675	14321	23808
ZNF280C	890	1191	3572	751	2062	2501	896	1382	1662	1556	910	1568	1637	3788	234	600	312	2666	2093	2828	134	2364	828	2377	2544	652	2160	2411	2145	210	2825	3030	224	2619	1705	2848	4155	2001	2444	2267	62	1522	2960	1419	439	1149	1598	1588	3888
PHF21B	209	132	585	227	55	258	146	234	0	1	117	1	9	42	4	35	10	116	125	371	0	25	511	377	0	0	8	282	0	121	1	0	1	16	19	10	482	44	1	30	0	28	180	206	13	68	12	53	425
TRAF1	910	604	223	1170	372	146	434	1678	732	1072	369	292	490	2810	151	433	416	2521	1019	415	139	775	848	325	404	1628	2699	493	552	1480	421	141	1146	372	571	651	403	1561	800	335	372	470	272	423	3591	2968	1000	1001	236
RC3H2	11177	3016	16547	6380	11102	3094	5013	4594	15990	5663	2740	5725	6108	16718	1756	2635	1400	10672	9500	7559	607	8559	4643	9622	7257	2616	16555	9582	9222	786	20587	15106	1882	10268	6741	8654	11356	10032	9292	7352	646	7564	14616	5304	3343	6748	15641	10409	17028
IL17RB	31	86	561	234	742	512	12	86	105	70	12	120	60	134	10	46	20	170	59	62	1	72	53	131	149	36	186	130	8698	1	135	383	45	169	182	136	160	122	57	76	32	458	199	89	84	105	149	89	156
TRAF3IP2	1346	528	535	691	1470	1121	1033	1099	3696	1270	1995	1677	3610	1924	213	461	60	1916	1348	1870	237	861	1036	2263	2647	412	1677	3801	2802	149	3731	3191	396	2661	911	3310	2714	981	3342	2596	201	1679	1848	1029	760	1829	1988	1055	3029
GYG2	342	483	527	89	147	14	2	324	277	255	0	64	460	117	103	150	79	356	1095	6	41	27	374	132	275	180	120	149	113	0	232	0	10	377	21	656	23	746	643	140	13	213	180	618	105	165	4	67	291
DCBLD2	655	449	2	142	219	371	556	401	1187	346	339	744	1142	468	246	337	125	97	857	1165	90	995	724	38	625	41	576	1120	650	42	256	339	205	1249	1014	1013	1618	1034	819	972	121	486	994	1015	97	387	282	842	857
SERPINB3	1	0	1	6	0	1	1	1	0	7	0	1	0	2	0	1	0	1	0	0	0	0	0	0	0	0	0	0	0	1	0	0	0	0	0	0	0	0	0	0	0	0	0	0	10	0	1	0	0
SOAT1	2794	2116	911	3294	5667	1982	1948	2370	7829	2569	3435	1908	2788	2836	1750	1014	586	3512	3756	5360	222	3213	2863	3777	3957	1302	6940	5049	2382	278	11330	2694	1864	4849	3207	7105	3949	3516	3792	3955	206	4027	4481	2128	1594	5000	4653	2425	4675
PKP2	3	32	16	155	89	83	31	18	33	24	3	252	4	25	243	7	435	74	45	46	0	1	38	15	469	129	36	15	381	30	111	16	175	178	24	55	48	64	1	34	83	84	18	18	106	30	103	160	1
MSH4	134	113	29	99	64	125	56	110	139	96	11	95	82	145	36	112	34	96	91	116	10	65	62	211	84	31	76	102	355	1	111	88	35	185	153	170	129	92	88	102	10	76	176	75	24	93	64	60	149
F7	2	2	4	21	0	20	2	2	4	20	9	0	0	1	3	2	0	32	4	0	7	7	8	0	0	5	8	1	0	6	0	0	7	0	0	0	8	27	6	5	0	8	1	0	16	54	8	19	5
GDI2	11328	9823	31455	7845	22950	7573	9322	12492	12830	2051	18566	15690	13097	8529	6847	4312	3171	14215	13500	20646	691	8753	11263	30710	21656	3254	12487	16997	19451	1113	10621	19575	3502	23449	22386	22505	40550	16021	9586	16504	1846	17396	31503	8451	3983	9817	10663	15752	20545
PRDM1	241	300	1913	1801	876	294	950	191	1121	2338	90	515	92	208	170	176	1101	572	462	74	18	2736	66	1126	666	2762	606	141	1092	667	2097	1526	1204	652	49	318	3378	155	100	1518	123	1985	2016	540	1076	477	5400	287	1724
ATG5	1798	683	2589	1704	1846	1371	1617	681	2148	1031	1026	1942	999	3059	483	1272	412	2156	1869	2762	197	2847	1358	2033	1925	1043	2082	2503	1887	227	2638	2436	712	2527	1732	3205	2463	1340	1541	2236	204	1937	2574	1464	664	2527	2144	1656	3460
TMCC3	64	31	31	829	45	20	59	29	94	24	20	37	1	18	39	226	134	63	87	18	1	160	25	22	84	102	473	25	77	8	56	115	167	94	6	73	62	275	7	99	19	191	95	7	32	923	1537	75	2
PITHD1	2608	1181	2210	2328	1201	1061	1125	1390	1394	557	1679	1244	515	5209	262	1445	180	1927	1911	2833	73	1755	1191	3203	3850	558	1974	1604	1438	168	2941	3073	614	2872	2423	3092	2827	2142	1459	2565	100	1946	2153	830	857	2179	1780	1892	2514
MTA3	5771	5816	2338	4344	594	1961	5273	10941	9506	744	3631	10936	10453	7671	2846	3250	1374	8904	9691	14536	1150	1680	5404	1556	5398	1374	6422	12422	5669	363	9419	2923	951	18333	10975	6511	3635	7140	6530	12582	398	3596	2251	15837	2963	5269	2768	2944	3051
USP13	3701	2261	1469	1578	2570	1671	1815	2145	3489	634	2337	1879	3134	1537	917	1188	734	3622	3996	3548	377	2821	4230	2764	2042	879	1662	5602	2506	610	2501	1978	623	2886	2359	4225	3353	4578	2132	2125	619	1785	1990	2954	1445	2002	799	1772	2678
ATP11B	23521	15251	146	22424	9099	16294	8082	12728	21778	23473	13915	11704	11093	76913	4463	10885	3971	27038	25430	35365	1721	19847	12860	1564	43660	10614	43846	33247	34659	2568	85932	728	7433	31555	19413	43947	29020	26358	23743	29336	1833	20718	5498	12090	9886	39958	58964	18330	24333
LAMC2	1	1	2	29	3	52	1	7	1	35	3	0	0	9	2	4	0	21	9	0	9	0	0	0	0	0	0	0	0	41	0	0	52	0	0	0	0	8	0	0	0	0	15	0	36	0	9	0	0
CDK14	145	48	85	635	626	123	497	142	1015	100	44	211	85	134	933	46	182	741	350	197	11	702	194	117	118	642	1919	111	847	239	231	48	1165	782	46	221	119	804	73	201	128	458	259	36	815	458	1890	205	44
SEC61A1	15823	8594	11627	10044	13756	6139	10943	6863	12565	10793	8238	8347	5235	30330	3642	10164	2833	16145	12788	18595	1232	17620	13506	29721	16563	5172	10052	11636	10710	2437	18437	15208	3509	12903	10115	16182	18831	17055	8494	11427	1153	18897	17846	7660	5257	13479	8226	13962	17731
PPP1R12A	26218	15960	22184	22493	18547	18602	15000	12236	27940	13005	8540	16132	12239	40663	6782	12312	13515	18452	21299	23493	5727	34691	15605	18311	19871	16559	22339	24337	23202	14617	34731	26146	6501	28538	16051	25238	21622	33968	17948	21905	3615	14596	32804	14766	12449	29366	30284	15171	28080
RASGRF1	8	3	11	34	10	21	11	28	3	36	15	11	2	38	15	17	1	20	17	5	0	11	1	20	6	10	84	21	1	0	13	46	11	41	20	13	12	26	35	7	5	11	139	12	18	30	11	24	6
CAMK2B	6	3	4	11	3	16	1	8	0	75	6	1	1	22	10	8	7	41	3	0	8	0	0	13	31	4	18	1	17	1	0	0	0	0	17	0	19	59	0	4	3	7	0	3	24	4	7	0	6
CROCC	10850	7641	5861	5840	1520	6418	6792	15293	22074	861	1567	6820	3579	7776	1301	6816	5633	5218	5181	5694	3940	7431	10217	3279	2499	2857	2679	7362	2883	27450	1234	3707	6318	16410	3156	4454	3448	10547	10794	12686	3661	3220	1704	14583	13135	18820	5811	4127	1789
POLR3E	11439	7521	10403	7564	6629	2764	5438	7601	6745	7544	5173	5775	5853	11741	2009	4708	4799	6384	8192	8416	2596	14608	9891	8429	6410	7692	9361	7544	8897	7206	4198	6985	4677	5827	4000	7753	7800	16777	8314	5990	3864	5493	6478	4548	10223	29993	4886	5100	6537
ATP2B4	77233	31209	47516	38803	36415	13171	19823	27528	40172	7600	40578	54846	13754	24904	6594	21912	10690	50884	58216	45425	4905	62784	30171	45107	22239	15943	11900	35479	39566	10140	14443	73003	5004	46224	35834	19135	27829	41055	21487	17470	7294	25296	49028	28254	22935	38436	4249	39868	51384
ZC3H11A	76790	45756	69311	48922	80663	53161	53789	60224	86101	62347	63487	56331	42658	178261	17570	33534	14889	70909	87828	103004	8230	129236	63559	86727	96498	28648	80187	86548	68302	20886	113576	160256	30767	105131	64154	104253	90983	107477	71368	80264	7966	76368	89105	52596	39915	103889	68040	65721	107657
RIOK2	1126	1302	1168	1908	1991	1770	1228	872	1882	730	3338	3307	1326	1736	762	1052	408	1921	1778	3172	232	1755	1685	2430	2445	497	3111	2364	1649	204	2498	3185	555	4173	3473	5085	3706	2192	1577	2451	156	1746	2679	1705	754	2064	1728	2017	3841
YIPF1	1204	592	704	1159	905	373	470	689	829	292	336	1480	482	1098	166	722	164	1211	1047	1308	52	836	596	1144	693	265	1294	835	865	62	1196	1064	189	1347	861	1303	1214	923	1482	1385	47	832	1948	433	298	812	1118	1154	1290
NDC1	3184	873	688	747	2106	1941	660	3523	1368	399	1414	1370	3293	6421	1065	801	235	2635	2643	3718	124	1206	1541	1965	2356	366	2896	3053	1622	156	4452	2938	339	3332	3540	4442	5728	2031	3389	2681	43	1867	4202	1714	486	1532	1895	2243	3169
DGKG	109	114	1537	273	2089	34	64	54	124	64	53	74	154	18	771	111	68	5245	288	108	23	1107	76	56	221	2044	17	246	611	53	9	595	419	395	22	246	296	385	15	35	83	421	564	40	447	97	40	531	575
FLYWCH1	1881	1334	2233	1832	2365	626	1028	2304	1439	238	834	2757	1188	2498	917	1024	1022	998	1930	1535	442	3837	1644	1571	850	772	2959	1260	1386	1729	1196	1303	1515	971	687	1248	988	3695	1005	1686	928	1200	1143	1684	4406	3357	962	1634	1106
UNKL	1974	1335	1864	2134	2222	1562	1442	2135	6174	404	333	3861	2300	4063	1141	1243	1716	3160	1966	1578	1573	4178	2008	1377	928	1872	2999	1805	1610	3741	1465	1551	2134	1499	847	2556	1012	3911	1976	1927	1299	1285	1482	1707	5135	5262	2167	1387	1523
TBXAS1	16818	8622	9742	8015	18978	1043	14986	6519	21596	1550	1566	2506	532	3323	4808	6315	6034	2737	8234	11684	1408	34811	14043	9385	8635	10679	1277	9946	20552	2337	668	7095	5940	8839	8041	544	14460	18721	221	6237	3212	14790	9776	3100	2863	11855	3986	5790	13045
PARP12	3089	3374	4555	4031	2803	1145	2912	3126	4851	638	2205	5326	3902	3794	1121	1472	1016	6299	3290	5109	323	2921	2503	3602	2636	2126	7203	5718	5179	1016	3588	3627	1450	4853	2538	4884	2005	3043	5025	4574	648	6913	4863	2234	2967	7213	5535	4560	5492
ALDH18A1	10385	7173	16701	4357	15201	1969	6442	9065	11222	3692	11457	6982	11272	1988	4602	3348	1609	14288	9250	11298	1058	4083	14283	30052	11839	1634	4566	15706	13910	1682	3779	20967	1906	9597	11707	21944	28715	11569	7755	6932	2817	10703	15588	5000	3710	4618	1857	11347	18011
TARBP1	10137	5649	15514	4968	33008	5665	11219	8910	18615	2705	11850	7966	6879	7529	2722	2662	1620	8943	10346	12069	1218	20397	7988	16942	17896	2463	7818	15336	17703	2281	9433	46752	2579	7907	5589	16106	15189	11993	18497	7964	3081	7929	7360	5591	4481	14551	3004	14388	32686
GATB	1107	765	1223	489	1498	358	920	990	1181	245	810	1083	1019	517	522	567	238	1019	1073	1644	159	901	1522	873	907	306	576	1459	1108	207	681	1828	349	1578	1648	1780	757	1881	1050	1032	159	957	2299	970	497	666	382	1214	1670
MXD1	1431	1471	2031	1831	1496	3988	2952	2896	1152	5432	2889	1397	756	5454	912	1726	3044	2499	2759	3519	1563	6374	1791	2332	2037	4532	4782	1104	1418	1215	3128	3315	2486	2515	2885	2162	1059	4784	1334	2709	349	3234	3598	1884	1721	3519	7620	507	2751
CDK17	6842	7191	7009	9223	3381	8353	5600	3198	7063	11677	4896	3954	2534	11715	1075	2056	1109	8974	5102	11452	484	14864	3373	7432	16941	3095	13381	7982	6843	397	15066	9123	1581	9461	5082	14484	9631	6283	7853	9742	529	8357	17679	4920	2371	13084	12447	4575	16500
DNAJC25	532	415	1158	563	534	338	712	481	488	916	519	544	213	777	142	425	388	285	454	1115	131	1164	595	1217	1135	465	389	477	509	204	946	971	314	830	629	1247	813	756	966	612	71	623	424	508	190	624	714	308	1136
SLC2A3	26349	11827	39841	34919	4958	9517	9577	13258	12520	33833	13857	15548	2311	53302	9551	11741	7244	36619	19717	17329	1731	25138	25926	3273	31323	27692	28988	13044	11340	2657	13372	13074	17703	20511	26893	12875	26505	47191	3536	14706	3901	20130	35389	8897	24225	82727	70807	13995	11123
PSD	533	300	174	405	49	81	106	490	152	731	307	142	57	485	43	185	105	193	298	87	21	350	262	218	410	180	843	179	341	121	275	253	953	97	259	201	167	1117	127	69	401	259	203	170	596	1905	277	222	43
CTDP1	20494	13069	8044	16481	21300	16587	15422	6839	13076	15918	7073	13807	9869	29213	2813	7497	8397	11136	14803	11172	5200	53537	13787	15971	9503	12582	18185	13118	8884	14668	14237	13417	10229	9747	6524	14172	12494	22431	10667	8019	5392	12619	10563	10068	16074	34445	18403	6901	14778
YBX3	1255	1774	167	1334	8721	4796	16909	4849	6985	14511	14350	4038	1149	3023	3902	1808	4001	15950	871	5882	1595	5062	7606	122	15903	1867	3845	12470	13559	2254	2292	71	3984	5408	11647	10258	877	2582	9911	5325	1962	676	20510	4855	6563	1566	6389	2620	59
STYK1	110	4	271	1	455	4	102	7	54	31	6	126	22	38	0	3	0	57	29	36	0	153	27	0	28	28	0	27	24	12	0	0	6	39	19	1	54	42	677	47	0	30	1200	0	84	27	8	161	27
WNK1	180543	93145	113165	56260	49277	63547	52518	60137	83015	71010	50544	55425	47431	152957	24631	66968	43635	88819	131987	132987	10243	88787	67945	88896	95191	41726	93570	99186	93846	36040	67268	72217	22554	115965	77774	95449	161851	142436	29688	80881	10128	67740	67011	52229	51953	107756	72408	45753	124755
RPS17P5	1	1	1	2	0	1	1	1	0	3	1	0	0	4	1	0	0	0	0	0	0	0	0	0	0	0	0	0	0	0	0	1	0	0	0	0	0	0	0	0	0	0	0	0	0	1	1	0	0
CCAR1	27092	19478	28170	16736	20225	21067	17639	25874	33223	16897	12389	19111	18144	39678	6806	14641	14336	23736	30861	30513	6633	39350	20230	44020	26372	10494	34457	27053	38037	13000	39612	33547	6103	32035	20265	29515	37474	45049	26134	24761	3088	15211	27252	18467	11761	22232	23899	20969	35151
OGFR	8297	5152	8314	4382	3285	8207	1566	4496	6650	1760	1454	6443	4657	8184	6262	1396	3636	4490	4882	4686	2333	7208	8311	4381	2384	3934	6820	5243	3408	8899	3333	3231	8056	4065	3449	4742	3974	8357	3294	3230	3077	2788	5289	3017	14585	12128	4464	3432	3121
GNA15	31783	12879	10292	7891	7837	6767	7450	7082	2916	13791	8406	5662	6722	7016	2905	9172	6644	4654	17242	8915	2053	41996	6699	27054	15606	9249	1824	6772	16020	5288	4681	15988	1981	5411	6834	8183	28644	15852	6748	6645	4125	18881	10577	7189	2130	9519	2567	3254	12350
CREB3L3	12217	2084	5050	3449	971	5205	93	4288	2837	80	136	783	2927	4225	43	4716	261	7865	11354	1805	572	1384	5883	703	4498	912	647	6657	439	195	793	222	363	1267	1988	457	1051	16938	93	516	102	1441	85	1984	394	1521	82	2379	786
PIGV	1054	703	2052	546	2132	674	1795	821	3885	460	438	830	626	1364	275	357	282	1296	1005	1595	188	925	993	1159	1994	399	726	978	1379	244	2124	1953	912	1607	738	2599	1637	1265	989	1015	334	2310	2347	584	825	1289	969	1265	4650
PTPRU	23	18	16	22	30	612	1338	49	54	194	136	3	302	19	6	11	5	273	48	76	4	73	5	0	489	62	65	94	120	546	805	13	87	53	1	81	0	287	17	33	14	2177	22	110	44	43	470	57	28
SNRNP40	3984	2092	2663	1876	3612	2566	1614	2696	2836	2060	1334	3120	2677	10141	1940	1725	1083	3795	4050	4610	513	4172	3577	3793	3317	1454	4221	4697	3052	621	7040	3974	860	4832	4734	4696	5013	3994	3082	4193	344	2443	5680	2447	1436	3983	4495	3568	4265
RIMBP2	444	121	182	112	0	73	1554	14	133	39	1	29	2	42	5	124	1	1069	85	221	0	33	422	0	26	22	46	1132	2701	29	0	0	59	20	38	0	186	55	1	75	0	1326	1	86	29	45	1	63	0
COL11A1	1	3	15	1458	3	1594	3	6	1	1606	1	1	1	9	411	2	0	24	709	0	0	0	37	0	0	0	1	39	14617	82	0	1	0	120	0	0	61	0	56	1	29	0	0	0	62	93	62	528	0
QSER1	6285	5943	2827	1271	4549	9323	3706	3342	11691	1877	4914	3695	5701	4388	1516	2716	607	5468	6440	8951	419	4301	4754	11120	6682	865	6054	9979	4126	685	9965	6545	879	9436	7105	9271	12720	6438	5072	6311	356	4574	10494	4169	1554	3424	3636	5963	9796
MPC1	412	205	1326	505	519	206	254	409	541	315	94	388	415	194	285	112	80	457	327	661	19	511	334	1119	274	165	639	753	359	89	617	847	98	656	446	345	1408	266	392	433	19	778	774	320	145	419	765	443	1200
ACAA1	3368	2022	3183	3243	3465	2198	2507	4019	3908	754	2859	4256	2567	5116	1619	1513	1438	4732	3398	3161	849	4484	3638	2773	1701	2908	2713	2948	2430	1633	2479	3294	2727	2692	2439	2869	3167	4438	2154	2661	928	2972	2071	2721	3822	5342	2476	3624	3472
BCAT1	992	1005	162	443	244	238	2269	1225	1237	865	3547	2669	4076	514	1498	293	652	1272	1069	3697	41	235	1387	3461	1569	245	235	3565	4310	259	3474	287	477	1205	1409	4570	6649	1399	585	663	171	4745	11943	1214	79	478	549	871	7270
HDAC7	29929	13154	8267	10305	8380	8308	7883	16373	17663	7204	9859	26812	14855	31502	4449	8549	5961	15757	16177	26054	7801	10333	15840	10991	9063	7515	12625	15227	12076	16643	18097	20040	5051	18270	13404	11629	8881	20217	9121	13276	2990	5848	14707	17690	14334	24752	7007	16705	10751
LZTS1	614	259	14	137	882	21	492	17	19	102	234	19	20	94	4	257	922	56	193	804	0	5	104	329	8	99	28	173	20	98	86	159	45	296	161	64	450	257	19	15	8	224	0	125	7	122	91	89	71
PRDM6	0	0	1	7	1	4	1	11	0	2	0	0	1	1	3	1	0	26	0	0	0	0	0	0	0	0	0	0	0	1	0	0	0	0	0	0	0	0	0	0	9	0	0	0	0	0	0	0	0
WNT8A	7	11	11	27	5	29	0	5	19	8	0	0	3	28	0	12	6	36	4	0	0	16	3	0	11	0	18	4	15	1	10	15	0	6	0	0	0	34	37	12	0	1	5	11	29	51	13	10	11
SPAG4	171	93	438	171	470	134	47	107	292	129	60	48	76	410	63	84	85	239	131	69	41	253	168	95	173	155	631	163	242	196	191	215	368	81	149	87	173	531	63	47	96	67	147	141	285	218	452	126	118
NCKAP1	166	519	2	536	19	1614	37	991	3894	398	3499	5409	779	378	342	21	567	84	206	3427	142	1	1437	47	594	87	1329	5416	455	255	12126	12	293	1113	1273	5839	120	429	1665	1714	22	18	158	1870	168	180	1424	1698	47
MRPS35	2396	2081	4183	2313	2642	3220	2024	2135	915	1963	3310	2407	1654	2441	993	1173	638	2191	2916	5384	316	3447	2861	4170	5197	847	2798	3115	2622	661	2528	2975	848	3939	3242	6409	5930	3308	2493	3389	295	2499	3554	1668	1114	3671	1771	2483	4518
GUCY1B1	7208	2487	51	691	5902	543	4056	2504	697	673	244	931	2254	2141	1360	1320	430	1495	4953	3371	49	2418	696	7015	641	160	40	1309	587	305	1787	2926	249	2486	3569	1329	6141	2850	5080	994	116	5636	2092	1146	176	528	354	26101	9931
SFSWAP	19233	11814	17356	14089	10758	11448	11117	11241	15888	10849	6332	10941	10734	29655	3667	8691	9061	12776	16417	21123	5815	25230	15481	12188	10276	9687	17349	17378	10727	21285	16821	13678	8371	13387	7989	21468	11967	25843	11631	13567	2893	8508	12370	12457	16770	26827	14132	7152	13275
TNK2	5291	3888	10441	3364	5241	5486	3247	2111	3639	5245	576	1181	2335	3043	2776	2908	1449	8913	2260	2123	1438	10617	4588	4488	2666	4801	9324	2413	7046	5494	2553	9246	5288	2013	617	3959	2388	5262	3952	3025	2733	3378	4713	1395	5980	6734	2539	2962	3137
MON2	19595	10392	20219	12905	17656	5751	15271	10156	29957	7097	4669	14661	10236	23106	3581	7841	2495	20326	20165	21956	1316	22823	10208	26270	14584	5811	29260	20886	17226	2526	23583	25724	3569	21893	13690	15755	21330	24335	11244	13788	1080	14848	19858	10246	7061	14111	21095	16079	32859
CDH3	175	128	189	197	64	100	14	101	121	19	2	42	56	119	32	193	0	626	198	13	24	172	67	234	57	84	242	134	96	55	44	33	25	16	27	19	184	250	417	84	17	84	47	30	101	281	62	314	51
ARSF	1	1	1	1	0	1	1	1	1	10	1	0	0	1	1	0	0	0	0	0	0	0	0	0	0	0	0	0	0	0	0	0	0	0	0	0	0	0	0	0	0	0	0	0	0	0	0	0	0
GPBP1	7751	6105	11418	7778	7079	9686	8258	4161	9545	10340	7184	5799	3605	14136	2413	4208	2760	6336	5802	11262	1547	20871	7792	11843	14155	4511	13641	9937	10177	1409	11734	9851	4274	11563	8157	15138	12149	11007	9805	10206	1209	7991	12956	6729	5192	15038	11947	5093	14969
DGAT2	59	86	50	244	428	72	77	44	13	7	2	90	19	1	68	12	8	60	48	27	1	34	9	43	29	155	670	10	157	15	11	27	149	96	15	44	23	52	1	99	19	303	301	12	87	83	2357	60	1
ZNF112	3	1	2	8	7	11	6	2	1	3	1	1	1	8	37	1	0	0	1	15	0	17	0	0	0	0	24	1	21	0	10	0	1	26	0	14	0	5	0	0	1	1	1	7	13	6	19	12	7
CS	15152	10946	13430	11129	13623	9134	7437	14710	10129	4171	11119	12578	8333	43091	3367	5387	3090	13682	13827	17892	1007	12873	14108	18802	22909	6525	18528	12821	13404	1472	23846	19018	5024	16754	15974	23241	21332	13051	13671	16697	1422	12264	18479	8703	5726	18846	15040	15789	20588
LTK	11	13	4699	23	62	84	146	37	83	36	48	55	22	79	40	16	12	3977	10	124	11	39	94	359	98	12	6	32	30	4	23	1124	93	74	194	90	1	25	2508	75	8	298	23	69	75	57	47	203	276
MRPS24	241	0	0	0	1	162	0	1	0	0	0	0	0	0	1	0	49	2	25	58	8	55	407	12	10	3	7	32	15	1	1	7	31	40	55	52	98	51	4	51	33	14	4	53	83	72	2	15	4
ELMO2	8974	4907	6889	9903	4412	3301	3627	5141	6383	5889	2395	7455	3783	19446	1839	4322	2066	13950	8792	6478	804	12729	3977	4291	7560	5285	10027	7796	5355	913	16237	8952	2487	7835	4147	6098	6068	5981	10557	4940	890	5163	10205	4611	4133	23702	11062	12003	8609
WAPL	17793	9816	12793	13036	12157	11023	8677	6449	16580	14139	5000	12640	7932	27433	2602	5525	1880	18117	14994	18720	1086	19854	9731	22538	13984	4467	18327	17899	17371	1366	26589	20574	4127	19897	13539	22380	23643	15800	14919	15465	1319	12231	21526	9344	5205	16752	19009	13323	21828
VMP1	3451	1955	17193	2946	4470	1311	3385	2005	4565	1989	2555	2509	1908	6102	3567	2188	1634	4537	4903	3554	252	10774	3069	7293	6110	3393	4743	3926	3223	566	3704	7758	1687	4699	2340	3418	8170	4863	2097	2582	244	7115	12343	2032	1459	3672	4910	4432	15225
APPBP2	3509	873	3207	1242	2931	893	1713	554	4657	995	814	2250	2145	4268	821	972	267	3703	2415	3278	122	2365	1311	2856	1737	568	3827	3096	2420	200	4142	4252	468	3532	2425	2363	3352	2488	1700	2245	216	2628	4404	1147	694	1822	3376	3505	4339
POLD1	6600	3487	2945	1544	2044	1473	1001	4286	3457	657	2898	3035	3979	1213	1804	2671	2200	3679	5625	4419	614	3001	9559	3191	2529	1291	636	4954	1449	2114	1564	2264	1264	3422	4813	4876	4822	7450	1881	3387	745	1161	4319	4842	2040	2730	432	1718	920
SEZ6	88	87	387	105	384	201	32	126	262	124	28	44	44	305	49	105	29	248	108	98	15	245	67	53	92	46	939	77	191	16	234	161	153	84	106	185	58	440	156	64	12	235	229	53	145	323	592	91	176
EIF4B	32663	22480	31538	25886	33488	37285	28900	33659	19369	15754	43688	27727	18797	53113	8600	15276	11510	25657	31404	49822	5661	33851	33133	48014	61983	12886	28258	29894	34961	6426	32523	38433	18325	34199	34248	40856	21105	43713	21940	33982	5567	21429	32298	21238	17515	55004	26624	29138	36175
SLC6A16	763	195	241	412	467	173	103	131	797	131	115	286	96	430	34	288	60	691	415	377	64	118	122	238	272	151	1878	627	687	32	232	285	152	389	218	33	250	621	639	171	104	147	411	159	65	786	524	583	145
BICRA	2750	1480	2908	2037	1238	1026	1033	1367	2178	359	659	1348	1075	2927	506	968	632	1258	1914	1852	381	2651	1534	2742	1090	973	2077	2020	1475	2447	1175	2138	1140	1228	509	1155	1647	2399	820	992	482	951	1765	1205	3587	3944	1129	1242	1322
SPHK2	1596	918	1211	771	607	585	526	1024	783	217	255	892	414	1629	256	796	484	588	1157	1323	385	1023	1714	1199	441	425	824	780	729	370	470	745	664	788	542	1088	699	2415	521	520	407	520	845	588	1075	2699	298	721	349
RPL18	31008	19342	71848	28047	72285	86524	40112	45019	38584	20850	86046	44587	52229	71943	24059	13695	10293	55663	34722	65133	3387	30489	51818	130796	108587	12560	76985	44534	51745	6193	73255	81504	24205	51078	69655	72023	90916	54369	22892	51685	8938	60229	84853	28626	34410	79887	49226	49748	76161
CA11	465	308	88	222	106	618	330	401	508	631	598	567	301	608	206	117	166	358	368	849	84	128	261	205	521	78	566	165	352	83	537	653	287	412	1013	364	1246	1135	310	223	84	441	505	778	290	913	110	459	194
ISOC2	190	188	387	213	526	76	160	382	229	92	401	295	271	30	258	57	87	296	288	471	16	236	485	716	308	72	89	366	333	25	10	457	109	187	262	339	1005	609	163	217	82	347	355	177	201	136	27	201	361
U2AF2	9282	5262	11521	4731	4359	2973	3023	6131	7221	2623	4958	5448	4515	5839	2078	3241	2810	4296	6869	7063	2432	8360	10737	7781	4697	3603	3281	5885	4848	4205	2955	5721	3639	5686	5207	8243	5302	11648	3381	4400	2008	3515	6373	4365	8388	11107	2438	3930	4336
EPN1	6452	5297	6452	3456	3800	1719	2366	3787	2949	2916	1601	4599	2356	7586	1942	2868	2324	3908	4476	3597	1796	5492	5748	5529	2721	2953	4431	3577	3112	5872	2778	4690	3587	3058	2290	3893	3865	8381	2544	2480	1707	2497	5249	2792	5799	8961	3329	2804	2791
MED29	1207	845	1870	945	1011	669	608	922	1544	871	688	830	486	2742	548	790	452	1403	1203	1362	219	1899	1245	1654	752	939	1820	896	828	290	1573	1194	661	1195	1088	1037	1815	2671	547	936	113	1166	1779	623	1290	2180	1264	1236	1383
AHRR	174	20	99	52	23	18	22	79	45	332	38	89	102	34	33	81	3	163	92	158	46	31	334	84	39	29	30	197	25	78	10	269	26	50	20	11	20	181	62	30	2	61	34	42	85	226	36	12	261
ZNF275	816	808	585	646	715	554	437	778	437	695	554	867	723	2721	167	658	744	731	1069	979	489	1357	870	463	640	824	1070	775	552	289	1489	897	374	799	256	1340	521	1468	1351	814	98	607	437	664	459	2770	658	684	710
MTMR1	4797	2386	1816	2918	2344	2519	3664	2961	6995	2918	2043	4159	3205	9515	874	1068	889	4450	4796	6254	399	4070	3298	2395	3581	1433	7504	5023	3894	623	8702	4253	1415	5571	3703	5888	3380	4496	3115	3785	314	3291	3144	2863	1972	5135	6858	3435	4054
GPC1	473	210	901	142	236	78	236	226	184	7	37	116	254	46	52	139	78	615	260	315	31	325	895	129	45	54	26	186	131	21	10	145	74	231	366	146	146	292	121	127	76	91	225	96	139	602	22	281	95
ADCK1	829	711	986	509	878	138	741	713	953	93	311	672	619	265	271	375	347	394	712	1110	261	937	1046	393	377	354	274	651	713	509	92	689	397	496	478	728	1099	1549	271	521	224	836	491	383	1029	687	106	468	337
HAGH	2134	1072	1473	1121	1809	401	1129	1763	1777	413	975	1233	1801	938	1213	778	600	2269	2100	2027	557	1374	2173	1748	820	1049	1506	2595	1107	1435	612	1167	743	1215	1390	1202	1267	4083	820	802	484	929	2280	1314	2728	1090	1171	2669	1554
RNF4	7590	4959	6279	6204	4008	4323	2749	4114	4372	3609	2876	4520	2901	17373	1281	3545	2789	3459	7774	4766	1682	13542	9290	5002	4902	3246	5941	4738	4239	2161	8618	4803	5137	5462	2639	8098	2920	9235	4850	4206	1589	2618	3469	4947	6048	22624	5687	3227	4564
CASP8	21057	21418	18816	30149	15042	41309	29448	18189	45355	20130	19714	25432	6260	86390	3492	21416	38088	15690	23911	36373	12821	52727	14117	15116	30723	28411	45059	28275	21451	32917	73604	22675	8631	34773	14911	21006	19810	25115	31365	31087	3060	20522	17849	17969	16634	29696	42798	22769	25490
LIMCH1	1	2	7	121	6	148	2	9	3	137	4	7	10	20	40	12	51	9	9	26	0	1	37	0	0	21	11	0	16	54	7	201	227	113	0	30	0	19	10	41	15	56	88	17	25	10	7	141	7
INTS13	2457	2155	7934	1515	7009	5252	6207	3125	3134	1484	2964	4444	3966	7681	1923	1437	1330	4038	3850	8584	545	5114	2960	5929	4186	1274	3670	5893	6109	1667	9984	4592	745	7651	7134	7246	9932	4699	4154	4663	614	6404	9676	2870	1137	2015	3589	3747	8094
TM7SF3	10738	5299	19354	3602	17475	2801	11524	6949	4432	1246	7957	6610	6881	4012	2325	8086	1482	10719	11009	18671	521	10635	6921	19388	7946	1870	2758	12184	10993	423	4673	11551	1963	12487	11464	15846	18309	9037	3513	15548	1358	17631	17377	6618	1845	4189	1934	6356	20834
DLX3	0	1	2	11	0	25	0	3	0	7	0	0	1	4	8	0	0	60	4	0	0	10	0	0	1	0	0	0	0	3	0	0	0	0	0	0	9	19	0	0	0	0	1	1	10	0	0	0	0
SPA17	32	47	68	39	0	0	0	57	27	50	0	61	16	1	33	0	10	114	4	0	0	23	3	95	97	10	12	15	101	0	2	18	6	240	41	133	49	123	4	58	4	44	81	26	28	2	10	18	33
TSPAN32	133	74	3119	2957	1401	65	177	354	570	105	49	73	251	66	256	27	190	1197	283	29	7	1350	136	592	1092	1234	144	184	1219	610	74	2353	991	91	16	30	191	2256	176	33	650	307	2592	26	1979	552	124	267	621
CCN5	1	9	1	1	1	1	0	0	12	0	0	0	1	1	0	1	0	15	3	1	0	0	0	0	0	0	0	9	0	0	5	0	1	0	0	0	0	11	0	1	4	0	3	0	8	0	0	13	0
ST3GAL6	35	120	14	73	1994	793	1083	406	2162	919	334	1464	665	226	789	86	73	288	120	1164	196	1310	445	24	94	226	824	196	348	113	1810	85	600	2509	242	557	385	377	668	972	194	851	301	2874	337	530	1134	242	83
ATP2C2	706	4	66	257	33	108	29	170	52	58	17	62	1	28	80	27	14	181	148	74	1	31	58	31	46	453	2597	48	98	49	53	63	417	260	10	90	23	296	55	81	13	127	39	16	107	157	256	33	29
NGFR	5	3	2	200	3	5	0	4	0	0	5	1	7	7	4	1	0	35	3	0	5	42	0	47	0	2	16	1	1	14	20	2	2	2	1	6	31	25	0	0	1	0	117	7	0	3	51	15	0
CDON	1891	1054	117	429	306	213	1160	629	2676	129	279	527	1200	431	67	618	314	656	1239	2289	95	250	1574	66	569	276	315	2869	634	89	419	113	282	2371	1236	951	809	1585	1144	1866	178	63	191	703	262	1969	118	1156	71
TAF2	11778	7246	8431	8883	10251	8010	7402	4058	18144	8753	5702	9627	8102	33497	1879	4727	2318	13825	13067	16821	862	14224	7634	16612	11481	3535	17323	16281	6342	1171	22197	16614	2998	17464	12895	16706	26119	14461	16340	15138	780	8880	14520	8043	3806	12507	16813	10707	18912
HIPK2	7869	5331	10176	5819	7462	1922	6921	4894	14221	954	6853	8741	5480	4497	3004	2797	3432	10943	9249	7571	1284	6653	3708	6733	7060	4889	14366	12345	12669	2240	4767	11562	1410	9347	4623	8334	8249	11281	4825	3933	645	6230	3012	5801	3886	6751	9855	6100	10441
TNPO3	13989	7387	10456	8042	12168	8826	6160	6628	12055	1864	5259	9185	7103	22037	3208	7430	2263	14239	12899	13780	823	11070	10356	10249	7853	4399	13589	14440	8969	1248	17804	13082	3074	14943	10474	15834	12710	13798	9755	11662	1148	9656	10516	8912	4655	12862	14180	9578	15904
BORCS8-MEF2B	0	0	0	0	0	0	0	0	0	0	0	0	0	0	0	0	10	53	56	63	4	31	42	66	40	25	23	47	40	40	95	45	23	39	36	8	68	54	50	34	0	25	54	31	42	47	55	22	18
RFXANK	7187	4516	7635	4826	5980	2392	2989	5068	5407	1533	4154	5269	3832	3921	2441	2997	2824	4955	5711	6461	1628	4001	8425	11422	4832	2231	2867	4922	3729	2912	2665	5979	2612	4701	4700	5156	8308	9481	3846	3191	1874	3803	5417	3586	6206	6660	1434	4585	4755
TMEM161A	847	670	879	618	1311	243	637	828	768	192	511	992	847	197	354	345	322	885	619	688	190	777	1574	1777	496	247	515	616	861	303	78	817	338	680	638	655	2014	1488	519	618	390	706	1128	660	1091	881	70	1074	944
LPAR2	599	277	334	350	746	370	329	637	875	548	172	389	211	1208	232	341	215	557	468	632	83	379	457	405	573	523	971	464	340	303	487	358	835	455	356	509	666	573	626	490	247	382	982	279	942	1535	826	392	424
CTSA	12785	5787	12762	5275	24611	2085	4477	8549	4053	2990	3509	6556	2934	5962	5401	4017	1682	13470	7004	5436	753	17228	4080	8992	17742	11181	8460	3741	11968	1359	4416	32858	3911	10670	3929	4340	5793	8639	5997	4997	1767	6329	16434	4491	4083	5277	8026	10092	16769
SUGP2	19199	14108	14136	10887	13364	19672	18040	23487	22134	9175	13561	12717	14705	39172	5913	11262	9281	17160	23163	26116	4003	24681	23287	25309	12446	8088	11428	24570	19427	11524	27940	18504	6656	22079	13854	32393	19514	27206	32500	24380	5395	12974	28237	20856	13915	22714	10778	16719	20952
SLC12A2	3203	5959	1124	4637	2093	2370	1493	3614	2369	2958	4226	8460	5079	6856	1191	2165	656	6244	5871	9352	339	2942	1682	7763	8616	1481	5882	3220	4882	669	1741	2754	1816	7314	6523	9336	11122	6319	4536	6294	438	5240	18735	3760	2684	6172	5051	2781	5922
SNX24	7	16	5	68	12	36	4	2	7	3	13	6	100	1	63	49	0	243	24	17	0	1	0	120	36	15	47	73	32	1	29	5	16	33	10	194	11	29	32	42	1	21	29	14	11	10	16	74	29
EYA2	0	0	1	6	1	21	4	2	1	8	1	1	0	2	2	1	0	8	9	0	0	0	4	0	0	1	0	0	0	6	0	0	1	0	0	0	0	13	0	0	0	0	1	0	22	5	1	6	0
CNN2	12987	6662	10361	8708	2660	121	416	1903	961	1016	226	6258	1405	3587	1027	4652	364	4829	6587	342	31	3493	333	409	21597	4387	7042	154	5042	399	1053	8671	2632	4458	2497	1149	124	10943	1435	2138	1195	4298	17581	591	3370	19053	10796	7965	717
ABCA7	25654	11058	15893	20225	5539	2217	4009	10560	22403	1308	1724	21693	8698	10811	5511	8043	3948	11786	14593	13854	6090	12366	14946	15769	4740	10511	4264	11076	7283	18432	1313	7319	18266	10511	7132	4453	6850	19061	4825	6567	6574	3460	6168	6721	48571	29828	2263	14731	2995
SNCAIP	2	1	9	433	3	1085	0	48	1	154	1	1	1	25	39	7	0	26	1	0	0	0	0	14	0	1	33	0	0	16	0	0	1	1	0	0	0	0	52	0	0	28	1109	0	42	26	42	33	0
DDX20	4232	2321	4489	3786	2730	4491	2903	3284	4413	4139	3046	3282	1702	5670	799	2068	797	3330	5203	2469	434	6496	4473	6363	6336	1233	4496	3545	4068	478	4403	6404	2388	5344	4336	6433	5916	5044	3815	5241	598	2559	4327	2368	2608	7227	3998	3689	4820
BTBD1	2345	1869	3661	4974	2644	3840	1567	2568	3199	3642	5002	2229	2685	9588	716	1037	778	3902	3162	5317	357	3005	2150	4622	5481	1319	5593	4728	3807	347	10014	6160	865	5071	3589	7272	6764	3665	3489	5148	271	3298	5104	2400	1208	3711	5647	3567	6560
FAR2	985	499	1843	361	1576	200	1113	386	743	164	895	518	518	177	526	358	82	1184	1107	1487	28	692	852	1400	656	613	1646	1640	901	81	1267	322	192	1840	869	1174	1990	1182	565	924	37	1280	935	438	175	363	1086	614	1545
BCAS1	1	8	1	50	1	21	3	2	30	48	4	4	1	34	6	1	0	15	9	0	0	42	0	11	0	81	17	11	1	18	1	11	21	0	11	16	8	44	14	1	0	10	54	0	17	0	19	17	31
POU1F1	2	1	1	82	8	331	15	9	8	174	17	2	1	68	11	4	0	825	17	20	0	10	0	0	1	0	24	0	37	8	20	8	9	31	33	1	51	22	456	13	15	9	9	21	26	17	18	327	32
CHI3L2	39581	9846	1986	3603	958	4094	6121	15465	3855	402	59141	6761	1631	11868	123	8559	1641	533	11697	7019	228	1244	10698	4035	120495	264	976	1610	7019	232	1773	1638	348	11313	2638	7818	41244	28386	18466	13255	210	25046	336	7774	298	10971	1578	25304	8334
SBNO2	7543	3249	4830	7963	3436	1398	3027	3644	2379	1981	1083	5419	2476	4935	2233	2781	2792	4629	3893	3170	1288	7251	3079	4776	1807	5532	13493	3349	2714	6032	3102	2856	4677	2714	1751	2426	3451	6070	2125	3418	1212	3014	5498	2196	6509	9460	8472	6497	2516
PMS1	3508	1696	8709	2347	6682	2185	3646	3374	12563	551	2285	4212	5583	1309	1996	1184	109	5735	5558	8102	267	4082	4392	10131	4264	711	4510	8155	6318	408	3180	10436	632	9459	8266	5684	10288	7247	3282	3861	418	4758	7707	2989	1039	1446	1832	5107	8891
HMG20B	8965	5317	6182	4072	4345	2369	2116	5621	3632	2746	2169	3667	4034	8980	1042	4132	3448	4117	6032	4594	1978	7544	5810	6349	4283	2926	2644	4634	3809	3574	2745	4448	3355	3283	2424	4558	4953	9293	3749	2720	2062	2356	3424	3148	6416	12860	1410	3441	3849
CALCRL	11	4	662	37	106	8	428	2	29	53	2	467	1	4	63	2	11	36	22	181	0	0	10	141	140	0	159	0	336	1	25	459	18	61	1	94	76	21	1	0	16	106	6152	65	29	11	59	60	214
TAF11	5111	3084	2593	3532	3336	4228	3194	3796	3445	5652	1733	4653	1488	13458	1371	4689	4059	3749	3915	4096	2571	6740	4808	3015	3044	3702	4071	4353	3608	8700	3413	3834	3821	3919	2512	4447	2606	6208	3023	3887	2744	2385	3887	2816	6635	9890	2802	2664	4366
ANKS1A	5899	2962	5304	3234	4200	967	2475	2817	3423	1202	1517	2736	2856	1829	1314	2165	1877	6760	4223	3938	790	5738	2851	2773	1921	3765	3544	3358	3377	1172	318	4511	1525	3042	1574	2104	4212	5680	2286	1870	542	2817	7683	2295	3025	3303	1179	2731	3515
AP3D1	15525	10275	12208	10621	10814	10741	9114	8180	7208	3921	7624	12873	9328	11062	5004	6286	5445	12926	11493	13293	2899	12967	9848	17229	7345	6686	12197	12096	11142	18768	8424	10450	5482	9682	7739	10546	15746	16143	7506	7980	3019	9325	14268	8603	14020	11523	8390	12119	9485
ZNF76	5073	3402	5337	2800	4037	1195	2612	4323	5555	1122	2890	4204	3320	2618	1441	2422	1316	7311	5881	4389	971	6697	4764	3929	2829	3001	4863	4454	4445	2000	1991	3930	1429	3825	3597	2993	3349	6961	2554	3017	534	3015	2476	3907	4057	4242	1312	4038	3019
NHERF2	2	10	166	39	42	4	8	40	35	44	21	13	26	11	27	224	27	57	1	0	6	156	13	199	70	65	20	5	100	20	0	144	42	34	5	9	193	296	9	0	68	36	280	0	60	33	13	168	26
NTHL1	402	327	744	242	429	185	257	547	345	36	373	407	561	63	277	232	199	463	334	530	84	330	1120	410	298	114	46	479	429	127	27	571	127	398	705	682	657	1202	213	216	181	310	796	384	418	257	17	479	304
BLTP3A	6264	4298	8078	4100	4656	3988	2989	4242	4933	5300	2826	4066	3130	10844	1515	3101	1374	9580	7848	7163	937	13408	8876	5222	4854	2266	4264	5221	3325	1702	7247	6828	3085	6589	4508	8777	3837	6607	5494	6549	923	4009	7241	5769	3650	9996	5305	2857	7018
GNAI3	6602	4053	7037	5910	3498	3457	3994	2764	6295	4385	4305	4146	2658	5934	1842	2516	1780	4873	6161	2570	756	10354	5273	6379	8135	3012	3722	4461	4003	2330	3940	5400	2363	5065	5294	5144	5474	10455	2847	3546	811	6254	10159	2323	4109	8468	5099	4350	7648
IPO5	18688	15854	30799	7858	15988	38803	19126	23229	23417	10670	31937	18276	23424	20611	5419	9503	5914	19142	23247	37461	2366	23315	37328	41520	43041	6226	15886	30609	20500	2866	24504	30943	7845	32466	27227	54212	51381	35783	19565	25675	3217	22427	34628	17896	9327	25594	14308	19274	34260
OAT	4328	2600	76	3841	1847	1701	1242	3704	1003	5695	2048	3367	951	1561	4211	1031	921	6132	3033	1309	163	1456	140	7602	6564	1590	2955	3358	6098	108	2397	921	2189	5015	5597	7862	12958	3945	2689	4361	294	6870	635	2309	1375	2556	4345	3819	8559
WDR3	3803	2358	6148	2353	7593	2392	2752	2767	5456	1312	2376	3187	3403	1451	1620	1477	636	3870	3297	4401	771	3473	7245	3957	2539	919	5239	5382	4981	632	1365	6864	1017	5109	4773	4037	9043	8139	2908	2184	708	3587	6618	2683	2331	2926	1614	4534	8163
PKN2	11993	8325	17352	7802	10054	12242	11378	8338	17846	6008	5378	7844	5315	37406	1732	5219	3289	11234	14028	10534	1150	22070	7555	14200	13823	4829	18973	14805	12167	1414	34215	16299	2466	15485	8634	14483	15233	16926	11811	11646	803	9591	16675	9637	3788	11307	16294	8037	19177
WDR18	888	597	933	459	670	223	387	764	831	292	563	710	642	92	333	396	208	520	711	942	53	641	1871	1304	663	201	203	664	562	529	65	805	288	574	772	744	1362	1398	339	502	116	588	617	609	854	690	62	628	692
TRAM2	1063	719	2946	1405	728	201	708	953	957	223	400	525	1729	772	557	403	245	1827	1122	1275	183	1018	718	1332	664	538	1201	2712	382	181	2890	3022	134	788	484	2038	911	804	909	634	34	1408	1039	609	681	716	346	849	1407
NTN1	47	45	703	36	321	190	256	59	39	368	37	24	227	129	21	29	41	159	48	346	33	516	170	2349	43	137	42	281	20	123	42	342	40	20	51	27	274	187	48	32	13	427	1632	153	61	106	17	37	467
GLP2R	5	3	5	28	3	22	2	6	4	23	1	0	0	11	1	3	0	11	18	15	0	0	0	0	0	15	0	10	8	0	7	0	9	1	0	9	8	15	0	1	0	0	0	0	32	5	0	1	36
MCM10	6650	3667	1383	888	671	2201	467	2867	398	963	1326	2608	5203	1153	2205	1555	1637	4316	6828	4892	384	1077	7470	4227	1810	820	284	4823	1671	1001	3201	1286	392	3075	6717	5867	5656	7633	1860	3683	232	460	4973	4517	717	837	595	1956	689
DGKA	56138	23532	19151	27047	16150	9509	21092	42979	76783	8119	10409	45180	22177	36881	9547	15639	7927	18234	60093	30851	10823	41749	36743	15537	8982	21337	47175	35988	22778	12353	18304	35129	14437	42318	29785	20464	13578	78941	18087	19784	5058	11085	7400	40743	52495	64195	17281	48092	15824
ERBB3	99	79	105	137	68	178	33	73	154	654	40	79	20	252	103	37	21	219	137	103	8	83	40	7	58	23	1507	120	75	22	75	188	463	297	559	195	16	485	168	57	13	57	43	318	123	169	439	106	590
ROPN1	1	0	3	6	1	7	1	1	0	2	0	1	4	4	1	2	0	3	0	7	0	3	0	0	0	0	6	0	0	0	3	0	0	0	0	0	1	3	0	0	0	0	0	0	1	10	11	0	1
ANKRD44	19148	5243	16188	16742	12924	2907	13334	5670	27499	996	3956	11665	5291	7370	4576	4162	2164	19616	14551	12453	854	17723	7289	12493	3096	12092	23271	12028	7761	2254	5275	19658	5717	13536	7056	7294	10919	11175	3314	9179	1019	13847	27417	7715	9408	15238	6007	14300	40006
KARS1	28469	20162	25746	20731	21799	19192	19973	26636	25937	6879	33391	27883	19540	34334	13710	14831	13295	20120	25267	41408	4926	23996	36583	27117	34535	9564	19994	29201	27790	11539	22649	43604	14249	34252	33086	43148	41850	31870	23163	33005	11473	24597	32328	18425	20675	47894	15883	25807	29734
ADAT1	2413	1773	1875	1890	1772	1561	1366	1965	3095	451	1058	2114	1341	3597	805	1520	511	2856	2546	2409	238	1862	2629	1471	1448	890	2416	2676	2815	872	3110	2306	624	2802	2104	2998	2397	3502	2312	2699	170	2042	3409	1881	1186	1924	1719	2084	2722
PDIA5	1331	829	1246	437	5266	379	2077	1323	2616	440	1352	1131	1314	424	705	670	416	838	1069	2761	427	2211	4675	3053	1223	695	259	1914	1998	1219	291	1454	519	1203	1447	1584	3878	1945	772	866	234	2567	824	1446	740	644	108	1032	1047
TBC1D22B	3296	1751	3059	1809	2678	2820	2674	1522	5149	2441	1351	2536	1913	5445	654	1783	1191	4135	3671	4681	798	3523	2419	2550	1545	1422	2914	3915	1597	1038	4728	4470	968	3863	1436	3447	2554	3339	3290	3452	240	2304	3016	2216	2074	3740	2463	2084	3567
NDUFB4	8110	3500	6022	5369	1839	1886	1033	5431	3327	1779	4178	5566	2893	5842	2220	3187	658	4656	4898	6975	288	4036	2854	6838	7614	1434	4516	4258	4145	770	5321	6563	909	8564	7065	6731	8875	6193	3449	6264	324	4456	6331	2504	1784	2999	4188	5933	5609
SPEN	33106	23766	38448	19676	20813	33523	17090	23105	27202	9986	17125	17866	15106	46771	8019	15235	6402	21660	38424	39991	4081	43038	33492	31315	28064	9053	30416	32760	20110	17413	38405	30861	11789	36084	24570	40709	30218	40870	27243	25301	3553	18246	32066	24840	19482	44985	29592	12501	26433
MYLK	143	104	12385	202	521	112	73	151	7924	146	199	81	1937	92	746	61	51	1942	370	128	202	222	1625	155	31	83	1643	26407	607	5535	184	4311	297	134	120	367	43	520	7697	316	37	163	436	66	160	248	193	437	5161
ZC3H15	9989	7054	10244	8853	5795	9433	10161	10132	10313	15506	10111	7332	3478	20177	2278	5939	9140	4805	9330	17847	6317	19098	14543	11846	18443	7052	5867	9463	11020	4263	8101	13106	13029	9343	6257	19048	10301	16514	8725	10825	5378	7421	9235	5722	10066	38289	6091	5461	12482
MAP2K4	2586	1498	3003	2352	1527	962	1324	889	2182	829	850	1433	1213	1201	422	533	322	1571	1984	1610	183	2902	894	2008	1752	521	3779	1880	1778	205	1922	2441	407	1982	1655	1599	1869	2599	875	1311	119	2183	3041	1165	601	1996	2512	1870	3160
PACC1	2221	932	2484	799	2779	580	843	1194	1950	456	1110	1352	1545	1828	640	662	349	2845	1719	1365	402	1921	2011	1970	362	684	1268	1764	1141	1118	1284	2247	458	2082	1809	1685	1308	2876	591	1216	246	1116	1986	1386	1507	1669	585	1572	2773
SNAP91	1	1	3	29	3	28	1	1	1	93	1	0	1	5	1	0	0	0	26	0	0	0	0	0	1	0	0	0	0	13	0	1	0	0	0	0	0	8	0	0	0	0	0	0	12	15	11	452	0
SLK	7984	5810	13662	5178	9356	9224	7136	3691	10360	11307	4829	3710	4825	8362	2090	4000	2978	7948	9086	7668	1393	19065	6237	16039	7677	4805	11915	10673	10517	3705	18811	15004	3731	9216	5314	9288	18122	11784	4329	7139	1595	10276	10707	5791	3387	8797	13743	5529	1141
CYB5R4	1185	1219	6297	2825	3262	1034	2922	895	3584	1646	2677	1953	1060	1503	1149	1066	513	2349	2294	5300	202	5061	2014	5596	3085	1603	3221	4366	2278	354	1760	4508	1502	3599	1858	3348	4941	1727	905	2352	247	3136	5543	1420	1282	2761	4460	1511	3606
COL17A1	736	691	1069	475	1315	1353	546	145	804	1192	191	427	141	1306	225	179	269	687	720	544	104	1681	231	1263	397	1504	1847	532	641	193	1405	668	1206	850	627	1032	474	1557	97	435	177	1246	766	614	830	1209	1674	342	62
GSTO2	30	63	95	49	70	27	24	43	122	95	18	34	43	161	12	35	18	83	76	29	8	131	24	106	43	53	205	55	181	10	57	92	62	96	93	52	169	102	26	11	16	174	104	27	45	104	88	87	101
SEC61A2	3129	2395	4561	1857	2109	3196	2499	2825	3506	3633	1258	3163	1266	8431	370	2752	930	2960	4477	5639	156	7420	2392	3698	3171	1890	5870	5709	3775	275	7500	4310	738	4337	2264	6640	4051	2874	5229	4421	193	2561	2952	2666	1082	3871	5836	2103	7115
PRKCQ	31527	18651	12073	18820	9105	5724	7474	13436	20994	2176	5018	16041	9841	14763	3834	10371	7233	24822	24978	9149	1715	17153	9052	22528	4271	7910	11751	24814	13546	7352	14534	21340	1158	16900	9287	6364	22153	27401	8916	15049	1479	4494	8222	12602	16028	19111	6313	29509	19714
TLE2	438	67	12	400	18	953	158	207	90	43	90	65	882	123	7	27	39	418	156	1138	37	181	49	143	11	82	238	501	49	901	55	3	128	104	140	46	453	499	36	63	44	102	34	136	503	1795	38	139	2
ASB1	1301	644	823	1019	893	789	419	753	1258	159	504	479	660	939	312	583	304	1232	831	679	235	700	1029	740	549	357	1298	695	415	1179	1726	908	424	746	549	583	763	1255	418	514	335	452	387	423	1111	1137	728	757	858
FAM107B	1135	408	1538	2034	5218	172	287	981	826	608	1331	1223	334	1521	1464	269	1764	1752	1184	366	16	1056	1412	1104	1109	2095	9188	1124	2429	414	2619	218	959	1786	817	2498	963	2473	333	393	338	573	1306	561	1933	2536	4566	1405	2218
ME1	9	1	4	16	1	1	22	12	1	20	6	1	1	4	10	1	0	8	0	7	0	1	0	1	10	0	30	0	7	7	18	0	66	7	0	1	0	0	0	25	6	6	8	0	9	9	14	19	0
TBC1D1	5925	5169	9213	3729	6443	6140	3570	7794	9568	9286	6103	6221	5624	7214	3115	3355	2710	6638	9327	11173	1189	5374	9888	10143	6887	4204	13003	8992	4338	2025	10593	7984	3435	13033	8091	10537	6051	8147	5835	8898	930	7060	7250	7581	4401	8040	9681	4319	4931
CDK13	13542	7047	14595	9439	9527	5633	9180	6308	16331	3014	5578	8040	7874	7906	2700	3889	1421	13182	12124	14823	1069	18144	5417	13530	9504	4111	14421	13393	11446	1817	12769	13285	2392	15225	8968	11306	11247	14494	9064	7261	1820	7613	8030	6931	5058	10850	8648	9406	17589
MTHFD2	1944	2186	2147	576	2358	1077	1190	1796	1026	445	1648	1532	2440	1250	2223	1817	417	1963	2620	2684	141	3425	3328	2932	3312	794	1367	1846	1956	216	1429	3937	640	1804	3798	1649	5517	3860	1119	1326	181	2129	6093	1030	547	1554	1372	1671	4538
SLC9A7	1921	1283	10148	603	2559	155	724	847	1365	1506	374	562	1222	672	613	796	351	937	616	408	80	4157	817	3322	1463	779	3468	308	1063	243	245	8009	1181	1485	481	789	2116	2159	1336	720	379	2862	10644	542	757	805	2356	2536	8143
FOXJ2	2850	1242	2053	1437	943	1714	778	1003	1294	1889	1202	1653	1264	3507	442	905	478	2045	2288	2495	161	1296	1743	2226	1899	828	3486	1976	975	425	2780	1568	586	2742	2075	2924	2112	2254	704	1808	100	1585	2642	1307	1092	2300	2173	1809	2184
YBX1	31863	29259	33082	26535	24152	49200	19573	33666	14652	22278	46614	21386	29363	49840	14826	19424	13275	24546	42306	65030	4967	31835	40269	53317	68143	14611	28132	40944	35904	6431	35357	42187	11275	49747	49027	72602	65477	56240	25442	45293	4268	25719	44796	26247	14459	36186	23226	26326	38425
PDE4A	356	279	32	506	162	377	197	396	198	234	961	233	3088	182	437	52	1135	1298	214	26	50	578	103	1997	392	557	1848	146	262	315	636	48	1077	94	49	468	1814	3881	137	102	116	85	226	72	548	751	1639	635	142
PPP2R5A	4790	2868	5326	6777	5398	5388	3618	3194	4390	3957	4315	2673	1551	7349	1278	1483	1619	4422	6089	7060	949	6891	3382	4779	6015	3194	4108	6039	3400	2768	8893	9949	2601	6210	4033	7589	3948	4890	3946	5067	757	4361	16141	2106	5521	12624	6306	5907	4835
CTNNA2	1	2	1	3	2	10	2	1	0	1	1	0	0	1	67	1	0	12	0	1	0	0	0	0	0	0	0	17	12	1	0	1	1	0	0	0	0	0	0	0	0	0	0	1	5	6	12	0	0
ELAVL1	5511	2708	4000	2269	3094	1402	1960	3275	3063	1221	2952	3938	4285	5284	1924	2003	1281	3749	4860	4976	771	4987	3820	5440	2919	1454	2932	4632	3176	527	3870	5221	665	4851	5257	6301	5622	5199	4672	3137	440	3237	6048	2997	1410	3468	2084	4159	4566
TIE1	110	93	3970	49	507	19	17	36	94	71	13	32	40	25	83	21	68	51	145	25	1	55	85	13	3038	21	32	42	600	50	76	1320	195	49	23	33	25	635	64	24	323	78	1303	6	93	102	80	72	67
DIP2B	24973	13826	38263	13935	19615	6156	13746	14445	24878	3914	10743	12463	10473	20895	6339	9905	7108	13821	19986	15314	4352	23841	13127	17475	10038	11265	18445	13033	13034	9223	20147	33949	12775	14633	5814	10549	13460	24376	7419	9569	12262	15596	20050	9162	24555	36720	19708	11014	33089
SMARCD1	12071	7187	9136	6791	4330	5568	4545	6041	6397	5415	5104	6912	4306	9743	1733	4678	2443	5877	11605	12009	1024	13517	9723	9184	9807	2518	5487	9845	6356	1555	9692	8252	2615	9389	5475	16325	7271	14411	7705	9189	591	6350	5520	5052	3524	17389	4071	6296	9707
KDM4A	11311	6915	11360	6652	11653	6594	5915	4890	9400	5255	3306	8088	5810	15918	2550	4180	3596	8508	10144	12580	2593	13767	9272	7846	6032	6965	7649	9896	9694	5287	14024	8099	4482	7978	4716	8566	7439	14419	7556	5332	2298	5172	12162	5664	6716	17971	6893	6918	8805
NFYC	4954	3217	3965	2939	3545	1466	2073	2315	3856	1138	1345	2911	2573	1900	1440	1889	961	3679	4171	4237	276	4718	2606	4359	2675	1739	3427	2899	3331	586	2238	4149	764	4590	3639	2504	4415	4908	1809	3473	243	3205	6659	2277	1444	2586	3202	3413	4699
ZMYND12	1	1	27	28	69	18	18	6	26	4	2	23	4	6	2	2	0	17	0	7	0	4	0	21	56	5	0	11	12	1	19	92	1	11	1	0	75	12	1	0	0	44	50	0	3	6	1	35	42
SLC9A3	41	11	557	35	113	43	84	38	179	126	16	14	57	60	36	19	65	63	62	45	142	125	97	62	65	20	36	50	566	156	43	158	95	21	35	117	19	223	43	26	80	36	64	5	208	131	26	42	63
NGEF	20	7	34	29	56	15	1	10	22	12	5	2	3	16	15	4	9	15	24	26	1	42	9	26	14	5	22	19	7	7	17	6	17	29	7	16	14	29	0	0	5	24	20	17	21	41	11	11	33
ASPM	19880	4056	196	2256	8202	43398	2442	13627	4841	7948	8349	4182	16303	21839	15966	3965	2752	15548	29392	25263	1017	1165	10916	7579	7860	2006	1551	51122	5145	1826	35931	3539	1631	36876	35140	30112	23219	15401	14718	22250	563	2928	19310	19626	2341	3056	5296	11601	2756
CD84	8125	3480	1729	5384	11473	762	1526	3163	1726	873	1069	2816	1769	3427	651	3868	724	13302	12262	3958	149	5762	1404	1776	4183	1825	1478	3084	4581	148	2218	6531	436	4111	1718	2048	3644	9268	3919	4181	201	1865	4254	1802	1665	6006	2020	8571	7111
ELOVL1	2450	819	3742	1618	3035	778	811	892	1453	395	885	1217	1120	1609	1078	546	464	2838	1644	1624	161	977	1830	2995	1291	685	2527	1453	1353	224	2567	2991	585	1683	1856	1837	2339	1899	766	1068	317	1762	6537	931	1130	1050	2315	2066	2215
SPI1	567	665	2199	1266	5827	116	2096	701	491	496	169	861	66	251	2392	222	910	2497	528	344	24	2419	232	4020	777	3295	2996	133	761	306	1458	2835	2964	1775	118	602	2019	895	64	817	137	3375	6393	81	1562	1024	5844	368	2536
POLR1H	952	351	1713	429	1310	865	537	1312	1689	488	527	713	1050	1218	585	500	309	1960	1100	1155	220	720	2211	808	934	413	952	1200	1041	356	779	801	485	970	1225	922	765	2124	583	744	231	1239	1471	676	916	1486	634	796	1121
MPPED2	1	4	1	20	2	14	1	3	0	23	2	1995	6	5	3	1	0	639	62	0	0	0	0	0	0	1	155	0	1	0	5	8	0	35	9	43	0	6	448	13	4	11	2378	1	0	6	324	200	1
CLDN18	1	0	25	1	11	1	3	7	0	0	0	1	1	8	12	0	1	1	10	0	7	0	0	0	0	24	0	0	0	0	0	0	0	14	0	0	0	11	0	0	1	0	9	0	9	0	1	5	0
ZBTB11	10005	4109	7436	7230	5296	4695	7199	5727	8607	3085	4414	4881	3109	17216	1396	2573	2080	7333	8279	12801	892	9993	4670	9345	11069	6005	7624	9025	7492	648	5881	11470	2321	9164	7744	12254	6507	12791	7509	8173	848	5854	8920	4993	3851	9281	7028	6584	11143
ATXN3	4826	2063	3612	1942	3564	1914	2436	2300	5755	2360	1984	2647	3326	10671	1268	1712	1127	3869	4306	5291	543	7468	2698	3504	3629	1776	3517	4564	3672	717	5743	6359	795	5110	3124	6845	5487	5003	5153	4376	376	2840	4649	2431	1383	5652	2477	3814	6268
GOLGA5	3532	2232	4216	2666	4152	1379	1965	1724	5072	1159	1209	2437	2219	3414	1284	1329	732	4029	2972	3393	374	3390	2108	4069	2619	1172	4623	3468	3022	997	5920	4090	762	3386	2159	2372	6576	4565	2540	2202	319	2870	3926	1531	1587	2726	3720	3203	4658
FGFR2	3	2	370	463	6	370	1	37	1	308	1	1	1	22	28	6	0	3252	50	0	0	99	0	0	173	25	63	0	0	14	0	0	17	0	0	69	0	211	0	16	18	33	1734	1	82	51	36	211	0
LRRC40	3063	1930	3247	2748	1197	2809	2319	2407	2401	3461	1820	3370	1230	14207	599	1632	405	3116	4208	5896	134	4360	2197	4063	4450	1063	4905	4349	3394	371	8148	6033	701	5871	3829	6711	6352	3447	4425	5702	121	2589	4051	2572	934	3609	3900	3604	6739
ISOC1	602	500	212	480	429	850	306	366	344	610	1184	331	770	509	418	430	117	847	885	1499	128	591	470	715	820	181	565	960	626	61	362	503	202	1097	854	1650	1110	1245	535	1380	89	723	768	636	299	749	480	579	750
EML1	1	1	1	6	1	18	0	7	16	16	1	0	2	9	3	2	0	0	0	0	0	0	0	5	6	0	1	27	9	18	11	0	17	1	0	0	0	18	1	0	1	0	12	8	21	7	0	1	0
TRMT11	1597	1158	4285	874	2809	1108	2377	2156	4831	989	1591	2549	1931	2573	599	651	412	2799	2698	3376	190	3305	1998	1843	2709	864	3897	3407	3636	454	3051	3134	563	3247	2805	2668	355	3704	1896	2403	187	2326	2620	1750	901	2113	1884	1964	3842
THUMPD1	3342	1780	3838	3386	1823	1431	1611	2447	2384	1075	1403	3059	1564	3417	668	1356	924	2552	2666	3226	282	3107	1662	2487	3501	1727	3373	3779	2935	277	2686	4091	794	4440	2935	3850	3146	4013	2270	3584	233	2754	3832	1723	1143	3306	2256	3025	4542
MSANTD3	818	877	1381	471	387	890	269	526	517	363	446	345	510	1181	70	498	154	623	969	692	133	939	800	879	1350	194	605	399	707	249	1752	1196	169	1090	401	1400	61	980	1209	866	110	555	557	556	242	921	474	506	1030
KIF26A	38	46	2	191	7	19	5	6	1	160	1	1	89	4	334	1	39	467	85	1	0	22	0	1	0	1	1	0	0	8	0	1	21	30	0	0	28	94	17	1	0	0	126	0	105	57	57	371	1
ATG2B	14067	7696	12368	7996	10844	3074	9395	6395	18829	4038	2529	10202	7083	14374	2373	3905	2744	8980	11763	10876	902	11090	5951	12209	7135	2772	30139	12074	9858	978	11424	13638	1998	13406	9564	10882	21677	11772	10514	10242	673	8707	14021	7690	4094	8099	15158	12714	21231
ARFGEF1	34978	16342	14211	17864	23600	8884	12796	9045	32795	5598	11369	11739	14211	35855	4167	13953	3421	26043	25200	25960	1509	33658	9914	23640	14529	8403	30159	31073	19535	2925	37852	27636	4016	24835	14222	24159	44323	22808	25925	18836	1290	16403	19496	12547	7321	18271	25661	19058	38695
ACSM2B	1	0	1	5	1	4	0	1	0	1	1	1	0	1	1	2	0	0	0	0	0	0	0	0	0	0	0	0	0	0	0	0	8	0	0	0	0	0	0	0	0	0	0	0	1	0	0	10	0
ZFAT	2626	1424	1891	1660	1980	558	1714	944	2569	243	1011	1119	1444	951	671	818	1021	1940	1456	1737	348	2385	1170	2097	1113	1143	1137	1800	4343	754	283	1309	393	1800	1066	1930	2772	2190	1204	869	436	1310	1742	938	1359	1127	779	1451	3003
MTFR1	1833	1209	1858	849	1180	608	802	1341	1080	998	960	888	967	2473	418	1335	1054	1206	2190	1770	376	2603	1728	2467	1092	563	1323	1886	1498	306	1268	954	536	1159	729	1861	2985	2962	1531	1223	233	892	1726	1086	497	2334	841	1122	1998
STAG3	5446	4047	1859	2318	1208	4487	1988	3936	3263	1871	1681	2889	1357	10931	694	1998	968	2598	5465	6320	607	3560	4015	1595	2450	1293	7620	4309	2099	914	8846	1647	1120	5142	3246	3436	2731	5502	5113	3474	279	1145	600	3272	1847	12361	4742	2746	2557
FECH	2470	914	2439	1735	3390	4846	2827	1471	6180	3171	1555	3008	3657	4508	2654	1139	544	2848	2168	7036	491	2209	3060	5656	4937	1125	3362	5493	2244	664	6688	6553	759	4320	3167	4763	4472	2796	1621	4036	158	3875	3952	1680	4048	1801	4882	2984	5639
MYO9A	14070	7098	16250	9142	9533	1877	9991	6201	18755	1292	5946	7085	9283	3599	2215	4746	1054	15364	13109	13509	701	10293	5499	13373	6520	2367	7525	24935	9492	666	3656	18659	1492	12784	6182	15205	12781	10609	9519	9215	481	12538	14383	6319	3892	6989	2002	14423	29168
DDX3Y	95517	279	173208	77098	68725	64473	73513	54194	257	87	144	46846	9627	175761	14017	53107	5	12	64484	106761	6667	252284	46	109502	52	59418	12	68670	74552	3769	82158	106367	47358	54105	44788	87319	78621	226344	65112	56742	8356	66387	66357	12	43644	160201	43078	8	117106
PFKP	36657	18879	42079	14511	16926	6204	22337	21058	18426	8857	29221	14680	28204	15320	8293	15482	24387	16810	24110	22456	10339	25274	47869	39435	7742	9672	7413	30008	17692	39886	11068	19288	6320	19742	18883	17831	32613	43484	13253	13236	10935	16751	26145	18284	20803	36097	9596	12709	16793
IDI1	2515	1339	5414	2489	2316	4911	4427	2818	4912	3253	6251	934	1713	7460	676	2008	1821	3871	3127	4186	430	3176	6616	5364	5601	2073	3157	5958	3679	757	3386	7064	1586	3619	3377	5203	28978	3026	4521	3429	592	2862	3666	1711	1593	3888	5836	3551	10019
SP100	17447	10216	11337	19565	18674	7386	16114	11153	27661	4100	9519	17728	9243	21404	5639	7278	5831	18102	23769	16103	2876	25232	9801	14999	11538	12288	27340	16017	12654	8060	15419	18189	6397	20565	8298	12039	11298	25219	10664	13754	1532	10950	37039	9930	15377	23296	22252	11014	21541
KLF6	92781	75292	301820	87266	34583	103755	120776	86159	56057	54761	215963	40492	33633	171312	28650	160427	62079	106895	42526	148820	22129	31140	91414	527571	387189	37314	23017	88976	133815	49003	76152	140547	64841	96334	279758	141403	224241	137046	29899	204837	27574	166411	81900	46490	46420	114376	70446	39882	290387
PLPP1	563	523	285	2076	255	141	289	197	294	274	220	199	217	509	85	113	51	1729	290	691	21	944	149	161	671	80	879	255	305	12	258	306	96	738	303	531	249	283	1036	580	53	142	229	401	143	283	642	479	405
NEO1	5238	1004	34	811	198	169	71	1604	19	64	20	41	60	5635	136	964	435	5068	3963	1878	30	100	111	40	690	91	1177	1756	1	33	219	9	78	3745	328	1286	45	2986	37	434	297	24	134	2144	83	6631	288	1307	9
TRAM1	10727	6500	10607	15757	10251	17517	12814	6326	3405	20299	24652	7585	7378	26633	2787	7236	2343	17002	11979	22964	685	8995	7474	30748	20489	2850	19086	16366	11434	1098	32771	21409	2689	20881	15319	28195	61317	10395	19412	17505	601	23097	18857	6765	3507	12934	18280	15044	21545
PHKA1	314	777	5659	382	3986	1347	2226	2698	3362	849	3644	908	4035	1717	199	124	824	927	1220	5711	818	3347	3824	1273	1225	681	1205	726	325	1476	2468	19182	1317	1383	1429	5471	1715	2695	3508	250	696	825	2782	2874	905	4244	1979	3748	510
TNFRSF1A	5461	1890	5733	2337	11525	1713	1622	1526	3814	1510	1045	2167	3535	5099	2093	1873	454	8090	3914	2362	266	7142	2721	6611	1563	2365	7198	3644	2239	886	4097	3716	2756	3120	3252	2536	4646	6923	659	1822	586	4532	16438	1682	2419	3780	4380	4637	5361
CACNB1	1413	647	1781	749	329	993	730	1403	1825	263	370	827	1372	2868	303	895	554	2585	1861	1358	236	1395	1291	362	462	496	797	1650	745	740	1831	2063	221	1266	982	1068	831	1886	1510	1119	95	681	336	1365	909	1186	458	822	474
EVI5	229	135	230	293	1025	135	419	132	363	40	53	249	89	97	921	56	240	692	215	146	32	517	91	53	311	388	1275	181	644	29	125	189	344	620	74	548	45	305	152	196	41	266	1721	125	232	235	1613	877	16
STOML1	244	141	98	243	161	115	151	158	207	64	79	191	102	330	91	142	91	305	185	265	61	92	329	202	77	37	195	213	129	84	237	200	86	222	197	155	193	288	166	219	47	168	193	140	223	225	147	199	133
PKM	51767	19427	32831	44861	53189	13416	15512	44468	30536	7465	59258	43332	12222	41107	23288	29048	19360	48894	54724	29755	5471	34856	73192	14874	24046	41013	24202	38477	20593	25083	37322	44693	42662	36153	73632	24259	57949	51097	17960	19854	18050	10148	35974	27801	35967	75970	17922	24685	16745
DHX29	5108	2797	5832	4367	3425	6176	3225	3023	5995	4285	3006	5900	2290	19314	1168	3098	1292	6366	5950	9195	700	6600	3599	7010	5573	1854	7956	6823	5307	630	8185	9027	1290	9838	5533	10612	7620	5922	8696	9209	369	4782	5777	4932	1916	5545	7237	5877	8478
DNTTIP2	10838	6847	19095	12506	6054	6360	6830	5844	6982	5889	7941	8914	3240	10818	3316	5997	2704	7791	9696	7909	1059	10886	8722	13058	14813	3858	9513	11083	9340	1064	8672	17179	4051	16307	13052	18818	17993	13725	7159	14597	861	9081	12380	4869	4186	13635	10453	8827	12553
METTL22	1931	1398	3723	1537	2955	1287	1535	1856	3436	1357	917	2003	1616	2879	735	1847	1187	2630	2569	1959	798	4717	3280	1509	1390	1232	2285	2329	1961	2218	3030	2617	1018	1938	1064	2269	1495	5781	1641	1646	710	1160	2056	1659	2742	3432	1682	1477	2481
TP53BP1	26078	14728	26614	13886	16127	15977	14556	18432	21695	27276	11551	13890	13939	38966	5282	10806	6708	39372	25094	23684	4338	56398	15146	15733	32367	17027	19416	35900	22581	10745	34832	20198	9821	18442	9790	32005	26387	45349	21544	18079	4387	19644	20227	13506	10778	49620	8939	15281	40701
TRO	3178	2297	5233	355	575	1002	1027	3346	4168	3030	2260	2186	1984	4050	351	1653	667	2682	2380	5391	421	1443	2171	2775	2346	496	1080	3130	2357	975	5156	6349	317	3528	2530	2391	4209	3412	2131	3403	315	2388	2070	2919	928	2716	702	2711	3358
RRP15	1911	1964	3460	1820	2555	1361	1649	1441	2060	1550	1412	1293	1572	1925	762	1494	725	749	2133	2969	765	4798	3237	1815	2533	1056	1703	2820	2234	1193	1402	3873	999	2437	2038	4511	3171	4693	1762	1859	581	1397	2173	1355	1168	3483	1186	1425	3877
RHOA	18166	13305	13341	13702	11460	12706	9651	12835	11122	13604	17806	10126	9690	26786	6071	11214	10175	14181	18154	20884	3759	14173	18134	27570	21261	7160	10330	18215	10040	3080	18629	17668	10374	19156	16267	30095	18938	17815	12219	20855	3128	12572	25589	11173	6846	25258	13940	16634	22941
DHX8	18694	11474	12938	14313	4961	9708	7845	10476	9321	11777	7806	11392	5278	32965	3897	9292	7684	11358	23009	15092	3986	33574	18561	10303	9536	11539	12061	14065	8552	6863	12897	10899	10524	11868	5536	18336	8791	20231	15812	15966	1811	6156	9240	12076	14404	53367	14045	7282	10442
PMS2P4	3192	3456	3463	3293	2815	2312	2380	3065	3449	852	2028	3166	2464	5063	695	2213	2171	3109	4704	3467	914	6559	2938	2761	2021	2216	3650	4434	2944	937	4955	4563	782	2893	2430	3238	3062	5801	3507	3204	332	2706	1287	3419	1736	2522	2486	2675	5662
PRKCZ	1130	2454	29	446	51	41	81	1320	498	29	103	894	311	147	75	35	43	126	1660	55	76	1118	31	46	584	353	991	44	184	130	100	26	464	4918	93	2244	77	1110	1130	87	132	81	1724	209	594	1045	264	225	10
ZFY	17529	26	17906	17831	14264	11960	12166	7804	34	30	6	11952	10102	11431	3866	5365	1	6	9568	16228	985	43729	4	20998	5	2789	6	10701	10707	662	31202	14511	4229	15976	8615	28260	26687	11519	6866	13488	1015	18051	10219	1	3800	12188	13965	3	26497
IARS2	8188	4839	7863	3760	11749	5222	3707	6600	6060	4310	11454	4869	3813	10351	1593	2957	1712	5096	8088	10908	807	6338	8505	7423	8262	2220	8607	9299	6425	1155	7290	15969	2439	8830	7537	12790	12713	9754	8092	6756	822	6122	9282	4972	3603	7929	4760	8808	9606
SYT1	2	57	2	282	35	19	3	63	1	19	2	1296	1	17	9	7	0	19	0	82	42	0	19	0	10	0	32	0	48	28	1	0	510	1488	75	1	0	25	67	30	13	1	1274	303	51	31	77	0	1
NAV3	0	574	5	57	43	43	6	17	4	21	5	1	1	20	7	3	1	17	10	14	0	0	0	1	117	23	10	0	25	15	0	12	90	176	0	0	1	35	9	1	10	14	0	17	13	39	16	0	1287
IDH3G	3898	3044	3619	3198	2269	1439	1893	2521	3240	1368	2164	3011	2345	4545	1427	2084	2046	4333	4137	5699	544	3256	2185	3362	3086	1610	2737	3492	3552	1264	2274	3220	815	3623	3692	3589	3684	3764	2433	3576	394	2988	3845	2819	2086	3196	2565	3678	2785
ROGDI	710	353	275	271	627	53	211	381	170	97	44	213	228	153	807	305	143	235	480	264	67	211	319	206	938	1231	330	204	386	181	54	1167	371	274	182	136	194	800	112	145	110	169	680	108	461	368	275	411	181
PDZD4	2642	1183	153	1328	25	10	260	363	98	19	1230	54	1459	419	3	27	126	2036	739	1178	0	515	46	194	82	109	84	1113	69	321	38	308	91	112	34	82	459	2622	111	83	38	55	92	55	241	6046	106	620	88
ATP2B3	4	36	26	16	3	44	1	26	10	25	6	0	219	41	0	1	136	38	6	0	7	23	3	0	4	14	20	5	32	4	29	5	9	709	348	12	0	112	6	24	28	1	1	10	17	24	18	0	5
ROCK1	35058	21274	28417	28359	21532	28164	23069	17448	32520	18272	19840	22182	14480	76260	7769	15113	9413	31063	33753	45609	3770	53852	21894	47083	31047	17111	30866	40929	34832	12151	52764	39912	11495	37659	24558	47985	42106	35053	32199	29717	4000	23149	33688	19113	13593	42715	48261	23817	47112
CBFB	6857	3609	7153	4097	2859	3685	3780	5524	9537	1202	3644	3101	3656	6785	2915	2863	1987	4879	8256	6346	930	6516	10609	5330	2872	2203	4321	8995	2581	4649	8454	5650	2281	5208	4845	4700	6750	7920	3411	3630	979	4522	5586	3845	3569	6922	2805	2793	5836
PDK3	2333	981	435	954	825	1326	1084	538	2388	300	1686	1369	1207	3305	397	370	221	1693	1561	2110	71	1367	1329	1556	1631	403	2063	2335	1112	129	2465	1563	307	1908	1434	1790	2511	1508	897	1402	60	1406	2262	933	504	1246	1236	1507	2345
HYAL2	246	106	303	72	113	52	45	176	53	48	56	126	107	242	58	44	35	235	231	141	1	91	138	186	86	68	86	66	165	20	66	304	61	147	161	124	187	332	70	65	26	126	350	44	75	176	133	226	234
HDAC4	19537	12021	7742	15622	13360	24078	18757	25251	20140	1089	13166	46392	20761	19391	6739	9078	25908	20544	21222	36464	5745	15663	21254	3775	4017	14003	7871	14852	14975	20733	4461	5050	10435	25789	29454	20703	11577	22784	18966	19328	5590	8735	3944	34395	23438	24404	10004	14533	7141
RASSF1	1489	561	3302	1609	1876	1540	1219	957	2009	1277	1045	617	535	2904	485	615	501	2053	955	1163	571	2819	1692	2831	1773	1120	981	1734	889	827	1880	3243	927	830	742	2345	1496	2686	1024	1006	542	1697	1798	760	2129	3132	752	1031	3098
FGFR3	541	317	61	39	133	61	29	222	26	127	31	94	627	324	128	326	142	88	498	8	40	326	287	216	177	63	27	40	312	198	11	35	83	244	251	376	90	573	237	145	44	8	204	250	316	241	37	156	35
IFI35	1171	1037	1109	1174	1349	545	641	928	1170	153	577	1448	498	1600	529	808	611	996	1131	1458	262	1085	1219	721	515	1244	1037	1486	521	251	854	1216	650	925	944	1289	851	2288	527	1097	300	851	4183	741	1452	1589	415	1140	633
HEATR6	2730	1288	2264	1682	2122	1387	1571	959	2160	1629	887	2385	1775	2072	512	1204	624	2615	1796	2969	290	2340	1575	2956	2484	594	1640	2788	1373	547	4012	4012	394	2839	1817	3006	3250	1905	1986	2481	209	1985	3365	1560	760	1739	1383	2051	2437
COASY	2611	1574	2170	2383	2814	1501	1522	2291	2463	1026	2097	2525	1364	3037	856	1373	1093	2075	2686	3178	658	2023	3746	2642	1616	1087	1891	2360	1698	1199	2225	2710	1407	2519	2196	2969	2295	3815	1646	2069	806	1819	2795	1900	2445	3339	1669	1830	1786
PLEKHH3	23	22	60	7	14	29	8	21	12	46	0	15	13	76	127	4	61	14	5	82	8	20	95	9	2	53	15	23	20	83	49	2	77	32	97	14	7	20	11	30	6	4	77	22	115	51	23	2	9
MEF2A	4964	7862	9017	4318	2825	3723	3934	3197	10358	4160	4890	1923	4557	11388	962	2003	978	7166	5865	7952	341	8780	3000	11295	6349	1775	10392	9395	6373	720	13158	12967	1667	6856	3524	6373	9074	7346	7416	4800	403	5375	9651	3080	2098	6091	8036	4881	12278
OTUD5	5334	4007	4292	3944	3404	3797	2839	3967	5263	3535	2688	4326	3220	12734	1534	2452	2588	5278	4758	4339	1714	6749	4276	4205	3688	3509	7183	3643	3362	3159	6378	4498	3451	4138	3438	5266	3836	7170	3719	3450	1908	3231	5670	3356	6618	11693	5983	4569	3540
TFE3	1885	1334	1857	1750	1481	1491	1520	1622	1947	2394	1486	1565	669	3009	614	1222	756	1839	1310	1989	385	4494	1055	3121	2865	2035	2583	1694	1609	399	3521	2638	1053	1562	1514	2163	2014	2443	1903	2093	343	2450	4012	1077	1255	2480	2623	1808	2185
TBC1D25	2782	2320	3048	2515	1938	2081	1110	2209	2223	3338	1578	1642	1200	3722	548	1528	1530	2478	2342	2243	1248	3849	3155	1811	1514	1741	3160	1710	1532	1464	2040	2287	2145	1564	1371	2938	2167	4838	2457	1795	1036	1612	1518	1728	4798	8513	2529	1746	1973
ACSL4	3142	1965	2843	2717	4605	2458	1450	4476	4692	746	1904	4419	6327	6356	2257	1017	816	4624	4431	4486	274	2750	3037	4575	4262	1164	4717	4441	3468	317	5653	5681	1030	6110	4523	5853	9125	4003	2946	5108	267	4054	6024	2203	1259	3646	8521	4175	6925
INPP5A	1106	684	3030	839	3096	658	2401	838	2335	348	990	844	1511	462	641	586	433	3046	902	1679	224	3891	777	2339	640	2239	5036	1813	1946	919	959	1846	737	1051	440	692	2303	1374	521	786	170	2771	2981	932	985	1263	2306	944	2279
GPKOW	2660	1380	1917	1580	1490	1034	1112	1496	1905	1052	819	1961	1349	4228	839	1107	1118	2532	2325	2156	672	2364	2691	1474	966	1082	1750	1867	1379	1260	1794	1682	1089	1516	1593	2039	1589	3016	1489	1376	701	1199	2154	1316	2449	3872	1535	2348	1479
GRIPAP1	14876	11267	12341	8629	7483	5954	8068	11155	10248	8756	3514	8826	5095	17447	2483	8863	8862	10507	12173	11200	5723	13797	12603	8290	5915	8209	14307	12429	7582	15850	11691	7825	6400	7551	5921	10309	6538	18938	9090	8325	2259	5465	8486	8580	12886	18084	7520	8035	8511
FTSJ1	5100	3134	4243	2944	2403	1699	2131	3033	3653	3258	2305	2726	2007	5121	1251	2390	1358	3309	4782	4170	639	5975	6630	4386	3176	2286	2906	3381	3139	1232	1615	4497	2843	3563	3074	5228	3494	6411	1987	3113	696	2881	2592	2692	4348	9098	1462	3045	2589
PRR11	2235	464	358	416	858	3601	223	1915	174	283	1340	1220	1890	1343	1559	618	225	1035	3241	1976	123	402	747	1276	1311	342	91	2999	694	139	1759	703	275	4437	2311	1939	2284	1256	617	2237	34	1107	2743	1412	369	426	649	1295	677
REEP1	3	5	1	11	4	17	0	7	1	15	6	1	30	3	7	5	0	24	4	0	0	0	12	27	6	0	70	10	0	5	20	1	0	0	28	13	6	35	8	12	5	0	13	7	0	3	29	20	3
ATP11A	9833	3285	14702	5698	10871	4706	10258	5562	9493	1772	2307	4307	4747	5239	1939	3294	3510	8773	10240	9354	945	21929	8301	10260	6939	8812	6337	6954	3927	5324	7139	4505	3893	7367	4339	4018	8405	9912	244	6994	1589	8546	6274	4957	4511	9876	5024	1825	7991
POLR1A	9522	5683	11042	4153	7963	2749	5575	6112	8049	2657	4611	7007	6511	9394	3615	3603	1619	4968	7867	9757	1400	11352	10288	8821	5294	3641	8431	9644	10438	3178	4703	14831	2140	8661	7677	9749	11995	9812	6663	5337	1560	7685	12572	5630	4010	6085	3502	8448	11767
LAPTM4A	13313	6819	31688	13750	12554	5883	5748	5348	5436	15157	8366	5869	2822	15508	2141	6637	3273	10581	10149	13205	417	10491	5846	28013	25651	4347	11842	7568	11260	652	17961	42810	8634	12807	7142	15923	25877	9524	5874	11393	1245	14520	12448	4859	4120	20916	14338	8170	27586
TTC7A	18913	12485	19513	10571	14608	17140	23223	21242	35677	14953	11493	11885	26229	43647	6154	10311	14642	18088	17370	24475	12203	45124	27217	15493	13664	11535	23335	21149	20970	23019	23298	29559	13908	16304	14342	30362	15583	26523	16924	15156	9584	13586	14259	21658	23289	29125	16227	10592	17926
IP6K2	11165	6973	6906	7865	4115	5684	6696	5652	6307	7058	5799	7837	3242	17132	1440	5354	1966	7800	12160	16904	944	13826	5545	12752	15910	3354	4013	9368	12312	383	8278	15073	2460	11334	6267	10674	8633	13977	8344	13379	1111	6448	7312	5427	3057	15561	5842	6918	12779
SRBD1	6537	3777	2681	3533	5782	2859	5457	4398	18607	1125	2470	5809	3842	2964	2258	2217	1045	6255	7644	7597	756	6606	5656	5795	4878	1760	2693	22716	4787	1335	6557	9932	535	7313	5146	6383	6204	7966	3585	5559	362	6485	6959	4884	2353	2412	1787	4844	14756
KIF2A	12149	10381	14971	12855	7888	12237	3817	9945	11766	2336	7691	9239	7762	25936	3685	5109	1988	12639	14043	13697	1019	8997	8741	13108	12546	2929	20865	11370	10641	2185	19531	18118	2932	16916	12405	14891	14797	15081	13411	11945	998	9380	17780	8500	6151	13839	10733	13028	19315
RASGRP2	36947	21308	40638	62790	35755	9805	22174	41892	47923	5723	14512	53789	28036	32002	6493	11118	16034	59001	39992	25341	17368	57058	25433	48253	14114	20827	14868	19625	23866	41273	10861	30868	20305	27866	14542	29231	21735	58060	30168	16684	14416	11884	24108	23157	95143	78095	14304	44737	21223
PSME4	18898	13170	17039	12825	14877	23565	13179	12405	14971	36085	12657	12474	9161	61970	4689	10068	3972	18521	21451	30516	1476	56709	13295	23956	28402	9137	39791	27157	23431	2057	64852	43465	6281	23720	13998	43295	35722	21715	26420	22586	2115	21555	29941	11736	5970	33448	45925	15764	46604
IFT80	1700	786	2126	1390	1725	205	935	2234	2870	141	398	1551	1002	600	723	639	97	872	2599	1749	105	1149	727	1382	1601	251	1777	2459	2277	46	498	1544	209	2584	2318	1630	1678	4114	1265	1876	63	2116	2715	1757	555	1321	396	2363	2537
SIRT2	3425	1564	3966	2940	2048	975	1955	2090	3247	1484	1630	2008	1367	2089	982	1466	1422	2749	2123	2864	598	2993	2922	5359	2178	2901	1709	2879	1768	922	1170	3805	2132	2272	1644	2334	4865	3591	1569	1958	483	2504	2440	1944	2684	3327	1359	2502	2427
ERLEC1	3061	1962	2886	3026	3323	1897	2631	2798	2407	3018	1589	1228	1425	5519	493	2539	507	3226	3005	5518	207	3048	1847	4099	3482	1235	4293	3422	2290	525	5984	7174	909	3989	2287	5784	4342	3660	2859	4085	167	3640	4385	1463	1150	2730	3690	3348	4999
PPP2R5B	3222	2274	1663	2557	692	429	1780	2327	1229	1105	718	1465	716	3347	435	1696	2075	2400	1916	1240	517	3035	792	4890	1045	2540	1046	1203	1838	1265	444	1532	2309	1633	731	1831	1335	2232	1381	2199	746	2096	1587	970	3827	6202	1286	2018	848
PYGM	2729	2081	3913	8056	3300	1152	2137	3360	3141	1634	1049	2258	1430	14714	539	778	1268	3662	4531	2108	1568	9015	2780	1823	1583	3089	5528	3178	2485	1255	1305	1372	3354	2228	2517	3123	593	12701	1804	1398	819	1444	2290	2271	5949	5424	4142	11328	3476
PITX1	17	7	44	16	198	992	11	32	204	548	270	2	814	14	34	3	41	465	5	135	140	73	399	195	16	54	11	1324	26	491	2184	21	28	13	86	14	75	48	41	0	44	9	20	22	126	47	6	43	21
TRPC7	1	1	1	11	1	9	1	1	0	3	0	0	1	4	1	1	0	1	0	0	0	0	0	0	0	0	0	0	1	0	1	0	0	0	0	0	0	0	0	0	0	0	0	0	0	0	1	27	0
MAST4	20527	12666	20365	7214	12695	3565	8386	3679	9065	2830	6032	4995	4389	3726	1441	6012	1832	19610	11219	10226	1121	12188	3864	36441	9686	3582	8567	10353	12489	4612	7712	15216	1558	3504	1855	2906	8733	20804	5028	5139	1683	19794	10101	2881	4011	11080	2734	14651	34271
ADGRF5	1	1	1	7	1	12	1	3	1	10	0	1	1	1	5	1	0	0	0	0	0	0	0	0	0	1	0	0	0	10	0	0	0	0	0	0	0	0	0	0	1	0	0	0	26	1	10	0	0
SDK2	6470	585	1368	4938	337	108	179	57	2470	1735	327	43	4469	309	109	41	100	21184	1018	43	30	4779	179	122	2046	300	2134	584	862	511	101	1097	686	427	20	375	2600	1530	1153	175	126	445	4035	93	937	2672	427	9796	6343
ADAM7	3	1	1	32	9	45	0	10	0	14	0	3	15	4	1	7	0	118	12	0	0	0	0	0	27	0	0	0	118	0	0	0	0	0	0	0	19	5	30	0	0	0	5	4	9	1	0	19	0
NUP133	6159	3120	3275	4057	8949	4253	3048	4239	6309	4960	4167	5189	3423	20084	1223	2492	1148	4256	5902	7540	405	7235	5642	6143	6543	1991	10147	7766	5686	468	14172	11028	2102	7919	5941	9545	9169	6065	6641	7646	630	5339	10744	4984	2366	8275	9704	6043	8659
NUCKS1	15262	11084	7936	7769	13758	20180	6574	13221	13212	4986	23297	10322	13454	17206	6275	6060	9902	12440	19709	21757	4137	9184	19329	10296	13815	4463	15326	24411	12263	6836	16688	18164	4937	26358	20185	26312	20429	19530	14465	17050	2775	9280	13873	13085	6395	11556	13422	11343	12069
VPS35	12569	5822	14476	4919	19283	3518	8114	8420	12380	2036	8007	8935	9911	12094	5610	4806	2639	12240	10678	14097	822	10124	9420	13050	8482	3448	14659	14546	10124	1513	11916	19223	2470	14682	13184	15893	21958	11793	10353	9387	1049	12732	19658	7130	3514	7283	11695	12895	19053
DNAJA2	5246	2942	4901	4126	3204	4491	3437	4533	4301	4068	4412	4646	2755	10700	1881	2541	1954	4894	5347	8350	917	6600	5845	4883	5684	2726	5410	6924	5506	582	4779	7040	2628	6310	5141	6805	7111	8064	4687	4819	873	3693	6611	3175	3522	9016	4835	5069	5423
BCL3	1600	521	829	1872	149	77	121	372	134	540	105	194	203	653	117	232	99	489	793	175	9	1894	140	232	583	554	2729	222	717	151	256	1193	340	127	179	409	132	718	284	217	255	276	1845	55	1212	2422	1627	1146	220
KCNAB2	18086	8948	17236	22193	15965	2125	5248	12328	9763	1185	7709	7168	6280	12543	3736	11383	5124	20037	16171	3660	4398	40568	20508	12347	5240	9960	10355	9392	6530	1715	4726	17017	3960	7582	4953	3046	8217	23397	1085	8788	1693	7821	8493	10354	11880	19466	6660	4252	9701
ABCC9	1	2	1	14	5	25	2	4	1	22	3	0	1	5	33	1	0	10	0	0	0	1	1	0	0	0	1	0	0	17	0	6	5	0	0	0	0	1	0	0	11	12	1	0	38	32	19	14	27
GAL	2	0	2	15	1	2	0	6	0	2	1	0	1	2	0	0	0	0	5	0	0	1	0	0	0	0	0	0	0	6	1	0	0	0	0	12	0	0	0	16	3	0	0	0	16	6	0	0	0
CLEC2D	2461	2451	760	6427	1302	161	882	2497	2405	136	383	3209	826	1541	638	504	312	3713	5037	1129	184	4323	470	507	2075	1439	20259	1393	2141	30	623	727	944	2741	1593	1962	1815	7839	466	567	223	687	1587	1415	1864	5592	2320	4820	2243
FUNDC1	318	401	403	239	431	568	105	581	841	310	422	602	233	369	180	222	75	497	401	681	45	348	393	556	602	92	568	635	449	78	749	688	151	744	740	798	885	717	412	544	38	421	929	284	179	414	428	566	739
MAOB	0	5	1	63	5	2	0	22	0	1	0	3	0	4	7	1	0	0	66	0	0	0	0	0	28	1	0	0	27	0	0	0	6	1	0	0	0	128	0	0	5	4	0	0	38	20	0	17	0
RORA	646	2552	5722	4802	3648	228	1553	383	1344	4059	186	409	189	1415	115	763	382	1976	496	470	29	915	433	12969	4964	2924	5929	564	2349	691	2125	519	563	1547	148	2014	2128	942	1478	3018	224	5640	760	600	621	2077	6013	5263	17108
DRD4	158	97	420	104	284	126	183	177	455	292	24	87	335	196	98	33	88	178	187	228	68	346	271	136	77	98	487	414	164	559	219	273	277	110	16	137	102	369	346	92	105	191	147	85	324	538	218	31	119
TGFBR3	665	203	344	5806	669	537	1591	261	821	359	514	327	206	204	413	30	1536	823	465	155	15	487	279	282	4300	1576	2642	748	1008	102	2551	158	334	806	16	789	1105	668	144	1434	278	1271	2137	214	787	2169	6691	1198	471
PLA2G10	56	16	38	34	54	26	11	26	42	19	6	19	20	34	6	8	5	57	56	36	0	49	37	46	31	5	65	42	25	5	18	28	26	41	35	30	6	69	21	12	9	26	59	21	10	48	36	41	43
ATP1B3	6486	6194	1624	2238	3493	5561	4129	4772	5819	3377	5665	4251	3517	5796	1887	1355	2732	2857	4731	8318	1510	6543	5010	5156	5822	3365	2139	6137	7504	3153	4547	4305	2432	6806	4575	6067	6617	9441	3210	4330	893	3501	5972	3499	3159	3067	2018	2660	3657
NEDD4	6410	3213	9647	2279	5318	1758	5003	2426	9313	715	3669	3911	3478	2062	1792	2949	1010	5515	6790	10199	451	6199	4451	1812	2098	1441	1563	10092	2920	1012	6534	12636	701	9212	5873	5882	4961	6838	2619	4515	441	6118	9748	3655	1249	3442	991	4924	5611
PIGB	865	634	1135	732	2437	348	941	344	1739	254	262	811	420	824	354	384	134	1357	879	1255	66	701	367	1041	1412	286	3462	1154	1182	239	1746	1360	219	1318	610	721	1038	1155	720	1053	70	704	1063	401	357	742	2607	968	1923
MAPK6	5883	4997	5989	4321	2152	5802	4355	4685	2398	6397	8226	3084	1534	8136	424	3035	430	3472	5706	10703	200	7968	3891	11710	13405	1255	4458	7186	4068	126	7742	8176	1858	7094	5358	10379	8327	5469	6009	8324	269	5495	5787	2702	1509	8446	5216	4985	10595
GNB5	3470	2505	2037	1612	1336	2210	1518	2535	3985	2236	2112	2252	2472	7726	675	1569	1721	2914	2731	2912	970	3364	3887	1417	1760	1551	3531	3230	1276	2627	3516	2149	1269	2703	2493	3362	1651	4032	2794	2259	1991	1731	2560	2073	3702	6092	1842	1957	1953
RAB27A	1868	957	1892	2004	5221	460	774	571	1179	406	868	512	722	400	1253	1914	237	5571	870	1282	30	2405	1210	1164	747	2776	3642	2684	1076	204	5099	1566	862	3052	1413	3018	4033	1860	881	1468	57	942	2180	555	629	580	4935	1763	3154
HDHD5	1919	1451	1543	735	295	1	143	1650	80	143	21	1462	55	681	1057	778	1159	1087	1049	11	15	1121	27	20	806	264	574	4	858	112	20	1708	733	1102	1272	1656	3	1577	1024	838	1265	759	1070	1050	873	1605	173	1218	409
UFD1	7004	4369	4433	5541	2832	3776	3391	4676	5417	3848	3989	5525	3295	18839	1743	3462	3244	4904	6866	10445	1905	5441	5556	5381	4722	4567	7056	8222	3514	1365	11408	4135	1487	8081	5337	7806	5651	5103	6263	9681	401	2890	4886	5183	3050	9053	7991	4493	5180
LRP6	6940	4464	25	1293	145	837	19	1347	120	4253	543	4906	45	3551	1548	484	638	466	717	3793	309	105	813	41	2236	142	3030	275	1547	22	135	35	770	8813	4602	8249	1	926	16	4169	938	9506	9237	6160	516	992	1285	1443	16
GUCY2C	4	1	2	17	9	22	6	7	2	27	1	2	0	19	18	10	0	40	7	16	0	0	0	0	3	9	21	33	3	3	23	9	10	39	11	4	0	28	0	8	0	17	5	1	16	18	13	3	10
SCT	10	13	29	1	18	21	32	5	94	5	5	18	5	32	1	0	13	11	13	12	9	27	33	17	6	14	29	17	28	34	22	7	55	6	0	31	10	39	12	6	9	4	9	3	28	78	15	0	9
PHRF1	21219	13861	23308	12261	11681	10483	9544	8591	19851	6884	1860	13019	17240	17814	5092	7602	10342	11534	16056	11922	6280	27035	21355	15592	6421	9918	16954	14121	11909	21689	8855	10492	11080	9660	7827	14590	11008	26532	10572	7483	6329	6178	10097	10064	20621	31704	9434	7645	8103
ELP1	17863	11930	19328	12245	17483	10536	17015	17282	24928	19640	12151	18338	10630	33003	5110	9838	5714	18092	23412	29203	3245	27583	21872	18909	16635	8895	20997	23761	18101	2201	16712	30515	9345	23206	19408	36223	20868	29793	31590	20374	3836	15566	17504	19204	11678	32445	14407	22179	33048
NUCB2	32616	22371	45129	20994	26979	12440	13843	24921	45309	6287	25132	15997	20570	6329	7179	24024	3539	29873	34864	55860	2146	45203	26380	26710	23229	4755	10718	42299	9204	3915	27158	30495	4497	46597	30947	39153	74620	48422	29622	27195	1391	20235	12836	20208	8610	19674	6620	23230	27073
PFN2	14	221	47	17	109	141	40	407	10	10	225	377	207	113	52	3	16	55	51	78	8	41	32	7	114	19	330	69	70	6	123	22	52	132	52	268	31	89	122	143	31	85	102	62	12	53	243	90	94
PTPN3	126	57	2	195	265	237	2667	3707	432	390	147	1889	1473	1272	888	36	556	34	840	4746	364	171	252	17	50	155	73	71	51	346	186	0	160	5970	3691	1146	1352	640	602	1912	7	140	17	2902	865	270	756	326	371
SPTB	1287	48	28	1019	1216	1849	30	464	369	2607	61	262	2727	2502	4360	32	223	768	1472	117	90	124	736	102	1218	676	562	877	175	417	375	48	1622	234	85	175	1	748	301	402	125	76	979	173	21367	709	4462	1607	40
DAPP1	331	147	2133	243	1446	95	698	433	1418	182	262	1419	23	423	469	106	100	458	969	126	7	1181	184	330	303	1231	3623	38	526	49	713	2274	614	1127	280	493	712	736	210	164	96	1407	1073	140	434	172	2232	186	1454
FGF10	1	1	1	13	1	2	1	1	1	5	1	0	0	1	0	1	0	0	0	0	0	0	0	0	0	0	0	0	0	0	0	0	0	0	0	0	0	0	0	0	0	0	0	0	6	0	0	0	0
SLC44A1	687	1860	16897	1043	3449	429	1905	1548	11720	213	104	2825	213	385	3170	262	161	260	283	3966	72	56	1599	23614	1176	482	1206	16801	923	6	3560	7828	628	6326	3428	5868	16960	619	3289	5114	62	2823	12355	1775	364	321	319	5883	14739
TMEM260	1903	1129	2909	1374	2373	293	1466	1088	2826	266	650	1767	1494	460	601	706	246	3791	1873	2792	102	1676	928	2583	1257	469	2609	2036	2422	64	517	3025	279	2591	1202	1212	4445	2610	1183	1169	163	1520	2797	1061	734	918	1186	1831	3546
SMG6	14711	8092	10803	9223	8006	6766	8423	8762	12531	7021	5142	8184	6386	18817	2267	7501	5258	10191	13455	15182	2788	22475	15113	7293	5485	6955	12918	15374	7334	6743	8688	10023	6395	8571	6054	18006	6174	14594	9241	9160	2549	5390	7828	10869	10848	25081	6916	5421	10915
EXOC5	6114	3283	5388	1924	3814	1342	2002	2143	6344	1931	3241	4394	6041	8802	1226	1879	782	5505	5031	7175	400	4008	3437	5850	3523	1116	5133	7146	4372	496	7556	6806	732	8271	5059	7941	7751	4938	3663	5604	430	4528	7898	3232	1456	3746	5381	4986	7581
CLTCL1	78	41	184	98	2040	106	77	83	119	105	75	85	175	91	603	37	37	207	180	1447	5	195	49	285	64	2099	872	676	42	53	466	147	358	635	58	230	212	196	39	123	10	362	224	13	261	116	1303	288	103
FGF22	0	44	0	6	16	6	0	6	42	1	0	13	28	22	1	0	0	18	7	0	7	24	12	3	0	3	0	7	6	22	1	10	23	4	11	11	0	25	4	11	13	0	0	41	67	51	7	0	3
FSTL3	41	26	214	20	362	16	36	46	134	31	14	12	39	16	52	30	24	55	34	44	13	281	39	130	24	138	13	60	86	210	41	99	54	42	27	28	132	107	22	3	36	111	137	13	90	10	18	39	63
DGCR2	3038	1581	3170	1984	2994	561	1662	1650	2820	614	1092	2385	1583	1931	884	1397	680	3273	2330	2079	360	2912	2629	2050	396	2412	3115	2961	1553	1395	1251	2779	1192	1604	1268	1087	1877	3024	1283	1361	755	2024	4624	1700	3053	3127	2601	2464	2129
RNF126	1429	1071	1205	1285	796	712	589	1274	990	297	1062	1178	742	2417	531	530	671	1034	889	930	243	1053	1117	1224	949	533	1860	762	625	803	1179	1223	558	882	1005	1197	1520	1229	1255	911	317	509	1115	880	2282	2125	1005	1026	935
MNT	3419	2183	2734	2631	1492	1375	1034	1346	1379	1092	1082	1589	1553	3219	384	1288	1449	1660	1959	1543	1195	2811	1832	2153	1468	2514	2797	1634	1898	1265	1665	1859	834	1382	1021	1954	1606	2574	1447	1123	506	1645	2017	1168	2208	4218	2294	1253	1525
ZXDC	6290	3401	7267	3851	4126	3266	4180	4033	6956	3989	4119	4795	3620	9216	1603	2929	1814	7675	5033	7661	1148	6688	5583	4257	5674	2871	5350	6238	4591	3071	6378	7849	2500	5554	3664	7609	5006	6226	5638	6410	1303	5291	5143	4674	5106	9289	4978	4679	7577
JMJD6	6144	3669	3861	7526	2416	2346	1873	3165	3117	5092	3145	2169	1627	8321	944	3145	2879	7147	2878	2771	661	15780	2822	3676	4770	6724	3181	3534	4710	1515	3260	5468	2399	2990	2747	3779	7768	5732	2232	3896	719	3772	3874	1899	4029	6299	5478	2234	5099
POLB	3150	2135	4329	2093	1912	1636	1919	2991	2895	5124	2316	2505	1621	5437	901	2126	629	2680	4199	5239	269	7377	2180	7267	6588	2152	2922	3207	2853	286	4225	6308	1017	4380	2689	4462	6415	3916	3356	5052	190	2865	4120	1851	1084	4874	2687	2824	4976
ST6GALNAC1	2248	970	0	770	714	29	176	16	64	34	805	118	27	2185	51	1489	100	65	2065	2015	25	13	1712	1	788	1505	480	56	40	276	2298	274	82	296	28	0	63	2961	628	109	5	34	618	11	97	3205	97	5213	18
WIPI1	768	664	1531	2509	632	469	1009	974	1546	188	128	480	333	782	480	468	245	2131	633	807	90	1749	847	1415	1178	1500	1298	1571	1442	115	921	686	606	1330	425	2172	756	683	413	654	111	1764	1603	629	763	2154	1638	1125	719
FRMPD1	18	16	7	11	1	31	0	28	2	8	4	1	38	19	15	33	0	53	12	9	0	17	1	18	0	7	98	0	0	8	24	0	1	19	22	1	1	24	7	5	0	12	1	1	1	30	57	13	18
GBA2	5141	1751	6915	4211	5043	1862	3775	4431	8221	569	3149	3523	3958	5139	1893	2274	812	7472	5308	5308	341	3390	5254	4588	3293	1664	5969	6909	3731	1465	3340	5593	1908	4971	3724	4487	2882	5672	3666	2847	1074	4335	6548	3178	2775	4231	2844	5504	6018
NDST1	3960	1394	6056	529	2465	61	147	1137	124	525	30	708	1165	659	711	854	405	2065	1847	194	0	2637	187	4591	479	2463	1834	70	384	164	442	4192	1188	770	34	1761	1570	2364	1692	390	101	4248	1723	25	552	1819	3421	1585	2429
ASNS	3709	783	988	2640	2029	729	1567	2565	2220	448	517	1638	586	4631	1605	1252	322	3144	2867	743	269	3726	1548	1506	2715	667	1195	1039	2996	431	906	3085	672	1841	2051	1650	2288	2505	1762	709	419	1940	398	486	1361	3749	1330	1764	2855
AP3M2	876	421	954	581	860	520	584	626	827	1512	405	526	531	525	239	401	153	1088	1056	1171	54	1159	966	1912	1009	616	2866	977	823	77	897	1207	216	1132	819	1142	1896	1381	714	694	79	681	1397	620	408	1209	856	1125	1595
CNGB1	100	58	3	110	12	119	4	29	2	57	3	4	1	119	14	105	8	13	155	10	0	25	0	28	24	28	185	17	30	30	0	0	26	31	0	0	0	532	0	14	22	11	35	13	58	72	67	35	0
ST6GALNAC2	86	57	246	56	238	115	89	123	143	75	36	18	67	257	51	115	31	260	91	109	6	70	76	137	167	144	544	85	166	20	122	183	130	129	97	199	91	330	155	103	37	148	111	66	94	139	411	54	135
CHAT	30	253	2	79	2	89	22	322	51	77	22	5	5	35	14	11	37	137	154	122	1	23	58	0	123	68	15	87	122	40	67	0	0	25	35	106	7	107	10	1	1	0	0	41	116	73	25	32	0
PABPC1	91547	72932	150460	116448	203784	233349	119629	160589	127706	142507	326070	134839	171841	234554	68887	47220	45865	120911	121740	208631	16271	118936	132055	368155	372229	64297	425817	162390	186883	22897	185613	242490	85370	215790	249686	265354	582801	180321	146135	187391	34601	164509	334729	98132	86041	305964	128735	154187	203453
TESK2	2088	1086	1255	1200	1457	1050	1026	1444	1837	930	779	1505	850	2658	398	1077	315	1338	2176	1751	213	1811	1939	3467	1511	1026	1781	2037	882	302	1278	1454	1230	1495	1430	1733	1801	2138	946	1484	395	1092	2606	1088	1357	3111	1241	1335	2441
CFAP20	3335	1848	3509	2350	1125	5743	7749	2371	2334	982	3752	1819	2113	5112	868	3241	1000	5139	3692	7128	326	2807	2312	3025	5301	2396	2092	6714	2259	303	4415	6374	501	4781	6716	6083	6273	8390	2637	4154	112	2542	3263	2610	813	1774	1663	4522	2558
CSNK2A2	7535	5041	5240	5290	4622	6597	3551	5691	5491	1771	5010	7783	5452	12761	1921	3728	1864	8632	7523	9004	760	6466	5550	6220	8711	1830	6871	7538	5778	1237	7993	6619	1882	8933	7881	10040	8193	7351	5464	7940	784	5789	9552	5092	2472	9363	6735	5750	7125
PTPN21	5	4	18	23	24	38	22	30	82	73	8	2	12	19	8	3	0	40	1	28	0	49	17	53	0	0	29	75	23	6	88	110	18	33	22	7	21	44	34	19	5	45	59	13	12	5	20	21	171
EIF2B3	2242	1539	1897	1233	2307	412	1800	1692	2545	353	1376	1617	1593	568	1340	1029	225	1783	2581	2903	158	2385	2408	2178	1243	659	1867	3367	2274	152	1300	2819	301	3160	2816	3175	3181	2599	1320	2462	108	1836	2718	1759	641	906	741	2552	3456
CAMK2A	0	0	4	32	4	150	1	8	0	133	1	8	0	61	6	0	0	1	0	0	0	67	0	0	10	1	362	16	13	65	121	23	98	0	0	16	0	17	9	0	0	0	0	1	20	20	838	39	0
TCOF1	29592	23650	31217	19758	14972	21918	13971	28133	19722	5873	20110	23300	21741	37389	7952	13532	12857	19324	25329	25877	6133	26409	37697	21997	20336	11605	32367	21477	19003	24537	17235	12727	48465	24622	22381	33340	24581	38901	20209	18710	7444	14590	31357	18081	27500	37987	25579	14539	15908
CDC42	20840	12799	24408	23843	8238	11814	12430	14338	17770	10358	20165	11912	5840	29978	3839	8440	6458	17151	18704	29570	2052	18251	10682	25495	34671	7765	21155	15420	15508	1647	24599	30278	7230	23114	15691	27291	19460	19501	14594	20721	1555	20704	27463	7356	8250	29463	23700	18340	26913
OSBPL3	13516	9416	9475	10639	5866	2505	3113	3638	4926	3547	2823	9607	4194	5403	1141	3503	2913	26559	5569	9970	594	13297	3464	16027	3762	3034	5436	2274	4360	1724	1565	8279	1230	6896	4960	2941	7435	10599	10256	7818	606	5571	1483	7031	4901	10909	5430	10246	16737
EPHA8	0	4	7	14	4	2	0	0	0	0	1	0	0	2	3	1	0	24	0	6	1	4	0	0	0	1	6	3	0	1	1	0	3	10	0	0	0	3	0	0	0	4	0	0	11	4	10	0	5
SLC12A3	6	14	6	40	49	179	12	18	36	4	2	5	2	12	39	4	23	27	30	10	10	53	22	0	13	8	27	0	23	9	19	0	98	0	21	43	15	35	0	1	14	25	62	14	41	26	36	31	25
RAD18	2196	936	1124	931	618	1513	948	2240	1950	2104	1258	1901	1787	5352	404	1228	398	2960	2732	3362	242	2204	1679	2061	1272	638	1484	3275	1499	206	2587	2291	352	3288	2673	4242	4259	2476	2639	3234	73	1334	2986	1994	594	1425	1485	1838	2856
ATP2B1	8434	4969	1564	9268	3107	8606	11782	4926	5419	15706	9252	5026	825	6406	2166	5609	3341	3069	9754	12964	357	17507	2824	1007	17820	4558	46821	9233	9281	583	6039	1287	6922	9827	8623	13325	14981	11056	5100	5272	822	2344	8976	6083	3761	11205	30399	5184	2857
TRPM5	50	63	254	61	70	78	25	188	153	84	9	9	23	684	17	39	16	91	76	30	26	196	89	35	77	64	94	45	79	29	23	73	123	34	98	75	21	794	35	19	22	37	34	35	178	187	66	25	45
NCK2	1072	458	592	380	534	63	355	296	1225	82	290	554	535	304	225	195	170	577	614	378	148	455	448	342	91	562	1763	404	298	341	386	284	244	611	257	194	485	834	131	224	128	273	312	277	568	404	544	380	339
MAP4K4	61422	43461	72011	51843	25901	36784	58383	24223	54159	38699	42088	42362	22795	64097	11263	45596	48816	36187	49050	115803	8269	73814	44628	50307	44882	28698	38238	45775	41376	70466	59904	42912	31833	31452	32143	43790	56146	48676	40695	47025	18386	37344	28075	28964	34066	116054	25127	25252	45339
MGAT4A	3082	1439	590	3206	1803	1552	3540	3570	10453	279	4411	6903	3752	1852	508	1255	235	5543	2302	6170	106	3670	1248	1599	1856	1031	9735	6902	2481	86	2784	6406	249	6793	4921	2501	5027	3065	4461	4150	106	3782	3617	3233	1045	2395	3417	13990	2744
RPL31	29471	20682	83994	27386	76381	83665	48302	63452	67488	25185	119503	38472	43338	55370	30908	13354	8418	49919	34892	59657	3188	69230	48734	114507	163928	16439	77783	40599	77535	17339	74350	83458	17539	62846	74541	66876	63214	67531	17993	59268	6622	75250	107335	30313	30760	60853	59461	49992	80500
WDR1	30037	15870	12746	21531	15546	7098	8962	15266	16836	10061	11543	17745	12196	26511	7909	13615	9434	29710	22587	21515	1840	21662	15924	13211	10843	16424	18062	17261	17076	5177	15179	11858	9433	22516	21990	16610	6840	18203	13295	16891	2434	16322	36747	10917	9803	22981	25463	19383	14374
SNX13	4974	3287	4272	3462	4194	1593	318	2574	5980	1886	1368	5326	2904	5767	1606	1757	1075	5442	4488	4823	441	3722	2505	3609	2460	1714	9639	4039	4489	342	2610	5404	1334	7840	3693	4632	4129	4769	4550	5361	487	4163	3296	3861	1909	3589	8865	2640	3826
ARHGAP10	11328	6589	131	7566	4526	2231	1571	2970	3489	3902	1261	2903	4013	6390	1295	2802	1110	12310	6849	2825	560	19494	2600	13430	1541	2174	1260	3757	2951	982	6690	7025	823	2955	1685	4631	1729	10191	5192	4727	294	3393	189	5345	1620	10154	2087	1382	9632
RPS6KA2	1075	561	1060	281	1328	111	518	521	1665	42	32	496	486	716	304	738	142	1505	900	520	189	2815	45	563	314	711	853	829	392	240	130	1692	563	471	185	155	355	1023	471	547	127	768	107	440	315	977	491	529	601
ING3	4310	2928	3576	4517	2308	6018	3811	2957	4785	3704	2818	3999	1968	7264	733	2362	1145	4544	4155	8794	822	5849	4498	5271	7762	2298	5147	4327	3985	709	7417	5053	1726	6841	5629	8268	4313	6801	3566	7867	414	2769	2068	2797	1925	6858	6031	3548	7423
VASH1	99	92	722	112	64	51	141	167	219	43	70	84	468	180	109	72	211	447	164	269	32	110	15	245	204	40	289	486	206	233	201	391	302	271	60	261	287	707	247	51	184	192	809	72	120	177	67	287	89
LMCD1	0	46	2	15	7	27	0	12	0	5	0	5	1	8	0	0	0	7	41	0	0	7	0	0	59	20	15	0	135	8	0	0	9	0	0	0	0	18	1	0	5	0	80	0	1	12	5	11	0
BUD23	6486	4109	6049	5432	2473	3149	3458	4811	3667	2239	3969	4347	2040	8902	1440	3869	1994	3149	5688	7712	1202	9971	7863	4549	5201	2963	4099	4736	4397	1228	3334	4727	4325	3702	3502	8378	5458	8807	3899	4660	1103	3777	2154	3352	4465	15280	3185	3201	4098
SEL1L	4824	2301	2940	3373	4478	2481	1832	1517	3913	2982	1119	2452	2826	11175	1379	1628	901	5297	3016	3830	430	3524	2035	2894	2314	1234	7478	3401	2448	1425	9639	5868	1253	4001	2370	3947	6459	3864	2678	3379	510	3934	7059	1665	1766	3754	7308	4348	7278
TRIP13	993	521	333	188	462	405	357	869	160	653	1330	442	1635	75	644	230	256	1145	1402	1590	75	284	1529	991	816	181	33	1968	597	133	234	595	143	814	1706	1988	1874	1141	901	955	65	310	1461	841	191	116	53	930	486
ATP6AP1	5314	3100	7751	3754	6904	1169	1927	2803	2534	1726	3090	3164	1714	3460	1687	1987	842	5642	3519	4702	188	3086	2799	9872	5044	1920	6287	2490	3282	757	3771	7825	2398	3556	3240	3736	6390	4553	2361	2190	523	4571	8883	1383	2709	3550	4527	5510	6037
TCF3	9355	5268	8955	5002	4177	2384	2702	6244	3392	1717	4725	6495	5476	5870	1963	3871	2281	6099	6578	8108	1768	6607	7737	10034	4861	1350	2463	5934	5315	3832	2255	8325	1110	5720	4943	7344	8315	8964	4196	4899	1513	1954	2920	4538	4650	7207	743	5850	4200
TRIB2	5436	4747	2929	13857	2496	745	1939	5388	3456	1297	1986	14728	2425	3121	629	986	909	11364	6447	8156	424	3225	1767	11156	20402	2645	2727	2292	11939	4454	1495	3428	761	6360	1867	4351	2519	12915	1598	3064	1478	3565	1766	1750	9308	8629	885	9264	23088
DAZAP1	8841	5301	7507	5232	4334	3096	4124	6500	4118	2436	7362	5526	4753	4241	2680	4214	1504	5949	8026	10236	880	7052	9769	11579	6574	1874	6294	7039	4817	1922	2297	8366	3241	8774	8984	10590	8873	10020	4220	6443	987	5124	7009	4727	3932	11633	3151	4501	4865
MBD3	879	412	245	372	330	323	157	476	92	79	85	429	451	473	356	319	455	223	309	272	318	582	892	414	198	250	227	332	370	476	101	293	284	285	305	487	234	726	280	210	416	158	282	411	750	673	103	303	164
HLTF	5117	2482	5272	1354	4190	6525	1341	3298	6980	1081	2723	2365	5870	19240	1567	2099	749	6538	6368	7645	478	4379	4733	5968	4784	932	3411	8605	4955	350	14639	9021	602	8352	5054	8972	11319	6423	8049	6008	336	3889	7718	3978	1019	2615	2068	4698	9527
FAM50A	11788	11796	6740	6557	2915	1556	3140	7315	4250	1976	2055	5280	3750	3653	2372	8002	6493	5524	6881	3261	2953	5671	6969	6014	4382	5142	5077	4977	6057	13348	1156	4420	8809	4028	3252	5598	2850	10101	3648	3727	4582	2344	5936	3936	13629	11978	2452	5191	2940
FAM3A	977	655	953	603	900	320	547	891	1023	354	570	700	420	1038	210	640	173	1081	719	831	122	1381	844	1113	554	488	1304	632	553	527	415	1102	459	516	542	676	766	1187	428	669	185	682	1117	475	932	1602	431	946	1066
CPSF1	19208	9589	26811	11724	10446	5859	14742	14312	19683	2935	13350	9180	11814	12407	4448	8880	6636	25737	12474	22413	3301	16812	22442	22928	10099	9615	6088	13138	8991	14685	7089	15508	7210	9643	11146	13621	33100	16256	15206	10635	2974	7792	15922	12679	16164	11456	3238	11584	18111
MYO3B	4	6	44	85	2	47	10	3	10	71	2	2	1	10	1	2	35	123	18	0	0	0	11	1	54	6	14	0	226	13	1	0	17	25	0	30	32	5	7	53	9	24	24	1	41	0	18	11	6
CYBRD1	551	248	2313	168	3713	143	544	288	1397	240	238	302	558	265	587	201	26	1513	471	909	9	1064	864	2655	715	317	222	2015	449	119	1701	5012	178	879	373	586	1797	616	489	255	64	2369	3786	481	496	135	252	504	2842
PDCD2	1414	837	1720	1196	1826	534	1036	2097	2058	333	2183	1661	1124	1076	631	971	324	1346	1301	2464	139	1095	1305	2087	2253	358	1626	2135	1790	99	1243	2484	413	2497	2040	1553	2880	1720	1184	2031	259	1625	2360	1004	663	1954	1191	1914	2363
SLC6A15	2	1	1	3	0	25	0	7	1	8	0	260	1	5	1	2	0	11	15	0	0	0	0	0	0	0	0	1	0	6	0	1	21	400	54	0	0	1	1	50	0	0	0	152	23	0	38	0	0
RDH11	1557	1102	1604	708	815	1098	798	1501	731	352	1784	1375	830	3452	403	898	397	1409	1628	2187	230	1052	1554	1293	1669	417	1201	1647	1445	118	1264	1538	311	1692	1518	2327	3851	1353	1659	1779	174	1451	2141	1059	568	1070	788	1911	1766
PRKACA	5114	3259	3033	3180	2336	1153	1897	2612	3829	1049	3330	3506	2001	3687	1277	2166	1434	4201	4284	4682	458	1815	3788	5851	3783	2435	3817	4594	2623	593	3856	3718	1806	4629	3588	4197	5775	4434	2561	4006	499	2738	3282	2242	1737	3999	1501	4271	3416
ADGRL1	6738	3957	2930	2785	2026	968	2651	1981	2868	2749	834	1827	3063	2303	923	2857	1379	3881	4758	2016	527	6221	3001	2589	2686	1576	4805	2784	3110	3265	1587	5186	1124	2546	1549	1248	4889	9691	2706	1839	1246	4514	3382	1832	2385	5514	669	4725	862
ACTN1	6150	3098	12398	3914	17842	1974	5585	2116	12555	3279	1435	9906	11855	3739	7843	3895	1299	10842	6306	6982	2304	10150	6498	2420	4024	16912	9636	10294	1928	6538	6965	8581	8820	5515	2197	3906	9273	18644	1555	2002	1766	15195	36324	4439	13099	12600	7406	5533	923
ZFYVE26	14817	8891	16603	9639	15362	8681	10369	8706	16482	6037	4559	13774	8203	27425	4048	7048	6916	15090	15492	16054	3293	18565	12143	9341	6505	7199	22741	16660	12770	4586	23926	16351	4011	13309	8047	18069	11494	16767	15110	13521	1851	9650	22292	11513	8786	13689	14296	12491	20461
RPS6KA6	1	0	2	110	2	1	3	37	5	21	3	888	3	211	2	69	0	0	139	0	0	0	6	1	32	10	77	0	46	15	31	10	101	1075	708	29	0	89	22	10	50	0	0	694	1	23	89	12	0
EPN2	786	232	4	154	52	51	10	113	45	28	4	163	40	181	78	38	51	554	103	0	1	170	26	6	15	104	457	35	180	24	57	0	108	313	102	248	38	260	11	258	30	88	239	66	137	482	510	22	328
PTPN18	275	319	94	419	660	42	494	389	266	112	70	311	95	29	586	149	724	704	351	264	26	274	415	85	132	1133	221	214	226	57	52	163	985	430	141	332	164	432	24	223	94	323	680	137	735	331	330	311	42
LIMS2	538	532	101	273	790	361	457	879	2259	165	1285	349	853	743	372	169	300	451	587	719	216	614	1000	672	394	209	252	773	1310	624	471	689	112	377	464	1353	718	817	941	313	201	866	69	428	655	468	145	1096	1152
ASIC4	1	1	29	30	28	26	1	17	22	34	1	0	14	25	1	6	4	88	0	6	15	10	0	24	48	0	84	12	72	5	27	5	2	5	4	0	29	17	1	2	4	9	5	4	7	18	11	16	15
SPEG	135	1038	345	223	105	739	626	1596	38	2550	176	261	1590	194	50	61	98	2070	893	967	171	324	705	244	498	1054	500	653	3163	3190	15	169	406	105	38	139	799	735	1327	128	399	1539	19	166	1038	694	189	540	151
LNX1	248	168	177	243	99	224	131	238	330	746	47	159	77	191	16	49	1	322	197	434	1	134	95	709	448	22	449	332	300	1	371	622	28	673	392	332	527	164	227	299	0	313	369	110	22	121	284	184	466
ALDH3A2	144	93	663	550	1348	72	283	150	599	91	161	159	18	68	1474	418	148	3047	342	88	1	245	127	127	117	871	2238	142	308	89	355	40	676	770	83	200	114	503	71	144	51	1694	1528	125	480	270	884	285	95
TFRC	11365	10358	42669	9450	19029	28443	23972	10898	18214	28603	10595	7279	20437	36848	9222	10278	4954	28462	16115	29908	1461	46361	16817	37040	44423	9945	13381	39171	21853	2228	31595	62564	5165	25146	16298	46703	38886	20701	31127	21267	1255	39645	20676	12674	9379	15504	14429	18911	39781
SREBF1	14554	7881	5596	6292	5089	4403	6083	8731	5287	3657	3097	8786	4139	20742	2573	7748	2952	3937	10025	10436	2765	20866	6931	4645	6594	3727	8691	4873	10335	1905	1898	15548	3855	5756	7369	5581	4259	11790	5256	6383	5316	8276	11604	5687	10961	22565	6111	8554	2589
TRPC5	4	10	5	22	7	49	14	48	41	55	26	25	7	11	5	3	0	10	8	53	0	28	5	12	13	4	219	30	34	0	64	35	18	28	15	26	10	20	33	1	4	38	50	8	20	24	118	15	71
AFF4	20771	17169	9501	16532	9416	20222	11966	11031	17018	9875	13676	14843	8076	63360	3110	11189	5451	18006	19000	12063	2595	23203	4186	19799	27887	9272	24341	20700	16079	3387	50644	11772	4452	22501	13785	34748	20929	24447	25986	27895	783	16700	19492	12671	6017	21400	34557	16707	21294
UBE2D1	973	538	534	828	892	231	1307	298	941	668	658	991	860	166	510	366	192	417	543	1337	50	494	417	743	708	523	1354	1000	1000	648	361	1965	780	1560	1295	925	2865	1088	121	823	94	1366	2358	417	564	336	2423	614	977
PALS1	1685	1382	2078	1122	1881	2423	1980	1353	4671	2173	1935	1550	1900	3607	374	1109	808	1588	2236	5205	675	3060	1944	2915	2110	950	3191	3924	2226	685	7718	3634	696	3317	1691	3391	3129	2450	1846	2930	269	2914	3273	1871	827	2468	2514	1573	4197
RHOBTB1	202	651	2974	787	1743	18	50	706	2101	488	727	1021	2321	768	344	57	191	1561	843	61	135	932	277	3570	392	48	272	1919	1567	6	1467	2643	135	635	268	864	2976	841	1822	314	317	2454	1096	450	291	334	329	2090	6441
SMC1A	54955	57058	24211	21497	25144	16562	16001	27259	62234	15735	36666	29050	32501	28205	19041	21825	42420	40075	49829	50538	11873	30587	76518	24008	26870	17531	28431	52739	23037	39297	30520	25858	18400	44769	41203	60793	31811	57552	30323	33344	10987	15284	39130	57733	32607	42795	17923	37290	23820
HSD17B10	3663	2607	3419	2257	3151	1239	1266	2880	2344	824	2408	2948	1715	1937	1404	1925	1225	3108	3274	4312	429	1458	4557	2877	3161	869	1907	3142	2789	393	1266	3057	1278	3249	3676	4255	3594	5018	1715	2895	669	2211	3871	2033	1763	3381	982	2915	3605
MARK2	9755	4782	6555	5073	4172	3132	3460	3947	5971	1576	3411	6291	3257	8182	1951	2713	1080	7343	8200	7519	394	5828	4305	12395	3815	2829	6021	5497	4584	1236	5844	6054	2787	6744	5457	5453	6514	8033	2789	4007	566	5471	8359	3906	4972	7178	5902	5814	5441
HMMR	1014	168	57	245	624	744	151	965	386	225	550	271	1222	616	1498	230	163	508	1658	1299	55	207	754	409	400	232	97	3089	335	213	953	217	203	2354	1165	780	1543	805	455	905	20	190	1088	699	305	249	393	586	191
CHFR	11149	6108	2833	8223	3496	3037	5074	7138	1226	256	2812	7943	5056	7507	1977	5231	4455	8611	8052	1883	2691	463	4557	6634	3812	3980	9616	8469	6500	3807	1678	5220	5615	9751	5292	8514	2817	10476	3347	9191	2061	3456	1036	8993	5285	13020	9681	3960	3003
TRHDE	1	0	1	32	5	15	1	2	1	17	0	359	1	1	2	2	0	0	0	12	0	0	0	0	0	0	0	0	0	0	0	0	36	637	60	0	0	1	0	43	0	0	57	25	1	25	264	18	0
P4HA2	19	5	11	53	195	119	33	12	26	33	34	2	3	84	46	30	0	79	14	28	1	90	4	19	52	91	40	38	19	11	164	56	64	29	45	87	21	37	1	22	3	664	118	17	55	43	236	13	1
FCGR2B	153	228	162	277	352	62	393	255	739	31	17	236	20	26	242	18	500	248	217	56	10	377	211	245	262	370	286	53	501	64	69	23	556	485	32	63	130	219	25	94	109	439	1258	49	405	147	339	144	43
NFATC3	24044	12327	25708	30774	10577	11780	8875	14992	20845	2244	7703	10949	12287	30924	3860	8138	1898	25236	21414	25087	1407	17480	9573	20149	24762	4414	18959	27293	14072	1559	34756	29331	2919	24521	15088	23692	17900	26411	18611	14902	1236	7374	16618	13650	15245	22716	12221	23618	28875
TRNT1	1446	1056	2300	1147	2179	1222	1541	1543	4412	820	761	1868	2049	2766	956	941	449	2188	2127	2945	359	2826	1859	2199	1522	712	3255	2641	2210	208	3032	2917	566	3077	2021	2819	2573	4190	1931	1999	215	1415	3179	1349	883	2269	2227	2247	3528
ACADVL	60373	32582	47683	33812	52050	45012	30190	42085	47546	9263	21615	22202	28696	75124	12873	46094	22558	50976	66664	50243	10134	80541	52582	54549	33965	32548	28722	62231	25852	34038	27368	36524	31480	23641	24232	35787	36264	82662	21046	32586	12180	32048	30375	29703	47775	70259	15119	25092	24028
STK10	19113	8309	17842	18847	10772	2225	7604	6775	12508	1551	2260	11467	4988	5937	4747	5776	6824	14747	12790	5312	2592	16853	6291	11308	3540	11687	14982	7596	11555	10630	3386	5491	12232	6512	3553	3999	4518	17519	2393	4137	3512	6730	25647	4191	23698	18526	7368	9804	6337
FBXW11	3520	1338	2768	1931	3436	1554	1236	705	3311	1022	1043	1315	1540	3962	726	708	366	2805	2117	2220	162	2836	1616	2608	1599	567	4122	2793	2112	373	4605	2055	871	2504	1461	2884	3544	2211	1945	1591	317	2218	3439	1265	1060	2717	3439	2168	3804
ACAP1	40052	22807	31438	25404	15194	9364	14391	29270	35878	4188	12141	27154	20256	23550	4601	15371	9342	26358	28285	28707	14820	36916	30482	18204	18100	21892	10061	21119	20803	21045	10880	27638	16397	16290	12312	14182	12341	49942	13745	13686	8553	9384	18159	16827	43740	49996	7359	22212	12836
CRMP1	207	9	1	1541	11	94	1	0	4	4	11	0	1	6	1	2	0	9	1	0	20	196	0	0	11	39	17	26	1	1	0	0	11	46	0	0	0	87	0	1	1	89	1	17	13	24	0	208	0
EVC	205	18	3	824	46	349	13	55	3	350	2	3	2	91	388	39	21	12	51	12	25	8932	36	59	0	1006	180	35	69	100	41	0	224	54	1	118	0	96	27	47	14	47	41	0	155	107	175	47	0
DERL2	1404	804	924	1348	916	900	729	822	834	1003	745	1033	442	2065	189	1062	282	1144	1370	1879	66	1132	906	1530	1602	445	1970	1667	906	94	1414	1844	346	1865	1022	2212	1906	1199	1275	1697	109	953	1488	776	368	1745	1717	1314	1847
SIDT1	2657	2059	225	2921	407	1088	2974	2522	5189	571	1381	3176	2226	2068	883	1388	406	1581	4436	4193	351	289	1603	405	1232	966	6825	3937	1368	469	1693	3156	538	3269	2261	1430	2497	6079	1592	2993	145	2841	1008	2136	2589	2457	3318	1682	5903
NDE1	18499	7508	11339	10624	6011	23303	9911	11008	12493	9395	4357	7653	6865	42138	2987	7987	10451	14263	14580	13621	5957	30644	14290	9434	6936	11147	15224	13604	7081	23955	13606	7951	11111	9959	6611	10804	7978	20328	10966	8678	4328	5189	12693	8257	22118	32510	10729	8691	7166
IRAG1	24	24	22	58	168	103	128	42	83	53	3	41	78	58	174	13	28	63	27	140	16	54	34	49	63	60	65	113	131	51	29	9	572	205	0	91	18	112	16	46	44	263	372	45	86	41	116	47	92
TMEM38A	48	3	21	27	66	3	27	18	54	3	7	11	11	10	0	10	0	69	32	3	1	23	11	31	24	32	50	11	14	4	6	99	22	16	1	19	72	155	10	6	1	9	27	5	23	41	17	71	33
AP1M1	7062	3880	4294	4343	3378	1052	2498	5062	5313	2074	3180	3858	2763	3668	1598	2463	1588	6968	6500	4855	427	3251	5024	7692	3685	3045	4098	3980	2308	1200	1949	5392	1430	5507	3886	3829	5041	7813	3231	3528	369	3443	8303	2575	3160	3910	1784	6194	3758
PVR	366	175	935	52	20	27	148	469	193	17	4	22	291	528	59	174	61	153	437	21	0	425	1	0	28	208	65	249	18	615	36	895	156	177	91	116	27	414	236	15	104	99	550	117	85	401	74	292	0
XRCC1	5572	3146	2071	2620	2729	2182	1251	2991	3091	1338	1976	2426	2719	4269	1073	2740	2426	4134	3841	4373	1102	3072	3835	2908	2131	1956	1471	4266	1836	2550	3544	1972	1259	2680	2837	3633	3745	6284	3222	3488	819	1747	2659	2535	2502	4326	1580	2309	2375
SCARB1	450	594	1821	250	4029	427	1451	874	2506	275	1376	808	1941	529	891	344	159	1325	909	1247	113	2701	2250	3121	1136	443	269	2317	1271	399	393	4341	420	936	600	1741	4647	1169	1182	946	167	2910	6731	705	400	239	148	988	2713
CYP2W1	38	6	35	10	55	22	7	9	35	0	10	6	21	0	10	1	11	34	18	9	2	23	26	6	8	2	78	58	29	3	6	16	18	11	2	12	7	73	8	9	11	19	4	4	12	33	17	8	9
MCM2	14001	9441	15498	3310	4311	5126	1747	13365	17411	3233	13194	7442	8134	3445	4633	5756	5267	9062	14164	12384	1886	4586	34500	9761	10250	2551	2564	11251	4250	4451	12112	12355	2965	13569	15904	19520	11641	22166	6691	10905	2730	3365	13880	11186	5089	4819	1923	4896	4517
MOV10L1	2	2	13	15	8	20	1	1	2	29	2	1	0	11	7	2	0	1	13	1	0	1	0	0	54	33	0	9	0	7	4	23	7	14	0	0	32	25	0	0	1	0	20	0	21	8	10	0	20
PANX2	17	1	43	47	197	1	36	0	28	132	24	0	0	88	63	0	11	38	7	2	4	659	6	10	99	217	73	4	42	75	9	35	131	20	4	10	4	75	0	18	47	31	21	2	20	42	97	9	3
SELENOO	2687	2279	2968	1433	1966	988	1591	2560	1910	3931	766	1754	1460	3974	776	1132	1904	2183	2547	2101	800	4026	3029	1875	1159	1896	3595	1911	1598	3140	1595	1792	2125	1451	1148	1934	1003	3818	1562	1342	1669	1318	1692	2036	3635	5766	2252	1390	1316
TP63	2	5	7084	22	390	8	2	8	1	15	2	1	1	6	5	1	0	36	74	26	16	14	0	0	0	383	43	61	93	20	1	16626	34	26	0	0	0	58	0	0	34	0	214	1	92	18	39	2511	458
ALPK1	1637	2466	3445	1096	4491	1074	3103	1080	5209	529	1947	2031	1309	1593	1109	501	696	1745	2779	3730	384	7074	1640	1566	1441	3457	4568	3939	2316	861	1233	5064	1306	3249	990	961	1703	3072	1218	1521	376	2604	4856	2151	1505	1730	1310	128	3690
LLGL2	2812	1098	1115	2844	451	171	158	1224	671	216	277	684	448	805	99	762	434	1791	1020	385	226	2519	1041	1259	845	784	454	225	538	472	205	671	584	337	276	203	274	3727	363	411	501	87	1138	643	1750	3111	403	1212	310
PDE8A	1267	830	3384	1062	2462	1013	1915	1083	3023	512	934	434	2256	1109	722	496	377	1853	1877	3196	112	1977	1174	2651	1408	917	4694	3293	1262	215	2486	1847	526	1887	1239	2534	2506	1407	1205	1179	121	2029	740	1362	828	858	2142	721	3786
CLCN4	10	1	6	49	549	2	15	7	76	29	4	5	14	11	143	1	0	26	30	14	0	141	51	28	10	36	244	22	199	31	0	0	333	62	0	13	42	49	4	4	87	153	258	4	250	43	96	12	10
NLE1	1410	880	1928	599	1165	850	1051	2123	1099	415	1405	1244	1709	1040	868	772	394	1519	1263	1869	281	1452	1748	1264	1654	331	955	1958	1437	386	764	2055	333	1807	1890	2930	2156	2154	1034	1465	316	1063	1783	1055	725	1380	426	1282	1832
SDHA	21022	13655	43067	14422	15841	14099	10618	19748	30078	36330	17509	16795	18335	30256	8034	8551	4742	24201	28724	36515	4521	17855	54065	19963	16137	13439	23942	53497	9688	5656	31372	94234	11679	30573	32812	52917	22033	23675	25036	28985	2415	16305	24164	24526	16473	33211	17855	19677	16314
SMARCE1	2995	1511	1944	2473	649	1548	971	1735	1895	776	971	2380	1226	3005	468	1564	351	2120	2224	2337	174	1786	1277	2224	2015	460	2272	2045	1695	212	4035	2835	335	3009	2131	2892	2673	2104	1575	2645	138	1546	2348	1065	679	1769	2731	2378	3191
FNDC8	1	14	5	10	19	3	15	10	15	8	3	26	15	14	0	12	14	17	4	0	0	27	3	10	5	13	32	25	16	0	15	7	6	22	14	56	16	45	33	28	9	12	15	18	3	9	12	8	8
GSDMB	2881	2227	475	2007	3078	846	1695	3396	3921	1143	959	4388	2919	2244	692	1241	3097	5010	3827	2205	1591	2878	2039	1246	1983	2941	3956	3194	3775	754	1028	1610	1450	1898	2349	1274	995	6782	1616	1380	1854	846	1391	3211	3049	3391	1068	1560	1856
KDM5A	45907	22601	34144	30907	35571	37581	25795	24026	46488	32804	20148	33789	24122	114703	12809	18453	13031	63103	47548	32601	9685	60353	36959	24433	30718	22661	62233	47178	38165	19091	47437	16628	21645	47993	30759	59193	32254	61544	24032	40018	5978	27532	29627	30153	25064	93688	79603	44136	52861
ADAM11	35	74	366	53	269	110	41	133	52	53	57	61	66	211	117	8	31	278	98	35	26	244	62	80	82	142	49	72	69	173	144	101	61	45	49	18	182	196	115	59	21	40	59	40	92	180	40	86	186
PPP2R3A	82	261	25	115	126	236	108	115	220	80	22	67	76	186	64	44	17	160	153	159	0	116	31	126	91	21	413	145	118	14	151	123	40	221	155	212	198	173	129	104	13	136	138	73	29	171	294	220	384
FERMT2	4	1	145	165	36	135	15	21	6	73	44	11	5	65	60	53	9	12	12	36	4	99	43	22	75	10	207	18	15	25	38	11	8	48	56	21	54	35	37	22	4	580	16	17	18	26	261	27	141
ABCB11	1	2	2	21	2	7	2	1	1	20	1	0	3	5	8	2	0	14	7	0	0	0	0	1	1	4	0	8	1	0	0	1	1	7	0	1	0	5	0	0	1	11	39	0	40	14	10	0	45
DHRS9	13	10	27	36	266	7	61	3	41	62	14	23	0	1	189	1	16	107	47	31	0	38	4	35	25	75	0	0	26	13	10	63	74	286	0	9	0	60	0	119	7	40	534	19	46	25	258	11	43
CD5L	0	1	3	9	1	12	1	1	1	1	1	0	1	1	7	1	21	10	0	0	0	0	0	0	0	0	0	0	8	0	0	0	10	0	0	0	0	0	0	0	0	13	0	0	9	0	12	0	0
PTGS2	189	92	26	247	1126	109	208	71	395	5309	15	318	9	354	1384	528	27	698	372	196	0	712	28	1249	87	316	2325	58	114	31	1438	136	268	1985	212	322	845	384	12	1396	15	2711	52660	30	633	792	1374	185	39
IGF2BP2	81	108	4659	115	8235	4603	5488	89	13247	164	5418	94	390	254	1124	16	2227	73	168	3036	5	5244	200	21	10274	644	898	6077	11287	2712	5569	30	463	388	203	291	40	4437	22	133	2193	125	22980	105	820	201	623	11676	66
MAP3K13	47	98	160	111	198	252	45	34	121	195	52	53	30	353	73	62	26	86	102	87	10	217	71	41	500	36	591	92	122	11	204	112	119	84	96	155	45	244	54	148	87	78	151	59	98	465	427	117	423
ST6GAL1	3755	2169	3614	3531	2099	322	952	2164	2784	319	1063	2492	1999	665	654	878	175	6609	4330	2355	70	2069	1116	3196	1287	1044	5934	1949	2707	205	550	5100	502	3601	1879	1789	2857	3716	1295	1083	192	2993	4348	847	1555	1782	2046	4449	5268
TBX21	152	116	136	1010	181	67	217	92	364	183	20	115	51	71	48	5	156	257	234	5	4	241	34	62	470	158	272	63	156	172	456	28	86	132	9	110	176	1797	33	164	67	198	583	50	699	86	746	135	147
VDAC1P1	212	166	52	91	102	56	125	198	301	16	400	175	236	63	88	82	23	196	207	399	0	58	118	291	99	28	131	353	168	7	127	145	37	191	241	421	333	219	169	248	0	233	348	129	57	118	70	450	158
FRY	6124	3830	250	12736	34558	604	1717	2086	1998	9022	414	2528	3701	1682	8495	554	1105	19978	5550	1350	81	32762	572	37437	4986	8739	8037	477	10851	335	850	7668	3229	4612	531	1729	5334	13663	3574	1038	775	7611	23529	362	2913	8907	4397	13018	22256
PICALM	20379	11063	8991	18321	22005	9416	11935	5108	45709	9256	4221	12191	9620	14031	8894	7423	3126	9609	16842	25350	895	25009	7784	33788	18787	7105	24360	25375	16484	1865	27197	28285	3922	25232	15711	21444	36440	16516	11243	16300	883	18809	37004	9412	5400	14266	28853	12266	30184
NSF	3372	3632	4945	3581	5579	1189	3499	1813	9755	784	2454	3616	3054	3642	3025	1742	1549	5215	3470	5653	432	7130	3712	4131	1713	3276	8964	9472	2162	2659	6595	4818	1385	3731	3049	2210	7999	10976	1954	2929	468	2824	6503	3317	12205	4884	6174	3791	7522
GLI2	3	2	7	268	1	398	1	1	1	70	1	1	1	5	48	4	0	91	0	0	0	0	0	42	0	111	0	0	0	31	0	0	26	1	0	0	0	0	33	0	9	1633	0	0	43	37	21	69	0
CLASP1	24091	14264	20764	14030	14751	12483	10846	13143	19207	8751	6869	13766	9860	51646	4789	11426	7187	22184	22297	20494	3011	22473	10511	16137	16007	8592	27389	22878	17262	3653	44361	20458	3014	21865	12151	19325	18098	20346	16771	16831	1949	13684	23810	13555	6786	16751	30407	18572	31323
MRPS34	1176	765	918	651	1025	497	600	1221	1121	137	1142	982	938	738	609	444	438	594	892	1344	284	647	1278	1275	938	394	870	1071	946	562	388	1183	215	1470	1512	1751	1734	2196	715	813	138	711	991	611	818	612	377	1035	848
NOTCH3	1786	6319	70	1341	3747	19552	45872	24384	41013	6045	43162	62407	23674	17240	10330	665	30920	1033	2386	47528	16667	3470	28930	5046	3867	1020	362	29686	6442	19862	7597	158	2461	35734	51042	16005	72869	7769	8204	25514	5316	39667	14	32139	14642	3005	2417	11764	16901
CLNS1A	4662	2798	5753	2949	7050	3655	3536	4813	7535	1195	5856	3618	4577	4431	2702	2201	1477	5168	4869	5819	716	5509	7426	7738	6300	2143	4701	6671	6236	1473	4417	5604	2328	5688	5478	6231	11140	8225	3298	4311	1020	4666	7467	3414	2152	6080	2757	3624	6841
PPP2R2C	1	0	0	24	1	9	0	1	0	10	1	0	3	10	0	1	0	1	0	0	0	0	0	0	0	0	0	1	15	5	0	0	0	0	0	0	0	5	1	0	0	15	0	0	1	1	1	0	0
TEAD2	12	26	75	71	41	25	11	10	36	52	20	1	6	81	6	10	0	37	27	18	12	36	14	21	15	22	294	53	53	4	37	17	72	34	0	5	1	81	20	17	19	17	23	8	19	144	35	37	8
EED	1733	1065	481	1125	1606	2489	1487	1085	2981	1201	1416	1700	1415	3855	895	666	480	663	2222	3860	273	3144	1880	3023	1378	1460	2377	2761	1243	409	2901	2084	617	3095	2364	3012	2913	3271	1191	2433	175	1402	4289	1706	939	1871	1989	1036	2945
CDHR2	732	153	141	405	31	197	12	199	209	31	13	161	43	188	73	127	60	1008	499	93	52	294	59	67	150	135	430	155	318	136	99	5	120	75	29	31	54	468	298	139	62	20	26	73	254	628	251	174	25
SNCB	0	1	1	6	1	25	0	4	0	7	0	1	0	7	6	1	10	9	0	0	0	0	9	0	0	0	0	0	0	5	14	0	1	0	0	0	0	8	0	0	0	0	0	0	25	0	6	0	0
TSG101	4151	1995	3462	2858	3235	2237	922	1948	4452	2790	925	2807	3300	3762	966	1568	760	3814	2459	3532	275	1824	2364	4526	3603	979	5890	3167	2534	775	6560	3736	1212	3554	3720	2888	6775	3414	2515	3223	392	2899	5584	1420	1622	3183	8537	3613	5266
NCBP3	10552	6658	8850	5838	10822	4211	6791	5736	8664	4267	4032	10142	5973	9325	2873	3699	6537	9093	7382	9012	3249	12960	10751	6823	4736	4836	6992	11443	6022	9932	8170	8036	3482	8843	6281	9579	7737	11340	5360	5728	2105	5701	8457	6195	6452	10130	5036	9048	10071
ATP2A3	142402	76021	79668	71577	46214	32719	55787	85552	85158	14656	48348	130581	55538	87042	22261	58755	57949	76778	96522	100498	40344	107022	104015	60257	26575	23931	44975	101743	61052	52604	28780	73600	21417	81769	68381	104581	33099	109248	42740	70858	38989	33067	34209	97930	95743	121426	26754	85051	55744
CA12	1	10	2	40	2	41	2	4	13	18	1	2	5	70	17	14	0	10	0	28	0	12	7	0	10	36	47	0	0	29	0	35	163	24	0	0	0	26	7	0	0	6	5	5	13	24	10	24	5
MGLL	888	944	7996	2627	8256	89	1974	314	640	806	402	135	663	333	483	163	168	4302	1063	1034	25	11259	895	7477	443	485	3461	1865	2450	1207	1088	7127	606	280	50	203	3654	1328	666	90	207	3612	1878	25	391	1245	354	2498	8039
NTN4	61	25	1	4	29	4	3	41	49	4	2	11	26	14	17	33	0	0	63	60	6	0	42	0	40	0	18	97	18	11	12	7	24	61	0	27	23	114	13	17	7	0	0	30	14	63	10	12	0
BCS1L	1638	1548	3859	1696	2953	1101	1845	2010	2383	923	1393	1987	1367	1682	908	1015	558	1722	2093	2924	301	1788	3109	2706	1380	562	3040	2489	2196	841	3840	3516	775	2552	2146	2634	3025	2877	2034	2005	500	2194	4014	1595	1415	2198	2464	2158	2634
NUAK1	3	209	0	222	1	84	21	19	43	1	1	0	6	61	21	10	26	946	11	0	0	0	0	0	73	1	24	0	23	8	19	1	30	134	0	424	34	73	97	37	20	19	0	1	1	34	42	48	1
DPP8	5928	1681	3791	4395	4485	1441	2383	2204	7660	1792	1376	4268	3319	15237	1157	1398	578	5905	4848	5717	277	3064	2668	4176	3536	1200	7715	5428	4374	333	10722	6685	1049	6325	4041	6070	4943	4840	4463	4485	251	3145	5881	2742	1524	3895	8826	5734	7117
SLC24A1	6202	3409	9284	3167	5911	2751	5170	2507	6348	2382	2109	3198	2128	1415	1533	2052	1630	5244	3798	6409	948	4016	3194	3605	3364	2159	21454	4396	5485	11929	3804	6743	2426	3885	2133	2599	6021	6947	1848	1691	2306	5377	6412	1840	4353	4451	4764	2485	6805
ZNF532	26	19	19	512	443	85	213	17	776	86	10	10	19	85	163	15	48	75	81	48	11	741	95	80	17	114	510	41	115	135	118	13	470	221	16	67	27	172	65	30	68	63	6478	24	460	149	504	58	8
SCARF1	2345	331	2105	78	1506	309	603	151	416	587	307	55	110	222	299	214	314	472	277	1135	123	918	434	301	240	457	1497	57	956	428	92	2479	397	101	434	164	610	670	277	110	352	1184	3471	71	222	369	131	244	161
LMAN1	8362	6833	11736	4005	16047	10752	12880	7471	21511	9310	14746	9092	11643	11376	3967	6354	3821	15001	7936	20472	2033	12852	15335	17849	16458	3320	14969	18505	11527	7222	25804	17679	3380	14846	14438	18525	24075	12254	9150	10893	2081	17873	15232	7603	5164	7729	10061	11090	19281
HACD3	3433	2234	4441	1245	1592	2131	1005	2061	1688	899	1125	1563	1616	5281	509	1245	528	2539	3400	3507	233	2417	3770	2439	3230	516	1561	3372	1924	343	3455	3074	618	3530	2735	5715	3052	3181	2755	2335	353	1178	3362	1779	993	3448	997	2237	2965
IPCEF1	0	0	1	20	30	0	70	97	391	0	1	120	1	24	41	0	2	55	23	39	1	6	3	4	13	115	244	18	48	1	214	32	18	132	73	27	11	23	1	90	3	14	25	52	31	7	328	33	156
ZZEF1	31418	18916	19193	24267	21929	15810	16533	16067	33360	17792	9941	20806	13824	37272	7586	12584	8798	37151	26768	30248	3656	33805	24715	20676	10917	14798	41087	32309	19050	9408	39285	22744	11081	26573	12988	29699	23554	28765	26900	27208	4141	15535	23317	22393	20450	33587	41576	20619	31502
NOX3	0	0	2	8	1	3	0	0	1	3	1	1	1	0	1	2	0	0	0	0	0	0	0	0	0	0	0	0	0	1	0	0	0	0	0	0	1	1	0	0	0	6	0	0	10	1	0	0	14
ENO1	48906	28212	77565	24376	90636	18751	36866	45789	34735	9876	114449	37454	36150	21601	32383	23136	13642	59647	41352	68141	2813	22413	98270	79390	63228	20560	26048	46988	44440	5536	22066	103804	22749	58878	86310	87761	108995	61654	25450	55563	6020	71228	191822	34493	17707	24042	22524	40089	76714
SLC12A1	4	6	11	104	29	108	10	40	84	38	57	7	8	36	16	5	8	102	39	73	0	31	8	4	27	5	79	21	106	9	1	56	0	163	34	84	42	44	30	32	21	175	6	81	16	6	1	6	128
MYDGF	2653	1100	623	1563	2284	971	1643	1384	1348	796	1778	1093	738	2342	852	1899	471	2214	1213	2260	105	1575	2359	4233	2151	508	1232	1261	1212	233	1425	1839	737	1608	1574	3417	3739	2167	1023	1374	256	2637	2098	678	828	2218	1261	2183	2353
ANO8	4557	2826	2345	2645	1130	970	1406	2259	3134	702	891	3275	1820	3669	716	1904	1438	3485	4650	2817	933	3407	3689	2696	1169	1531	1130	3793	2730	1769	796	1847	1082	2330	1571	1597	2506	4309	3265	1881	684	1188	648	1805	3013	4461	344	3045	1522
TUBE1	438	166	578	335	949	329	896	546	1409	298	392	652	790	242	250	304	73	863	599	1155	81	784	531	621	768	222	1074	1303	867	105	366	1291	151	1186	847	900	877	1176	281	581	25	1018	1211	681	237	339	463	804	1482
ARHGEF10L	60	15	12	18	134	5	73	6	11	1	8	43	3	1	500	6	30	267	115	0	0	0	13	25	21	158	114	0	145	11	0	0	411	54	0	22	0	35	0	0	128	32	222	1	158	19	90	42	1
TXK	2983	1680	4185	1513	2068	715	5646	696	28369	310	1279	2218	2366	1046	270	492	408	5232	933	5709	197	3468	1222	1209	407	1089	14581	8430	1772	422	3933	5587	505	2664	49	2789	3363	2694	9715	1418	153	4632	5098	537	3338	1881	2769	7842	7483
WSCD2	1	0	1	21	1	11	1	1	2	5	1	0	0	1	1	1	0	73	0	0	0	0	0	0	0	12	0	0	0	0	0	0	0	11	0	0	0	11	0	0	0	0	0	0	19	0	1	0	1
KCNQ2	1	86	3	423	2	407	0	32	1	66	0	0	1	6	26	2	0	42	199	0	0	12	0	18	412	6	0	10	611	0	0	0	0	0	19	0	61	857	0	0	63	0	0	0	49	22	1	1382	0
TACR2	88	53	37	39	96	71	9	46	48	42	24	61	12	321	30	18	40	90	81	62	19	29	104	25	12	57	131	55	73	23	46	25	59	41	71	117	32	133	79	33	21	25	35	38	92	348	83	35	18
ACTR6	1336	799	1988	1694	1085	670	530	937	1395	1177	533	1672	1272	1718	586	1062	225	1379	1609	2267	116	1391	1276	1727	1654	366	2111	1861	1297	208	1824	2391	437	2468	2069	1947	2242	2285	1086	1673	118	1541	1853	948	607	1582	1881	1515	2924
TIPIN	1228	1140	563	309	538	854	324	586	1395	62	463	794	998	954	319	597	159	1104	1255	1353	54	599	1181	794	751	200	796	1292	737	166	1692	1115	94	2148	1454	2220	1672	1307	979	1595	38	367	1154	793	196	507	530	735	844
SRI	5462	2601	10858	4266	7147	1486	3509	2310	7592	1356	4996	3837	7738	2102	3104	2206	1108	8925	3165	7615	459	3525	3630	8199	9222	2315	4756	7182	7078	541	6956	11381	1114	7544	4148	8708	11420	6201	3151	6698	463	9536	4605	2780	1998	2844	6143	6695	14497
EIF4G3	7604	5053	13415	7505	13410	3054	6281	6025	8482	866	5195	6135	6302	4381	4514	2968	975	10389	5650	8192	767	13710	6381	16634	5292	6997	10586	13797	14565	2704	3950	13262	2845	8312	4470	5477	14108	10214	4496	5790	837	8270	15191	3224	4390	5758	5953	6781	18181
NUP37	750	378	682	369	1319	593	546	1101	1887	408	425	1275	1225	725	864	407	219	1158	1054	1285	116	529	1637	766	1079	229	1176	1360	992	73	1381	1122	292	1714	1776	1097	2434	1590	886	1424	158	870	2450	730	378	696	973	1230	1244
SEMA3A	0	3	8	27	1	39	3	15	1142	360	2	3	1	8	43	2	35	77	14	13	0	0	0	31	0	15	42	16	15	6	0	295	0	27	0	54	1	0	0	0	1	11	0	11	7	17	12	104	22
GTSE1	4992	991	630	348	352	2180	235	2831	329	491	503	504	2472	2764	1513	773	1450	1519	5633	2015	383	399	2135	752	547	542	195	5127	517	367	2133	306	291	2999	2857	2335	973	2347	1167	2252	67	336	2210	2872	315	427	662	1451	262
SEMA3C	18	3	1	26	120	15	9	3	17	6	3	12	8	25	109	12	45	57	26	18	0	0	1	17	0	1	1	7	48	17	18	1	114	90	0	45	0	24	0	18	4	26	196	17	41	35	73	39	0
TTC38	1945	964	4402	1079	1878	863	1174	1106	1445	302	580	123	1462	3413	773	1370	449	1696	2892	661	239	1850	1924	912	603	902	992	3140	542	520	5102	1937	345	1140	336	1701	1987	2661	1354	523	51	1603	2527	289	747	817	2969	1395	1146
ACAT1	1984	1337	322	1299	2994	1963	1404	3676	5398	1127	1995	2021	2197	1883	2347	534	225	2748	2404	4651	169	1677	2254	5464	2517	712	4469	4320	2847	166	3335	3614	739	3820	2625	5024	9675	2232	1924	2484	233	2623	2385	1224	971	1331	3442	2743	2780
GRAMD4	20080	9460	14111	8586	12135	5105	13602	9132	10009	2191	5226	8060	7185	3520	2807	12063	11793	8541	11826	9494	3538	21258	8702	15062	6385	3942	2440	7872	7096	9372	1839	12321	3199	15430	7210	9003	15687	16889	4700	14043	2622	8105	5150	12076	6140	11284	1586	7991	11952
CELSR1	52	866	123	548	100	37	98	66	586	91	36	411	242	76	89	3	110	159	264	43	13	114	245	42	420	63	561	40	707	92	43	39	370	356	37	297	85	353	82	21	162	72	1974	63	554	172	365	65	36
WNT8B	62	18	40	23	87	91	12	51	149	16	9	72	92	109	12	5	1	72	38	47	12	11	29	17	10	11	106	30	48	25	159	39	55	60	53	18	54	59	56	24	12	31	55	62	61	97	102	180	72
ZNF638	23433	12530	32170	13363	26220	7121	16244	12565	32819	4856	7952	16080	15330	12016	6153	8447	2700	23946	25437	25008	2328	31163	13141	24039	11419	6184	25350	25860	23541	2137	14977	29955	3882	30888	21023	13036	19442	38667	12044	15206	2198	13710	34442	14778	8096	12840	16174	20906	35129
SLC25A40	1194	428	1391	460	1986	287	717	639	2112	41	1142	634	977	266	697	313	59	1393	1098	1670	15	518	762	1270	1001	280	1390	1868	879	69	1797	2481	94	2157	1575	1644	2348	1049	525	1216	38	1101	771	573	185	282	1048	1077	2171
TIMM21	786	421	441	570	865	648	487	811	1322	378	541	877	794	290	351	432	96	758	923	1167	107	857	1219	1178	657	278	1443	1113	1002	67	872	988	336	1436	1103	925	1152	1224	487	897	66	478	1381	776	352	724	892	840	809
ADD2	111	3	2	89	307	87	17	38	27	327	11	30	205	72	522	4	42	3071	56	16	23	27	44	1	806	60	211	18	287	50	1	0	161	202	0	39	31	36	23	36	61	20	123	12	673	76	191	255	29
RASAL2	3	3	1	47	17	39	10	25	2	17	2	6	3	7	186	4	6	285	1	17	0	159	0	0	77	7	34	0	47	0	0	0	81	48	0	21	9	18	13	0	14	1	29	0	30	0	43	18	1
VPS9D1	456	320	1129	554	740	140	646	902	1269	217	482	879	142	526	450	108	644	530	453	384	515	343	203	108	610	462	1054	666	653	676	370	804	601	667	422	805	367	744	439	595	331	561	675	376	1241	1409	519	568	278
ZNF37A	2098	1058	2019	874	2169	1411	2227	1939	3892	473	1464	2696	3042	3492	895	781	679	1117	3608	5369	451	3839	2063	2942	1367	698	2720	4280	3201	348	3613	3339	435	3720	2480	2771	2857	3571	2411	2380	233	1671	1937	1644	593	2629	1172	1600	3169
MARK3	13390	7674	11292	8330	8024	5834	8441	6940	11761	5403	4848	7422	6185	22868	3011	5240	2131	10473	12080	17724	1007	18351	7754	12302	10049	8398	12875	12413	10049	1887	13087	11477	3997	11480	8284	12676	12782	16427	8664	8312	1003	6842	12362	6841	5692	17105	11684	8318	11126
SLC25A3	30474	22348	36827	25340	29501	45693	27627	33342	32621	33468	56396	25159	10176	83811	8686	15425	7571	27237	30883	61653	2136	38269	52297	48339	83380	14499	34288	35537	45681	4550	54348	52584	24361	40489	35477	61476	59438	45501	31718	41973	5010	38692	39808	19591	19569	74370	41351	27068	50458
FNDC3B	1936	1211	19815	1490	23276	517	1830	1475	2296	545	954	2137	1135	1385	3357	1108	987	11669	2408	1845	127	47877	2317	3181	1984	8988	15028	2705	2753	429	2162	10002	3320	3601	438	1907	3399	3007	1262	1366	504	6200	20074	690	2278	1384	11091	2149	713
FOSL2	1426	1816	29156	16135	5200	4347	3372	1430	1087	6911	1637	1262	350	1553	1926	1188	5245	2350	1184	2163	280	12032	3765	2173	9818	7549	11550	1072	4372	14751	4265	11308	21922	848	537	1240	2822	4367	594	1038	6073	3698	7162	351	5571	12922	11311	404	3271
CACNG4	92	653	0	25	0	61	1	101	0	65	0	6	0	105	7	1	21	604	26	1	0	9	5	10	0	8	0	23	15	1	0	1	10	8	0	1	8	49	1	0	0	0	0	5	13	27	10	48	28
FRYL	37304	18872	28561	25764	22767	10840	20791	17480	29426	2993	9265	21031	14452	12055	7243	15201	5468	32325	30189	34457	1574	35373	12076	26818	18413	11452	28859	35973	28114	1049	15120	39656	3582	29241	16089	21546	23125	28839	21339	23355	1385	20014	37193	17084	6867	20629	9009	26696	49933
TMEM131	10588	5441	11630	6297	8762	2773	7556	4987	14146	1827	4405	7109	5398	7142	2746	3720	2771	11693	7385	12206	1342	8704	3773	11804	5971	3982	13578	10634	8112	2533	5955	15552	1400	11522	6953	7383	13722	7986	6429	8655	831	9263	10951	4972	3235	4903	6899	7689	17072
FSCN1	4161	1202	15265	503	706	292	2433	970	580	2175	5347	938	965	2507	314	481	3440	3650	1311	3089	115	1417	3211	1830	3371	541	172	383	1278	7303	984	4204	1994	649	1661	582	133	16392	395	313	427	4764	3384	369	853	1367	297	2028	2118
ACTB	1147890	593630	577667	807557	596299	169097	365156	546432	676897	172406	872331	923251	519369	381206	488269	417310	262274	1078845	1036072	998576	33539	292341	752360	1162988	754593	595479	368825	528838	466038	86314	190863	897753	400071	1220187	1141244	1215213	733822	1079338	256347	646319	91480	1023006	1092535	450652	609417	660485	607254	1109316	1082073
MOCOS	14	10	7	89	4	88	7	29	22	40	10	3	8	79	17	20	6	26	28	25	0	40	3	17	28	21	56	8	16	22	30	23	44	15	31	6	1	49	17	6	5	82	4	14	42	79	20	1	83
PLD1	79	31	178	91	3722	114	85	54	64	71	43	165	29	78	770	30	30	1385	230	163	0	888	12	12	3721	2122	226	20	1561	26	89	384	237	1012	40	186	249	302	76	81	75	515	1696	14	210	106	349	839	26
ATP12A	7	5	111	29	15	43	2	12	5	25	9	2	5	8	12	11	0	22	9	1	1	9	1	36	16	6	0	1	34	11	7	47	1	0	23	0	72	49	7	1	1	11	12	20	6	14	0	91	51
WDR62	21697	13409	6262	5364	2548	24972	3800	16014	3389	3450	4207	6340	10239	27980	5693	9874	8899	13934	30235	23484	3291	7588	31634	9812	6174	7126	3756	26038	4444	4795	16107	3764	2438	9378	14333	27669	10635	22502	12486	16084	1247	1941	10508	23458	4608	7090	2912	5464	3551
DLG1	19846	12911	10269	9297	7736	6166	6420	10354	10975	2961	7055	11890	9238	24112	2319	7034	2282	5070	16972	19407	1383	14433	7178	13128	14536	4403	13019	17141	15967	1687	17212	16119	1836	19157	9259	15661	14540	17729	12489	13940	1088	9669	12226	10027	3829	12660	9507	11088	21653
RAB7A	12025	9703	14871	10819	10945	8287	6882	9529	10243	8065	9367	7653	7885	11947	4286	5271	3306	9081	12783	12224	1778	15498	11085	13644	13891	6059	13695	11887	8370	2952	11257	14308	5787	11907	10597	13307	17224	19750	8539	9464	1700	10635	15431	6906	6073	18139	13035	10252	14866
BCAP29	783	337	1627	333	619	158	419	278	2157	394	188	518	722	336	317	271	103	208	343	1154	54	278	682	1556	566	212	821	1168	645	60	1463	1859	171	1283	1010	1008	1144	724	121	664	86	1231	1124	476	281	228	716	601	1701
SEC31B	11649	8368	5469	10750	6099	4197	6872	22189	24082	2912	3800	22230	11144	26627	1907	5624	4614	14466	16745	10063	5167	14731	9514	6678	4377	4426	4096	7946	9221	12994	7211	7755	7945	9337	3802	6563	8446	21521	18358	12527	2787	6693	4851	17134	16119	24169	12265	38824	6212
SART3	18032	9416	10253	9419	11152	10629	7119	10612	15546	10748	5889	14340	10466	31652	5410	7244	5573	13290	17487	12046	5415	17963	21973	9998	6225	7258	15681	15265	11702	10098	18920	11730	9903	15968	12331	21497	10493	21635	11486	13151	3950	7235	13887	13294	12561	24827	16357	10279	11702
ARHGAP15	14150	10350	19082	12203	12236	5256	9528	8872	26360	2353	7159	8998	10809	9440	4458	6843	2044	21479	15897	15788	1189	20595	9907	19619	14447	8506	14718	16391	17905	2920	11351	20683	3094	18042	10260	12832	15647	17254	4073	12190	989	14407	5099	8345	7498	10906	10673	8123	24216
TUBA3D	342	136	217	117	519	224	142	177	728	92	142	184	369	709	64	91	62	260	347	477	22	461	560	283	113	70	419	517	268	56	705	389	116	385	207	498	87	529	365	175	37	150	229	272	170	530	278	342	232
PAX2	0	1	26	40	1	212	1	2	0	104	8	0	0	2	125	1	0	19	0	0	0	0	0	0	208	1	0	0	16	0	0	0	27	0	0	0	0	1	0	0	13	0	0	0	43	1	16	0	0
EXOSC7	1738	1374	2949	1000	2264	1010	1410	2480	2253	1407	1114	1455	1371	2643	899	778	961	1437	1655	2533	766	3114	6512	1487	1873	1139	2314	1999	1874	1079	1462	2080	1129	1547	1683	2583	2289	2665	1498	1430	709	1434	1773	1285	1727	3316	1400	1397	2428
KIFAP3	4534	2078	2354	2921	4167	3715	3529	2304	8669	2720	5150	3827	2343	12367	702	1629	1277	4574	5229	7949	532	4045	3868	8807	3759	1107	5184	8515	4836	766	11900	5372	799	6443	3962	5673	4251	5204	3337	5009	272	3529	7115	3375	1652	4534	5614	4219	7393
MKRN2	2760	1793	3220	2023	1947	1748	1813	1992	2513	1349	2063	1869	1125	2510	687	1700	772	1865	3496	3945	367	4231	2362	3475	3120	1525	2128	2310	1859	616	1835	3551	1035	2590	2053	3065	2780	2902	1723	2135	395	2175	3368	1409	1337	4050	1679	2341	3469
MCM6	14732	8667	5107	2135	3043	6047	1922	12575	25659	3971	7051	7882	12615	7741	5737	4389	1823	12062	13969	13483	666	4785	17480	8007	9405	2188	8892	12803	5404	1346	20729	11039	1964	23219	21264	19625	16064	13161	9366	12127	739	5948	12430	10523	3001	6680	6145	9601	6812
REXO2	667	510	269	472	905	563	613	1045	1354	1043	756	831	1600	1235	507	486	183	665	871	1365	175	1323	900	1412	1309	199	1045	1109	992	257	1200	2240	276	1147	924	1014	1646	1795	1673	758	172	1183	2028	635	578	1178	370	1166	1298
RBM7	2107	967	846	1596	809	1350	1008	1189	1827	1244	1399	1315	771	2749	338	998	437	1144	1431	2159	187	1875	964	3473	2579	604	1224	1425	1635	150	1836	2770	757	2132	1366	1713	2393	2014	1161	2062	206	1814	1970	657	825	2457	1584	1438	2536
RBMS2	1597	1485	4259	1182	1589	2803	1942	1558	3203	2158	2215	1994	966	4828	131	1181	683	1188	2963	5237	252	3421	1317	3471	4113	818	1389	2963	1692	445	9308	4357	647	2677	1420	2297	4024	1832	1853	1521	148	2542	2844	1736	326	2849	1260	1307	3034
BAZ2A	42933	27472	37493	32606	29739	39404	25691	25017	47342	35133	19012	33556	22694	158125	9693	23621	34579	32912	35010	48594	19882	61262	25227	24472	23364	34087	91272	36523	35393	44998	75012	48131	22016	32551	20596	49539	27145	36127	43558	32201	9253	22235	45276	30979	45637	61171	70345	24348	35326
PTPN23	8104	4365	6695	4098	5016	3150	3905	3944	6611	13891	3229	3974	3574	14202	1899	3289	4915	5200	6544	5631	3519	11660	9020	5719	3626	5221	5473	5221	3804	10706	4509	4262	4498	3552	2302	5555	3130	10499	4213	3280	3493	3590	5216	4679	9905	26353	3710	3500	3996
MLH1	17419	11017	16435	9592	9124	9241	6645	11985	21740	7557	6785	9457	9378	6332	4849	7082	3572	13199	20864	17940	1374	10802	20053	16124	12294	4449	13576	20089	10276	2710	8908	12838	5325	20640	17261	17459	16573	27491	11077	14644	1793	7795	17936	12741	7504	12464	10137	11004	13390
UNG	5153	2679	6794	1600	2557	310	1184	3514	8131	647	4130	3397	4665	832	2099	1328	263	6147	4772	4590	187	1510	7582	3959	4672	446	888	7723	1790	361	5169	5128	401	7590	7391	9472	5746	7426	2937	3910	294	1933	6374	2540	726	1501	619	4689	3060
FMO4	136	113	357	179	516	69	152	63	453	30	145	174	92	57	88	60	61	286	263	155	19	188	109	103	113	43	50	369	286	32	64	474	30	268	127	172	309	366	53	146	20	356	461	80	68	156	33	307	759
KLHL20	3311	1862	3429	2329	4381	2682	1806	1421	4018	2399	1278	1935	1346	8057	695	1526	479	3244	3621	3270	274	4846	2562	2861	2458	1225	5761	3769	3116	482	6625	4096	1102	3465	2527	3669	2484	4134	2615	3052	212	2588	4628	2116	1300	3698	4884	2649	4870
RGS11	14	10	39	26	93	28	4	41	60	4	1	7	8	35	2	10	0	31	13	12	8	27	34	39	12	27	15	46	18	3	31	55	28	11	0	11	0	210	52	6	21	9	39	8	27	51	25	13	15
SLC46A1	87	34	224	69	19	69	20	114	239	152	18	46	20	113	72	30	0	193	40	157	13	79	95	29	98	25	363	217	45	48	381	53	73	94	25	52	117	103	97	22	1	79	93	50	66	78	306	107	10
PLXNA2	171	123	729	1286	45	177	667	48	236	14	19	389	82	101	76	110	122	463	516	145	29	118	68	178	108	146	678	952	359	75	60	169	233	272	62	51	96	296	284	257	22	144	13444	57	133	260	688	217	0
SPAG5	11805	4799	1945	3075	3392	9616	1855	7664	2177	4714	2106	3304	5013	16113	3825	4535	3938	9875	17013	8002	1550	5996	9187	3413	4367	3644	1432	16978	3263	1548	4140	2838	1682	7623	8367	10905	4986	11271	6081	9656	498	2094	9893	9902	2094	5667	2807	4309	3429
ANKRD13A	6699	4747	6959	6831	6150	1912	3726	3973	7542	2799	4637	4385	2799	5888	2551	2474	2203	6993	6400	6051	988	7396	3826	9313	4396	4562	11115	5975	4883	1078	7838	8546	2373	6618	4111	5936	7362	8072	4045	4668	472	5247	8451	3605	3273	5804	9682	3905	9004
TPD52	234	167	27	78	828	688	849	774	3100	787	1029	657	541	850	194	215	664	641	468	1468	574	472	1337	393	91	418	461	737	184	1501	1140	12	1042	796	509	1263	34	183	1145	601	461	694	429	710	1413	324	456	256	174
ACACB	5220	3716	2407	3119	1442	1402	374	4335	6722	636	824	5643	4842	5692	1120	5033	1233	4051	8013	3304	1289	9702	10530	1240	654	2597	2272	12141	2305	1124	8371	1215	1638	5219	2658	2638	1313	6043	4265	4796	165	1378	1470	3548	3874	5965	1511	6769	1526
TRAF4	11934	5906	4500	5260	995	3140	2401	5925	2563	17951	2543	7082	1302	19708	728	4303	3857	1551	4787	7704	1115	14068	13686	1683	15020	2956	4439	501	4440	1356	2024	3396	10648	4238	6662	5480	2812	6987	6078	14600	4819	5641	838	6352	6190	65853	9960	1549	1642
PAG1	4474	3565	9915	4434	2074	1130	3177	945	7570	1130	3888	782	1753	2132	614	492	1592	4501	1658	3038	115	4007	1292	5031	3753	2923	6288	3050	5434	780	4060	7136	730	3007	1108	3983	6737	2015	6876	2103	584	2673	2894	1271	1841	5881	3184	4270	8672
GPATCH1	2690	1308	3284	1364	2289	1082	1113	1530	3422	1239	735	2116	1895	1670	641	888	604	3433	2744	2545	461	2536	3507	2540	795	864	2896	2620	1788	1393	3258	2209	633	2699	2191	1444	2792	3564	1378	1823	271	939	2857	2120	1440	1500	1270	1624	2403
ICAM3	2710	1058	4776	2164	3004	1104	1366	1730	1838	410	3053	2029	1190	1573	906	999	840	2613	1848	1700	346	1519	1807	2711	2674	1677	1135	1066	2693	417	1389	3546	2071	1538	1106	1486	3581	2873	1304	1192	1701	2013	3992	1046	3113	6038	1481	2286	2628
NT5C2	7595	5115	13161	4689	13092	7207	4631	6090	9894	2331	2617	6141	10160	10410	1937	5059	1254	12473	8452	12612	439	8985	5308	12149	7693	2617	8077	9596	9985	707	10365	16470	1702	12194	9302	12633	15013	9606	6470	9552	817	9356	13648	5037	3148	7005	9247	7496	13873
MCAM	506	696	133	259	487	3361	1368	924	356	9012	333	287	494	2891	173	266	1664	757	403	1215	910	140	4799	160	6090	2383	885	105	4019	1145	421	1118	503	323	419	1931	13284	2284	729	71	2657	585	64	1701	359	973	905	50	1618
GPC4	13	5	0	96	1848	18	1	0	78	15	7	0	68	6	2	34	16	29	0	25	9	0	58	9	0	79	60	265	0	0	1156	0	4	10	12	44	18	62	9	17	0	795	0	9	11	0	25	1	1
MBNL3	1992	1147	1322	810	969	211	559	1301	2782	94	1058	921	1396	404	352	695	130	1605	1606	2181	44	760	878	1411	1717	187	1358	1937	1688	45	526	2533	168	2588	2235	1875	2134	1245	753	2188	71	1026	1724	962	437	600	554	465	2166
CAMSAP3	161	357	53	160	23	89	20	73	38	95	20	58	19	201	5	109	18	44	86	39	15	94	135	226	41	43	57	62	22	18	47	73	59	65	54	143	27	488	99	61	48	23	36	95	136	215	45	554	34
RAP1GAP	850	4955	11	979	43	270	23	251	9	86	389	569	1801	1514	297	397	43	1153	1054	1329	30	23	201	6	1282	863	658	43	10914	23	98	52	178	3672	180	1613	6	822	833	6837	130	176	131	979	1578	1201	1047	409	54
XAB2	6197	4890	5799	6134	3614	6998	3564	5693	5124	7424	3617	5965	3627	21949	1946	4330	5597	4787	6114	6485	3676	9678	7588	6166	4077	6122	9000	5357	3851	7203	9537	4381	5051	4004	4222	6865	5504	7887	7546	6782	1914	3845	6146	5323	7896	17166	10585	4029	3591
ARHGEF1	72274	24761	44471	64004	28809	17276	34173	37250	85536	2946	21629	48254	25734	37449	10941	19169	22129	31466	44677	38805	20119	44633	40644	30874	17905	33334	41844	33733	26248	75305	18757	35259	42235	30274	20860	27430	24961	80539	18264	24629	16803	13103	23149	29392	143278	116490	18524	34301	14365
STXBP2	6865	5218	713	6225	6844	1076	1640	5781	1378	4848	422	4886	367	13951	4579	4610	3501	5953	6203	129	1128	10233	2639	7685	5872	7815	6904	621	4483	404	1276	2895	6604	4591	2724	2387	6149	7917	4948	4936	1043	2120	5045	2569	6829	10810	9927	3084	1810
MAP2K7	2571	1519	2076	1878	1045	1409	1191	1895	2101	2164	1055	1702	1199	2727	632	1097	1125	1647	1965	1721	1012	3542	1975	3379	1548	1327	2621	1461	1380	1335	1706	1538	723	1533	1374	1980	1465	2960	1460	1504	352	1325	2224	1576	2467	3299	1956	1470	1459
NMRK2	8	5	75	2	26	0	1	21	10	10	1	1	1	26	5	10	0	3	14	11	0	1	3	22	12	9	11	11	36	1	48	50	22	0	12	5	6	108	6	3	18	11	9	6	14	17	25	3	1
DGKD	17987	5885	7285	9372	7850	2685	5093	5197	8775	6126	1845	3838	4296	10163	3334	4484	3196	19508	15741	4682	1017	13029	5987	9871	5018	7243	18834	4886	5700	4272	6715	3474	6200	6229	2728	5596	5585	20951	3572	3338	2080	5853	4809	3462	14374	19813	13571	4598	8294
CTTNBP2	0	1	8	550	2	528	7	107	318	9	1	1	5	44	28	14	0	33	1	70	0	24	31	0	0	1	0	209	1	1	0	26	23	42	0	38	0	0	0	0	7	1	13342	10	46	33	12	55	1
ACTL6B	3	6	22	15	3	13	6	1	0	3	1	0	1	7	9	2	0	19	7	0	0	3	1	0	18	3	16	16	51	5	8	0	0	7	0	6	3	10	0	0	6	1	0	0	3	8	1	1	0
RARB	15	71	49	51	332	133	30	37	168	108	30	76	89	194	23	6	8	80	40	55	22	87	40	61	94	0	287	166	43	0	277	63	36	69	270	298	32	215	95	21	12	47	109	94	56	98	239	125	157
TOP2B	55112	27427	85573	27969	60625	17547	18147	27522	59824	14371	26002	38338	31107	42693	12172	19416	8127	45943	47310	60728	3952	43281	32757	46796	52356	10537	55761	61843	54329	6338	57761	68718	8776	60482	46813	65860	62303	54170	43920	37150	5360	31616	41311	25169	15706	34263	43270	38767	74193
TM9SF3	11205	5449	10579	7933	8559	9186	6563	6558	11199	11579	7950	6461	7994	55145	3758	4359	1355	11693	10226	19361	637	13111	9117	16764	14668	3545	20292	14240	13656	1166	27504	18946	5256	14618	9799	24201	26369	10259	13513	13734	1302	12968	17909	6526	5133	21428	15263	11107	20908
NFKB2	5189	2747	2962	6213	1715	456	2124	2786	3350	11309	1797	2241	883	4511	1283	1759	1951	3817	2652	939	307	12466	3426	4809	5322	6228	22238	1623	5200	2440	1995	4107	9397	1631	2644	1864	3606	7870	2425	1769	3259	4552	5082	1154	9467	19005	7957	2670	1288
UBE2T	1279	800	33	152	685	671	130	1475	562	212	855	375	1815	317	954	400	181	1233	1388	1899	60	229	866	762	572	69	180	2295	462	21	1281	828	138	1586	2871	1534	2010	1294	496	1471	27	295	2208	866	147	107	266	1267	436
PPP1R12B	5947	3895	7332	3290	8290	2172	4434	3188	6770	1812	2433	2852	2947	5558	1572	2735	2456	4922	7342	6075	1755	10821	6175	4066	2582	4372	3834	8657	3645	3713	2789	6024	2038	4553	2807	4580	3018	8868	3865	4040	752	2744	4889	4702	4092	4743	2152	3401	5687
DNAJC10	8089	6797	5589	7312	7439	4276	7347	9252	25255	5740	7886	6213	5176	13822	1930	3990	1325	9608	7661	14522	750	8067	8274	10706	11221	2085	17003	11078	10854	1348	19893	12321	3455	10566	6988	13128	11206	11464	13668	8152	1033	10371	15471	4532	3610	9577	9763	8908	16282
GTF3C1	16917	10157	16466	10533	11811	10094	8744	10107	13860	11019	7658	11907	9229	31900	4803	6922	4705	20916	14630	15643	2487	16352	15276	9208	10599	7740	15431	15424	11931	13584	21136	17211	8920	14228	10352	20793	12003	23288	14163	12122	4025	10120	24346	10967	14690	28312	12044	17094	15567
IL4R	10222	3035	510	14001	2400	465	1608	2800	4904	5830	3728	1931	1503	3967	1690	2634	2750	13033	4278	1427	990	2584	2484	4326	1332	3332	11145	2080	1993	1634	11668	579	7489	5564	1707	8289	2509	6367	1107	3452	3829	5238	946	677	16132	16175	8289	6522	563
USP33	9393	5637	7830	7075	5169	7063	5529	5216	17056	2788	3210	9297	5009	25447	1791	4611	1886	11914	9874	8638	804	12201	4869	9478	7497	2780	12118	12744	7513	951	18622	11713	1425	14570	8820	13361	10735	9717	10029	12422	430	7466	12268	7263	2705	7879	9580	8258	14566
PAK3	1	46	3	68	6	37	1	4	5	199	1	27	6	27	4	2	23	248	17	0	0	11	0	0	0	8	41	0	23	5	19	12	25	63	12	21	24	27	31	23	6	20	12	53	1	30	42	1	0
CAPN6	0	1	1	4	1	1	1	1	0	12	1	0	0	1	1	1	0	0	0	0	0	0	0	0	0	0	0	0	0	0	0	0	9	0	0	0	0	0	0	0	0	0	0	0	7	1	0	0	0
DCX	1	1	1	8	0	6	0	0	1	5	2	0	0	1	2	1	0	0	0	0	0	0	0	0	0	0	0	0	0	1	0	0	0	0	0	0	0	0	0	0	1	0	0	0	24	1	0	0	0
SNRPA	2545	2116	4515	1053	960	1756	769	3327	3833	745	2843	2213	2166	1902	921	1742	434	3037	2887	3945	209	1845	2667	4178	3634	640	1883	2757	1667	571	2810	3035	519	3936	4190	3381	4239	3615	1925	2918	224	2212	3562	1675	757	1716	1355	2317	2405
SPAG6	332	700	1043	86	7	20	1	935	129	778	641	1809	1641	677	3	428	0	1656	483	100	25	76	76	1317	116	29	184	115	42	87	311	788	40	63	63	104	178	302	6322	495	0	3220	126	162	54	156	86	60	470
EXOSC5	449	404	779	195	873	207	323	772	620	170	544	541	642	136	549	225	209	405	519	732	225	609	1449	836	336	208	333	624	484	212	70	750	156	380	727	949	1795	1050	306	259	252	537	715	490	396	368	99	454	706
DYNC1I2	9335	5030	12199	4578	8468	2433	5036	4281	9280	3001	4343	4999	6425	4056	2461	3688	1731	7527	9205	8898	797	9679	8963	10587	5860	2198	4386	10036	8430	3564	4968	7988	1964	8121	6412	6227	8715	10578	4245	3697	1101	6617	13809	3896	2910	4864	2428	5769	12984
APBB1IP	15909	6289	16493	7638	15576	6748	9579	11981	21498	1735	8302	9711	12044	4826	6754	3527	3096	15105	15833	29743	1834	12519	11055	23372	4456	6694	10077	24062	14488	2600	5858	11446	3692	26583	17163	16285	17327	15079	6732	11465	1378	11433	30416	10171	8402	6488	5479	10507	14685
LRCH4	8602	3383	11458	6571	5483	3166	3946	5037	10834	1387	2389	5423	4258	11112	1917	3746	3103	7391	7121	6164	2287	10285	4949	4616	2966	4896	7343	5056	4359	6238	4325	6476	5802	4370	3159	5258	2764	8905	4297	4931	2130	3650	4323	4987	10202	13960	5305	4936	4600
FAM76B	4605	3238	1830	4298	2104	5730	2297	4559	4641	6155	2564	3310	1959	18244	1167	3254	1883	4680	5646	10070	370	6260	1511	7987	8557	2339	6783	5893	4874	208	11550	7729	714	7658	5326	10889	6986	5344	7522	10230	174	3775	4653	3250	1053	4158	8411	4830	7951
SIRT6	593	330	513	455	434	239	276	383	600	94	256	530	359	764	195	270	142	468	543	614	154	383	816	546	173	209	596	599	244	263	476	318	220	401	460	273	578	692	324	408	127	272	830	298	536	911	350	482	410
TYR	1	0	1	2	1	3	0	1	1	1	1	0	0	1	1	0	0	0	0	0	0	0	0	0	0	0	0	0	0	0	0	0	0	0	0	0	0	0	0	0	0	0	0	0	1	0	0	1	0
POLD3	3208	1567	1414	976	1460	1516	981	1574	4304	327	1139	1627	2004	428	973	729	578	2143	3655	3625	135	1404	3160	2477	975	563	1378	3221	911	372	2480	1981	328	3827	3113	2289	2791	3602	1215	2542	150	942	3596	2756	586	810	843	1327	1390
ACTN2	1	10	3	65	7	28	6	16	3	44	7	2	1	48	10	8	52	0	54	20	0	0	9	1	37	12	0	0	0	19	0	0	25	62	23	0	0	21	0	27	4	8	33	47	60	28	33	12	53
CAPZB	17817	8368	8430	11650	8105	2664	5346	8450	8670	1934	7468	9684	7038	10017	5953	7245	4184	14113	9988	10712	686	7622	8411	11216	6513	9477	12385	6690	12695	1241	3827	18372	4546	12329	12164	11489	14337	11104	5484	11213	1906	14544	23251	5582	7859	13681	12220	10634	11211
GPR137B	160	345	102	420	824	140	265	458	383	50	398	269	392	220	85	229	196	245	293	412	72	184	453	589	208	493	742	556	184	115	1276	230	289	466	225	611	812	480	177	509	41	254	283	275	449	863	740	212	705
NAALAD2	14	12	5	21	14	40	9	14	877	28	19	10	4	58	14	6	0	13	13	80	0	15	3	31	22	0	66	45	17	4	1219	37	17	108	199	48	53	11	16	14	68	22	42	7	16	23	45	41	73
JADE1	12923	8507	7902	8048	7593	9215	8057	10347	11610	3315	8452	7396	5139	15597	1814	5286	6371	7494	13957	14936	3883	11607	13144	7116	8805	7311	7220	10861	6698	3645	7074	7835	5237	8701	7267	16119	5791	14212	9509	8212	3160	5987	9161	9182	8957	23815	6916	5670	8115
SLC25A43	272	123	122	111	309	22	15	98	27	49	70	126	303	18	113	37	15	448	197	75	0	120	240	173	31	45	197	275	80	7	32	65	69	197	177	123	207	107	164	43	8	657	438	47	53	93	79	242	39
UBE2A	6896	3806	5570	4131	4374	5374	4427	6036	8282	6904	4945	3840	2884	15044	2527	3388	4342	6200	5590	6832	1968	13367	6835	6728	8543	4727	4018	5111	3804	5025	10310	5689	5195	6139	5350	6381	5520	12741	4576	6367	1708	5122	5625	3273	5781	14768	5667	3864	5820
FGFR1	31130	16329	878	16254	13138	17089	7119	28438	53301	2044	4946	23094	35424	44152	4265	8818	13191	34509	47630	17813	9282	22364	21175	146	10600	3902	2986	32801	2403	18875	44798	759	6876	43842	11153	49368	40412	31077	9572	25567	3048	16026	1165	21674	21289	30740	16942	17056	16614
FKBP6	1416	590	1565	538	2586	794	308	1117	2111	133	279	547	576	1270	214	748	741	961	975	585	836	1862	433	704	685	1232	1100	840	884	1059	944	1001	344	669	244	754	853	1683	1324	551	360	381	328	481	955	1444	387	621	982
SMC1B	122	38	109	153	195	337	39	140	265	166	14	45	54	265	19	28	74	179	146	85	0	255	104	54	36	33	1841	212	78	11	367	315	129	109	187	304	166	147	121	108	12	139	140	55	113	356	284	50	123
FBLN1	282	404	13	231	2	105	1	10	1	854	3	1	12	80	58	3	166	1283	318	0	0	0	24	0	946	9	103	0	908	0	0	55	31	1	1	0	29	148	0	45	131	584	207	0	62	89	18	551	23
ITGA8	0	1	4	26	2	20	1	4	1	15	1	1	0	10	12	5	0	0	6	12	0	9	0	0	0	0	0	0	0	1	21	0	5	11	0	9	0	9	0	0	0	0	36	1	31	11	26	0	10
CST7	539	363	1335	1716	3443	50	238	380	247	68	88	466	202	145	252	284	524	6143	475	554	4	1729	196	95	803	865	252	149	201	113	1080	252	702	2219	89	629	1173	1994	30	978	229	444	778	104	1527	1399	2434	636	83
MAP2	3	1	6	124	16	206	6	27	105	380	3	9	0	39	43	1	0	577	33	0	0	0	7	23	0	14	88	0	15	20	0	0	54	132	11	82	0	113	136	36	5	0	28	147	39	16	36	66	455
PIAS2	2138	1911	3745	2218	2818	2790	1875	2381	4323	2973	2262	2539	3138	8518	574	1426	689	3219	3007	3879	350	4882	2452	4906	3192	901	5847	4575	3791	683	5225	5733	919	4315	2549	5934	4992	4261	3321	3891	383	3445	5224	2782	1389	3718	4015	2937	5923
AMPH	16	80	22	120	305	55	57	98	613	94	75	62	164	50	58	3	48	510	151	113	0	158	119	58	99	11	168	366	0	13	216	141	83	143	166	73	81	467	124	86	9	68	20	42	65	127	178	476	137
ARAF	7820	5014	6835	5851	4377	3843	4159	4069	5097	5968	3477	4850	2418	12092	1850	3276	4890	4630	6936	7790	2355	10876	7405	5640	5309	4430	6117	5360	4844	4388	6316	5304	4076	4173	3040	7818	4326	8591	4461	5301	1739	3859	5336	4136	7208	17449	6366	3730	4222
MCCC1	6709	4214	8721	3372	10297	4029	5319	5638	12280	2590	4494	6294	5396	12575	2938	3325	2142	10221	6853	9834	1768	9048	6709	4768	6906	2847	6896	11239	12312	4137	9479	11656	2315	8700	5176	8927	8679	8908	7102	8655	1591	6891	8947	5075	4514	6353	3933	6296	10505
LAMP3	1509	1968	4	323	5	86	4	1346	40	75	96	42	163	135	58	1020	0	157	360	20	7	13	118	23	4140	90	242	59	7822	15	75	15	25	244	417	172	29	543	1166	3421	124	625	493	397	78	51	335	329	0
FAP	1	1	6	17	6	26	2	2	6	37	4	4	1	17	2	2	0	4	4	16	0	1	7	0	1	6	18	9	0	7	33	0	5	33	10	0	1	6	4	1	5	0	30	0	8	8	54	9	15
NEBL	20	2667	10	2977	337	1701	513	62	1	2169	4	1	4	288	108	1038	350	916	252	1	0	48	1	1	156	1	128	0	207	72	0	0	77	346	216	138	190	478	12557	912	36	0	43	180	149	343	140	10621	1
ACER3	617	553	1310	378	1081	703	1081	642	1532	738	537	288	409	421	655	240	175	1097	746	1268	127	1208	798	1766	646	537	1039	1793	592	364	2386	130	401	999	652	830	1151	693	596	767	103	1072	1714	581	277	387	848	251	1057
UBE2K	2331	1945	3078	1603	2403	1167	1707	1476	2706	1239	1697	1668	1626	3769	1019	1401	916	1721	2006	3405	763	3737	2605	3046	2604	1412	2432	2081	1966	1273	3203	2880	1054	2892	1843	2681	2234	2400	1341	1772	500	2050	3071	1062	1556	3217	2181	1986	3032
PIK3C3	8514	5895	12166	8016	9102	4311	6281	5607	11838	7482	4263	6171	5787	7065	1814	3773	1925	10193	10696	11033	845	14259	5710	12031	5991	3825	15313	9039	7913	1586	12608	12295	2309	11373	7453	8361	10462	12417	7036	7679	668	6048	10268	7462	3889	7548	10276	6850	13498
N4BP2	26215	14301	14042	10126	18238	8984	21469	12990	25694	7627	14709	15215	9700	39063	3305	9956	7680	21240	23087	35924	2526	23210	11982	27262	26535	6576	10336	19628	26205	2980	30918	18498	3811	28707	15549	25023	16482	25068	21219	21165	2841	14605	18931	13151	5396	21601	9149	21067	30304
TIGAR	799	479	224	870	664	247	483	272	373	410	498	459	246	460	150	293	218	644	372	972	69	592	351	853	755	286	954	911	271	127	354	351	307	666	463	484	2028	472	62	769	107	844	686	250	253	1248	841	519	935
TULP3	689	532	803	405	413	581	537	552	573	130	252	583	731	1411	188	292	178	893	945	977	70	472	770	934	377	216	996	1290	548	143	765	358	182	897	771	677	614	1018	291	567	42	653	683	443	266	378	638	686	850
SYNJ2	21511	5758	11181	11253	4838	3610	6601	3435	7894	2410	1340	4921	2222	2989	1711	5650	3564	10412	15170	7842	954	15522	19345	3043	769	3428	4801	4269	5045	3497	2203	7957	2094	8419	7256	1697	4710	8250	1541	6025	694	4106	16382	5635	2739	18906	1395	1940	1842
ADCY2	1	1	1	3	1	11	1	4	1	15	0	0	0	3	2	1	0	0	0	0	0	11	0	0	0	1	0	0	0	0	0	1	1	0	10	0	21	0	0	10	0	0	25	0	7	15	1	0	0
PPP2R5C	6458	4432	8505	9487	3280	4472	5025	6892	10162	5020	3232	7905	7720	9003	2458	2099	2140	8602	9880	9200	1048	6834	5777	5571	7011	3840	22811	6687	7547	1132	8083	6309	2923	12469	6553	8975	11000	12549	4550	6506	722	5173	8522	4449	5271	12780	13611	7017	6714
PMS2P1	10588	7350	14139	7193	10537	10066	7065	14332	13399	2600	10056	6986	8754	22344	2996	7270	2679	16012	13501	14544	1735	18798	10088	13386	13738	5998	12484	12267	13137	2261	12113	18666	2999	11781	9652	16687	15974	16293	15069	11744	1365	7796	5272	6863	7079	13335	10079	10782	19956
RBFOX1	0	1	1	8	1	8	1	1	1	5	1	0	0	1	2	1	0	0	0	0	0	0	0	0	0	0	0	0	0	1	0	0	0	0	0	0	0	0	0	0	0	0	5	0	10	9	1	0	0
GNB1	23209	12504	17691	13643	14527	7848	9842	12622	15393	2936	15603	13779	10684	14963	6767	9980	6063	16089	23539	20669	1373	11138	16686	18489	11072	7614	13429	22490	15652	2074	17812	20826	4025	17189	16974	18338	16543	18848	9789	11192	2591	15804	20073	11091	7040	14463	10549	18063	14838
HOXA9	77	0	693	0	0	0	0	0	0	103	243	25	62	0	63	0	7	446	0	70	0	0	28	67	6	2	1	0	1	2	4	0	11	5	0	78	0	1	885	35	0	3	140	0	27	0	6	405	0
EDN1	38	327	606	288	51	177	67	50	49	310	262	115	59	415	47	91	48	558	161	24	0	226	58	316	207	433	1297	73	113	42	145	131	323	97	52	167	87	274	161	223	19	220	215	44	403	472	1301	55	673
MLLT10	18646	11064	4789	9028	12011	6925	9133	7037	13528	6069	6981	9706	2329	20490	2258	6531	2836	24026	12854	16657	863	14150	5315	16771	11742	3188	11780	8545	16386	2153	19975	12333	1944	12922	9507	9628	18533	15467	24369	9214	1204	5492	12719	7659	3782	8370	8579	18864	8508
ZCWPW1	457	323	571	546	1012	233	782	491	939	133	419	376	189	791	237	143	169	822	450	307	75	882	394	404	620	437	2043	441	986	208	809	686	453	603	228	395	764	964	686	408	121	504	602	362	495	828	820	367	594
ADCYAP1R1	0	2	1	20	1	2	0	1	1	9	1	0	0	2	1	1	0	1	0	0	0	0	0	0	0	0	0	0	0	0	0	0	0	0	0	0	0	0	0	0	0	0	15	0	11	10	17	34	0
FGF20	1	1	1	1	1	3	1	6	0	2	1	2	1	1	0	2	0	0	1	0	0	1	0	0	0	0	0	0	0	0	0	0	1	0	4	0	0	0	0	0	0	0	0	0	4	1	1	0	0
P2RY10	126	49	371	1329	951	22	726	32	1264	172	2075	70	35	381	45	61	47	326	1131	230	6	284	769	103	2378	261	5453	1075	1165	21	628	117	210	315	50	105	292	206	111	1160	77	171	197	22	160	741	2323	674	434
ITM2A	41723	40877	19015	23752	12911	1395	4104	14414	6433	14517	55102	1476	7753	22389	716	22723	2513	19851	39006	4360	502	621	202	31408	113809	3728	12098	14857	22312	93	29190	38051	2091	30995	14270	14212	58182	38491	4055	29396	2440	28299	35180	8945	3948	39730	6851	16896	49868
NRDC	30540	18967	21992	19387	33186	10333	16710	20640	23786	8885	19676	22345	16014	16533	9280	14083	13138	26465	25985	28311	5240	29631	23459	34715	21336	13172	15834	24364	22611	10563	4905	28908	12768	29526	21652	27672	35596	33170	13523	26144	7370	22809	42943	17365	16433	25626	6909	24063	30056
VDAC3	5857	4449	9245	3254	8781	1325	2169	7262	5147	2871	8581	4581	2934	5820	1977	4392	1246	5491	6436	7513	306	5354	6078	12019	6642	1768	4581	6833	6372	380	8344	8124	1658	9389	8256	8628	15258	7842	5002	8227	677	6468	8521	3930	1839	4616	4852	6935	10892
PCM1	53619	35296	50525	32895	39779	49758	41198	33999	55430	53125	35467	32417	22453	108947	10458	27454	27124	51435	71320	96689	7028	88628	40046	93921	39904	20585	70301	76649	29306	11864	103339	50736	13242	70920	37211	98058	93386	82186	51505	56938	3604	30959	44385	44098	17784	63825	49442	39527	68603
TNRC6C	15104	7669	8570	11238	4144	2962	12894	9725	18071	1421	8127	11644	9790	5526	1958	2953	3094	11777	13662	25979	3312	6967	12102	4229	4560	3270	11756	17225	9374	5133	4185	1695	2796	16022	16236	6911	4610	12426	4932	7915	1251	4926	1554	12173	9009	11676	4216	6628	4905
CBFA2T2	3789	2267	3894	2279	2212	1919	1576	1846	3340	659	1389	2072	1888	2809	674	1588	734	3186	4108	2895	362	3715	2249	3675	1673	1981	3248	3327	2032	866	1908	3757	742	2590	1561	1460	2227	4212	1492	1719	241	2252	3244	2153	2547	3571	1154	2213	3027
BRINP1	0	1	2	14	1	9	1	1	0	2	0	0	0	1	1	1	0	0	11	0	0	0	0	0	0	0	0	0	0	6	0	0	7	0	0	0	0	0	0	0	1	0	0	0	9	0	0	8	0
ITCH	25892	15955	23764	19359	20092	11237	15430	15094	20859	27006	11036	14565	12562	61657	8118	13360	7782	24297	28600	27159	1948	43972	15895	25269	28070	14309	44672	24851	21745	4133	54262	24855	9133	23736	13115	27082	26279	36052	20874	20275	2302	19877	22236	15458	11600	35129	51490	17218	35759
PKD2L2	408	162	125	112	310	263	340	131	531	159	33	88	134	1126	13	87	4	334	300	478	0	325	78	317	241	30	937	412	367	1	547	225	87	418	293	403	375	263	256	225	4	410	405	135	51	344	652	216	567
TP53INP2	572	268	117	373	70	91	55	275	100	532	119	114	64	314	84	268	89	296	183	144	27	385	98	377	1203	371	303	96	284	31	84	58	411	184	63	193	199	620	100	338	142	502	91	60	241	1787	214	198	288
SDF4	3726	2108	4584	3698	3287	1763	2244	3395	3257	528	3655	3391	2254	2440	1200	1677	1803	3773	3099	3897	1080	3831	3909	2644	1403	2047	3129	2985	2080	4769	1671	2875	2783	2111	2463	3066	2601	5117	1758	1806	945	2090	2295	2699	5770	5596	1934	2581	1842
MYH7B	774	359	527	327	1503	642	342	153	1108	694	146	439	369	1426	222	254	522	898	655	436	187	827	722	391	91	412	1267	823	560	753	916	794	484	286	256	478	139	1422	547	183	252	434	534	412	706	987	646	494	478
TP73	1	2	618	7	1479	564	494	8	915	6	1594	4	596	11	3	19	78	10	23	1	508	182	5990	0	398	222	97	2313	217	259	8	146	15	4	4	1975	81	55	2307	71	371	1	709	29	42	20	51	218	0
TOLLIP	674	560	695	509	982	154	312	402	442	251	305	730	397	343	258	288	180	876	504	555	114	817	537	775	280	625	927	550	371	153	280	667	613	324	263	826	576	711	359	281	95	398	680	285	601	1694	568	412	531
UBE2D4	456	330	283	327	639	92	220	212	367	118	219	199	338	337	100	213	97	208	343	383	31	266	362	751	399	143	376	430	407	69	299	744	182	380	295	385	804	580	302	456	37	480	243	173	179	563	320	399	476
CLUL1	8	0	2	34	13	12	15	20	26	25	4	0	15	17	9	12	11	35	12	29	0	11	11	21	124	1	15	45	75	3	78	1	5	20	11	30	0	37	0	11	8	7	8	37	9	8	0	31	50
RUNX1T1	1	7	4	295	7	134	4	4	0	223	3	0	1	17	4	4	24	18	0	0	0	0	0	0	77	0	136	0	0	22	0	1	1	46	0	2486	0	15	71	0	0	26	0	0	50	68	17	108	0
CDH17	1	3	2	9	4	7	1	7	2	33	4	1	1	1	2	2	0	18	6	0	0	0	0	1	46	0	8	0	0	4	7	9	20	0	11	0	0	1	0	0	0	0	0	0	11	1	4	4	21
THOC1	6799	4849	10921	5014	6656	6799	6997	7479	9250	5385	4491	5680	6270	20343	1928	4686	4117	5104	8390	14140	2307	17008	10994	11184	9198	4648	9298	11969	7132	1147	12683	11132	3716	11022	7822	16006	9329	10590	10139	10429	1215	5655	8280	6494	3138	13393	5965	5249	12557
FKBP7	132	61	917	155	352	135	124	116	329	50	192	137	244	196	264	225	59	514	316	490	1	353	248	454	248	97	156	272	382	24	186	707	50	193	433	280	395	668	264	87	23	252	365	108	82	103	62	263	744
OSBPL6	7	18	6	74	1	59	23	14	2	71	7	5	9	26	57	1	7	5	17	0	0	22	1	0	342	18	35	0	265	7	20	12	25	52	5	17	46	19	0	7	1	17	12	38	34	15	124	39	91
SLC1A3	7098	2666	30	126	601	18	26	4	19	47	21	131	12	106	99	522	57	205	46	51	0	798	47	17	102	289	8	0	86	29	21	49	920	76	16	77	90	9419	55	45	30	195	2000	35	85	1554	88	43	52
XRCC5	66133	35464	37420	31168	25440	12637	12481	33700	35471	12132	30309	31891	30100	46155	8781	20708	6255	35736	44679	48647	2637	27793	37152	40587	46484	9233	38192	43493	33762	5012	63722	43903	9587	60343	45524	54334	59115	46816	34080	42925	3828	28625	45240	22416	11813	34604	41947	38668	42346
LXN	353	396	1528	331	1503	327	523	412	886	628	269	708	534	819	329	765	102	829	807	1166	54	715	370	1052	749	218	996	977	755	122	1503	1405	138	1519	1007	1246	1621	804	792	889	52	819	2424	397	242	576	753	648	1716
SP140	1262	589	335	4647	3119	461	10721	874	8151	380	418	1044	653	1480	1492	528	930	983	1082	549	154	1781	6390	398	487	5870	13096	952	3053	1524	1122	733	2885	2029	2009	604	527	2241	449	611	1206	872	3456	601	4794	1459	5166	818	5145
MKNK1	3285	1873	2283	3013	3754	1125	2641	2137	4489	869	2109	4489	1610	2675	1108	1227	934	3717	2651	5172	702	4237	2678	3014	1230	2765	2288	4034	2298	1748	1472	3718	1809	2811	2116	1616	3203	2728	2034	2355	304	2517	3700	2084	2294	2895	5162	5252	2391
TNS1	118	9	6011	168	984	286	278	72	15	493	20	57	527	622	659	5	75	122	110	16	15	606	23	295	282	454	18	0	485	377	31	36	343	138	72	133	76	109	408	80	30	7966	970	23	2438	54	488	65	64
REXO1	7742	4758	5661	6152	3968	5027	4024	4499	3407	4728	3399	5740	4492	16726	2223	3509	3657	6132	5598	4958	1947	8309	4878	7679	6060	4502	8096	4947	4901	9215	8018	6981	3408	4640	3003	4563	5291	7659	4690	5559	2056	3467	5013	4509	7494	13208	9317	5004	3933
SAR1A	4527	3530	3081	4535	2788	3503	3067	3160	5020	7102	3368	4204	2251	11817	1400	2439	1361	4539	3994	7569	314	6026	4395	6300	8575	2646	7898	6192	7325	377	10541	6431	3203	6535	4142	9674	10577	4112	5388	6390	661	5981	4535	3171	2419	11445	8372	4479	7384
CDC14A	4965	4123	7040	8510	3271	5213	4864	3525	4551	5183	4039	2224	2169	18027	707	1802	719	9351	5731	4258	383	11881	2579	4723	6120	4460	9684	6374	4521	884	11964	8830	1644	5699	3350	7381	6221	7747	7418	4191	304	3286	8373	3121	4146	13430	9307	8920	6926
RAPGEF3	201	59	2440	50	489	200	58	76	469	151	30	12	86	207	81	74	18	188	72	192	75	422	117	240	142	326	136	371	267	425	399	548	96	17	33	37	90	191	164	12	128	362	2163	43	165	117	102	53	193
CEACAM1	1209	347	1134	659	1032	62	416	216	1126	116	57	459	101	121	592	562	23	1481	836	614	15	660	31	636	393	4091	609	800	790	224	304	514	459	1369	232	471	263	1557	148	483	131	908	2599	119	505	571	1279	489	330
SENP1	5820	3263	3531	2291	1895	4879	1250	2168	6437	944	1349	3093	4333	7046	1172	1625	676	5397	4287	5692	244	3144	2981	3507	4064	1220	6726	5857	2733	411	8901	5284	846	6687	3807	6765	5065	4095	3672	5318	222	2923	6823	2484	1296	3210	5325	3849	5867
DUSP13B	0	1	4	19	13	39	0	0	1	1	0	0	0	8	18	0	0	24	4	7	0	0	3	1	0	32	42	0	1	5	19	12	7	36	7	0	0	9	0	20	1	3	2	0	15	14	78	0	0
CIC	23797	18069	18146	14368	9553	11845	11767	12579	18368	16658	8700	11639	11157	17767	4426	11174	8735	14902	19133	17688	5612	31335	26061	22578	9458	10968	18153	14227	8766	18865	12486	13644	11597	12037	11094	16985	10452	28139	10445	13760	5505	9492	15053	13637	23990	46157	15169	11959	8225
LIPE	540	346	485	214	134	110	207	502	450	231	68	357	397	446	127	168	38	634	409	233	90	205	229	260	170	184	517	452	336	35	332	634	232	405	217	298	286	833	259	250	134	226	457	212	490	558	231	376	236
FDFT1	10105	5570	32405	6418	7121	15931	11641	7759	6921	4345	29607	4973	11897	9045	3452	4647	2414	16477	9242	22325	2488	8280	31717	28203	14273	2856	6220	21405	8671	4470	8619	23231	1903	8167	10892	17316	66890	9721	9460	8699	1838	10081	19042	4877	4631	4151	4857	10344	18708
PAFAH1B3	2145	1317	2745	817	340	513	357	1245	1068	165	1261	851	818	957	316	800	195	1505	1693	1498	131	579	2214	2407	1229	180	259	1367	615	150	583	1264	246	1186	1854	1538	2767	2238	567	783	114	526	1033	866	441	1177	183	1386	686
OPHN1	1	17	647	43	59	15	4	7	9	163	6	12	2	19	117	1	35	1	34	14	0	28	0	1	34	33	0	0	27	7	0	0	31	76	0	51	59	44	0	0	10	29	374	14	23	31	37	57	12
AFM	1	1	1	2	1	20	1	1	1	3	1	0	0	1	1	1	0	0	0	0	0	7	0	0	0	0	0	0	0	7	0	1	0	0	0	0	0	0	0	0	0	0	0	0	5	0	7	0	0
KIF22	17477	9934	5447	9628	5330	13135	3870	16339	6077	5323	5321	8894	7123	30665	5056	7381	4832	11270	30266	15069	2010	13724	19500	5877	9886	6604	6144	18819	5282	5675	10052	5495	2993	11022	12625	16816	6199	31097	8630	13695	1005	4379	15728	16981	8791	26984	6581	7767	5379
SCGN	1	0	1	2	1	10	0	1	0	9	0	0	0	2	1	2	0	0	0	1	0	0	0	0	1	0	0	0	43	0	0	0	1	0	0	0	0	0	0	0	1	0	4	0	0	0	0	4	0
CARMIL1	763	343	10701	466	1338	1134	2487	526	3452	214	356	557	1033	670	366	503	79	1994	983	10269	185	184	1333	87	589	1336	5157	2167	1242	732	2923	393	896	3382	617	512	91	1035	823	1797	35	4837	4163	737	947	493	884	2015	1619
PGM1	4579	4239	6499	4389	7423	1368	2300	4470	4104	1135	3368	2911	4461	2255	2156	2175	1065	8884	6782	4806	596	4041	10233	2811	2576	2737	3161	7242	3045	276	1505	5089	2147	5765	3400	6646	6164	8134	3583	3587	1342	4838	5316	3877	3872	6198	2000	2628	6141
DDX1	9829	9028	24867	6645	11560	7322	5912	8989	13009	13456	6678	9174	7979	15298	4028	5852	2599	12896	12001	20359	1486	13722	14245	19513	12753	2925	12454	14982	11109	1805	20057	23173	3519	15943	13536	21825	24098	16970	12895	13147	1275	11605	19958	7779	5103	14332	10920	11079	18610
DNM2	62328	38547	37817	41001	25839	17116	20828	36349	30175	18106	24919	38219	16964	45388	14105	27479	19850	40503	47203	30541	7686	67023	34745	47178	28177	40135	60901	26165	25094	18800	23143	17849	27205	30061	24423	27877	27730	58876	27137	29193	7144	21877	47100	26595	48649	78075	32301	36739	22195
EPB41L2	7351	6100	31	4958	3443	18637	4095	5330	8400	11466	12877	5230	14270	10792	5338	3063	2287	5286	6531	24508	2228	4272	9175	10446	3254	1337	3338	19978	2408	1469	23032	1664	1586	7427	6815	30569	10939	8060	18446	5239	617	7524	14656	5880	3811	6791	2257	2594	2536
RIMS1	1	1	3	19	0	14	1	1	1	44	4	0	0	3	1	1	1	0	0	0	0	0	0	0	0	19	0	0	0	14	0	0	18	0	0	0	0	1	0	0	8	0	0	0	39	7	32	1	0
MOXD1	3	0	2	16	7	19	6	3	18	17	5	1	0	6	0	0	7	4	8	0	0	1	0	0	0	0	99	0	31	4	0	0	7	23	0	1	0	9	0	6	1	22	27	7	4	7	52	0	39
STX7	877	660	1344	886	2479	329	1294	326	2578	489	156	648	520	184	1400	369	301	2785	1017	1080	96	2306	221	3013	633	847	2366	1594	1774	171	386	2603	376	1636	668	749	126	1596	109	737	147	836	5065	682	605	381	2077	1118	4521
RABL2B	1910	959	1786	1326	1779	700	1555	1726	1993	311	1066	1201	1297	1739	274	738	668	1555	1834	2262	286	1817	1381	1426	1504	635	1491	2137	2086	218	375	1714	380	1522	1609	1927	1508	2839	1070	1474	160	1974	1699	1073	834	1494	306	1959	1489
KEAP1	2348	862	2902	919	2361	840	796	1097	1715	377	1017	1483	1588	1188	759	687	500	2418	1701	1709	345	1237	3089	3624	928	539	802	2225	1311	469	1054	2580	305	1165	1850	1573	2359	2882	979	849	275	1265	3829	1222	1034	1185	658	2119	2121
DDX43	21	6	10	95	22	278	10	4	125	54	18	0	59	91	48	61	22	128	39	25	0	13	16	41	24	44	197	17	95	4	210	84	34	110	150	59	19	36	1196	42	15	24	198	26	51	42	138	31	0
PTPRH	50	11	53	61	25	19	16	33	58	78	16	25	1	311	27	8	0	22	92	54	27	80	52	33	19	125	23	61	58	6	27	17	49	13	30	15	0	176	39	4	12	18	238	23	61	61	19	44	11
DCT	36	38	9	69	28	44	14	86	118	20	3	169	24	40	12	12	88	144	90	80	17	55	5	39	20	19	74	43	122	12	4	90	24	36	11	35	75	146	118	108	12	11	8	55	103	110	17	95	38
SLC35C2	4170	2198	3214	2760	4106	1132	1919	2634	3975	868	1854	3173	1994	2396	1146	1874	1405	5397	2460	3241	580	4290	2910	2166	1696	1652	5305	3941	2726	697	2178	3169	1663	2302	2291	2400	4770	4304	2172	2253	1206	2520	4191	2588	3831	4300	2567	5530	2820
CRYBG3	60	82	31	304	639	548	1399	97	2860	68	646	272	694	95	482	26	108	125	242	2153	72	588	135	45	73	144	1052	2162	238	272	114	2299	197	367	272	213	92	181	1154	188	36	38	2958	541	443	121	566	624	48
EPHA6	0	0	2	4	1	8	1	1	1	11	0	1	1	1	3	0	0	0	0	0	0	0	0	0	0	0	10	0	0	11	0	0	4	10	0	0	0	0	0	0	5	0	0	0	9	14	6	0	0
SCTR	0	0	1	3	0	5	0	3	0	2	1	0	0	1	2	1	0	0	0	0	0	0	0	0	0	0	8	0	0	0	0	0	1	0	0	0	0	0	0	0	1	0	0	0	3	5	0	0	5
RFX3	5803	1681	5746	3502	2790	2588	3137	4207	7780	294	3489	4296	4414	3662	1108	2346	1026	732	5513	8065	596	4929	2423	3823	5303	1871	6116	7658	6002	848	1968	6477	574	6863	3652	5296	2985	5603	3385	6228	412	5038	6075	3926	1683	3293	2044	5164	7952
RIF1	22835	17697	27899	10308	22383	25998	14347	19230	52395	20243	12073	9443	17894	37950	4197	11953	5347	22176	29776	37093	2235	36401	27246	25414	25966	7227	43612	35980	17927	3636	49619	38666	5825	39506	24270	68497	30444	35023	30410	27673	2070	17044	35056	17265	7284	23400	18909	17701	41003
RAB21	3236	3081	3966	3460	2131	3343	2219	2575	3219	4058	2432	2641	2077	5824	812	1606	940	3354	3751	5028	828	5262	2387	4055	4645	1435	7606	3717	3516	417	5493	4947	2447	5868	3687	5684	5083	5268	3351	3401	424	3473	4099	1977	1755	5718	7823	3256	4560
SLC4A4	55	1916	16081	1302	2281	577	2413	2039	16594	1397	780	2505	1684	612	576	874	913	2499	2127	4103	773	83	3768	4100	937	78	254	4840	2323	2935	3331	14245	809	4402	2396	5022	594	3658	8021	4031	664	12802	770	3054	1443	770	849	14212	3211
SMARCA2	18844	5579	34049	23419	37677	15103	14192	5317	19948	13310	2877	10441	1306	14270	4983	8634	7189	31733	8396	10914	1140	39515	10481	27145	9612	18977	24198	10756	18690	20338	24284	19793	10971	10560	6421	5057	35316	15367	4232	6097	3601	21140	38300	6103	10554	16348	20510	3780	33662
SESN1	1402	377	1006	929	2093	4187	3048	1055	11666	5623	1835	1010	640	2156	364	874	629	1347	1283	3036	209	2830	644	3501	2262	1735	2332	2382	1636	316	9374	6068	1030	2191	1362	1205	8253	1889	1258	1901	285	2574	4434	1003	640	1187	5174	1317	4803
MID2	8	42	1	44	108	15	61	46	2	187	19	4	35	54	13	70	36	540	20	0	0	29	0	31	0	99	43	30	1	13	166	12	88	84	18	138	44	60	77	53	13	14	16	40	25	85	218	318	14
COL5A3	105	27	2	354	595	1854	440	82	154	62	78	2	34	63	91	12	173	307	70	668	408	391	58	309	24	64	41	116	19	85	8	0	23	22	219	116	36	721	11	28	69	0	43	349	103	32	47	460	102
SRCAP	1857	1063	1249	935	1078	654	745	806	1307	1214	676	1090	1027	2124	367	877	478	1483	2111	2371	142	1731	1692	1612	781	486	1450	1454	755	946	1283	1320	738	1347	1058	2820	1247	3639	1115	1146	124	973	1408	1522	1200	2164	885	925	971
PUM3	4289	2363	3928	3099	6585	4349	3973	4552	7402	934	4020	3936	6675	4852	2232	2175	1957	4757	5419	7136	1006	6817	6544	3640	3789	1991	5135	7812	5803	1991	4269	6878	704	7456	5373	8078	11598	7869	3113	4902	524	4243	6052	4629	1266	3042	3254	3753	8519
CPB2	21	10	43	9	72	64	49	17	385	31	9	10	12	22	14	20	0	8	48	57	0	89	19	113	36	7	63	270	30	6	92	75	15	82	128	75	76	100	40	39	9	47	69	14	12	8	27	46	90
CHRNA3	562	114	56	148	65	11052	1101	1777	3951	682	135	367	2526	10282	823	320	1442	187	1490	5289	1733	39	2617	48	133	93	385	5187	136	1383	6766	151	273	3930	3042	3354	46	464	1730	3172	80	135	11	4003	951	746	1478	267	94
KCNN2	10	2	1	41	2	5	0	494	0	4	1	5	0	25	0	25	0	98	99	0	0	9	0	0	31	0	0	36	0	1	1	0	1	5	44	62	0	86	0	15	0	0	0	325	1	1	0	58	0
CNOT4	3325	2404	4265	2848	3561	3955	2485	1556	5553	764	1280	2401	2677	8229	771	1315	905	4356	3639	4220	313	4420	1536	4302	3077	1245	6651	3794	3619	466	7326	5519	804	4821	3318	3953	3601	3816	2967	3232	310	2815	3446	2482	1118	3297	6115	3419	6212
PSEN1	7875	4145	9749	5756	10302	3828	4326	3998	8427	1954	1982	6476	4341	7683	2171	2231	1890	8686	7179	6615	555	7350	5222	8387	4777	3017	12989	6188	4795	718	8682	8610	2780	7225	4840	4638	9240	9053	4825	4679	728	6133	14423	3893	3672	7722	12184	6816	9900
CPOX	1241	535	352	859	1935	1289	1127	1263	3703	986	683	2059	2548	1795	1605	657	759	1049	2042	1126	1121	862	1974	656	1513	480	1899	1565	1596	1272	1848	1619	592	3502	1945	2037	1187	2708	1573	1778	1055	601	2692	2917	2713	1979	1822	2025	1043
CLDND1	3067	1274	2598	1807	1778	1868	1985	3539	8174	2115	3257	2784	1909	6683	833	1723	1184	2593	4137	3720	733	3099	2852	2511	3913	1607	5510	3674	3578	363	7928	4988	1245	3671	2340	4662	3575	5184	3516	3775	779	2373	3911	2186	2542	6389	6098	3991	5390
MOK	65	52	423	60	116	496	384	74	121	354	53	63	125	98	39	106	68	330	47	360	30	1115	38	308	189	73	195	220	116	40	26	187	61	184	159	162	114	334	136	33	18	834	237	95	29	86	164	75	521
HSP90AA1	159495	89855	172133	116688	70019	245183	89954	124413	108678	79914	142732	106465	120109	497620	124524	202230	130844	128669	148744	191464	131408	141981	272571	196820	195802	97943	65900	161095	123130	197578	82665	166726	80788	206442	410559	262528	249663	360893	114661	184829	63682	125214	366868	103945	153093	230933	70894	110123	182305
RBL1	5659	2183	2109	2660	2057	6459	1221	3742	8140	486	954	2084	5248	5163	1835	2175	1130	6136	6280	5865	334	2982	5043	3261	2109	1197	4822	7628	1851	366	17614	4291	669	9431	4680	9741	6084	5153	5068	5527	212	1402	4693	3834	1406	3171	3474	2356	2471
DLGAP4	1932	1214	3390	1142	647	358	499	1020	1226	440	583	897	1249	887	395	869	418	2388	1512	654	208	1020	441	2533	1113	860	2140	718	1295	705	424	1228	865	1134	463	469	1006	2208	750	454	514	1278	520	332	1054	1748	597	1329	2127
IGSF9B	7812	5443	5	7780	64	1178	1669	5960	249	1769	1261	671	1672	2042	11	859	1085	13631	8443	4104	315	818	982	169	1730	1756	468	1645	2604	4341	19	0	773	599	689	281	4526	13106	1155	674	1539	369	330	1107	4116	27015	230	3698	7
CROCCP3	983	914	1271	1100	633	895	1264	1540	2623	27	383	959	1849	843	240	837	565	1548	1224	932	737	1673	1693	562	382	742	494	1603	322	3876	440	335	669	693	382	904	205	2083	1017	723	565	661	363	838	3086	2092	332	801	567
NDC80	3107	1157	241	963	536	4833	439	2822	2522	1242	565	940	1425	4744	1535	881	374	2247	4566	4475	462	810	3000	2063	1618	648	742	5518	1248	144	4761	763	382	3792	5004	4008	2156	3341	1755	3312	59	784	2971	1951	738	1292	1279	1545	1044
AP4E1	6031	2800	3942	3058	3302	2803	2088	2929	5918	2075	1233	5364	2692	11183	1118	2133	590	5442	5379	6262	424	4613	3567	4586	4209	1104	5845	5476	4086	982	9255	4720	1332	6981	5318	6395	4201	5340	4197	5277	325	2920	5478	3228	1972	4254	6124	4205	6075
RSBN1	6437	2980	3235	4029	2845	3779	2697	2405	3979	2086	1777	3251	2328	8992	707	2267	1002	4664	4956	2584	354	4438	2140	5065	3107	1731	5194	3741	3309	584	7374	6615	1317	5967	3916	5763	4449	4681	3657	4793	329	3805	4932	3045	1538	5290	6395	4591	6571
MAGI3	2273	134	169	883	1032	1084	101	631	2637	834	448	1254	102	344	925	657	739	236	542	634	235	578	2084	89	112	463	1213	522	985	156	275	81	384	2742	1594	1290	1300	465	460	1788	322	160	5782	1514	470	1018	450	885	700
CXCL2	318	223	1863	376	388	148	128	59	139	717	34	291	16	254	1296	594	29	199	113	135	20	5617	110	1366	195	169	1807	61	145	72	100	1417	706	157	547	127	510	710	47	96	104	87	7756	104	252	280	235	53	1120
AFP	0	1	1	6	1	15	1	2	0	14	1	0	1	1	2	3	0	0	0	0	0	0	0	0	0	0	12	0	0	12	1	0	0	5	0	0	0	0	32	0	0	1	0	0	17	10	17	1	0
COL4A4	464	152	73	278	129	181	106	147	529	59	798	89	52	196	51	23	9	297	250	271	21	106	172	150	5	44	542	324	195	47	81	163	255	531	38	106	87	267	438	60	67	326	255	224	561	288	346	172	450
TCF7	50427	30149	1783	23896	2962	10184	15827	30736	31597	5435	17559	19799	53384	30972	11414	15790	4803	25118	44377	38835	5209	9934	1336	2786	20507	1736	31466	17138	8634	4444	6054	19910	5785	60654	39146	33674	39567	71280	23812	27756	3931	19270	961	20101	44467	39772	5773	63108	9682
OSTM1	2427	709	788	1648	1919	326	995	409	2204	257	1041	1326	1146	709	753	543	199	2890	1083	1944	87	817	682	2195	882	435	2820	2178	1454	159	2779	1251	420	1774	1499	819	3244	754	887	829	147	1198	2213	604	727	825	2126	2475	1688
CDH7	1	0	3	3	1	11	1	1	1	18	1	0	1	1	1	1	0	0	0	0	0	0	0	0	0	0	0	0	0	0	0	17	1	8	12	0	0	0	0	0	12	1	0	0	0	16	1	10	0
IMPG2	2428	524	398	613	825	288	643	389	1553	418	315	1304	314	921	45	258	147	422	1103	1353	91	952	396	1359	329	302	1998	1027	818	41	479	1527	143	747	443	700	686	1143	368	291	99	717	1379	421	351	1290	339	1120	2026
PCNP	6010	4723	8943	5263	4322	5831	4121	5575	6675	6638	5829	4939	3892	8493	2182	4710	2385	4751	7881	10456	1363	10201	6944	8388	10340	2849	7566	8403	5913	1481	11662	8503	2070	10340	7866	10554	7630	10473	6674	7737	759	5456	7480	4501	2931	7467	6702	5116	7924
EXD2	1412	1115	2640	608	1934	1632	1779	871	2443	2496	1431	1422	1102	2666	292	834	1496	871	1379	2516	1276	2252	2335	1603	1481	889	1046	1485	766	686	2427	2120	575	1831	2053	1676	1355	2274	775	1000	432	1590	2207	2603	896	2459	633	1365	1916
ARG2	157	123	848	95	130	242	212	130	283	327	192	92	91	576	165	1019	55	652	290	332	9	435	286	235	684	72	290	78	536	115	378	264	97	172	1136	158	166	4689	117	122	34	139	885	192	130	187	275	112	299
MEF2C	251	78	16711	782	1497	63	823	166	2085	1626	14	274	169	26	2096	37	68	534	388	126	0	2156	239	6694	1186	200	3029	104	856	87	92	8838	564	676	1	175	2131	623	2916	231	154	1563	14807	63	897	176	1244	17618	12040
PTPRC	149916	96801	174145	205579	109994	56230	87038	76335	193067	34197	135240	83499	31114	188415	26387	56743	38060	158126	202372	183240	11643	122999	94067	135149	127042	69654	241882	195838	69229	26405	241108	193823	36881	155856	128040	71783	163986	233358	14292	94084	10964	96953	71111	50336	86607	152554	199493	214461	131129
CACNA1S	1	4	9	28	2	75	2	4	1	32	4	1	1	16	6	6	15	19	9	0	9	8	0	0	14	31	1	1	16	1	1	0	4	0	8	0	0	55	0	0	8	0	34	10	69	23	12	8	0
PKP1	4	35	2	21	146	664	2	0	0	27	279	5	1	9	21	14	67	0	14	992	6	0	43	0	27	14	0	0	12	9	0	0	17	36	376	0	21	62	203	63	1	1217	0	30	1	8	1	24	0
UBA5	2888	2473	5970	1995	3191	1175	3571	1794	6558	1322	2365	2778	2141	1966	741	2749	342	2854	3578	6461	241	3802	3270	5159	4322	668	3783	4208	3646	238	3549	5405	858	5314	3761	5967	6126	4207	2447	3898	261	4301	4398	2343	1077	3207	2460	3869	3122
STK17B	12184	11901	13667	19073	2887	7376	8284	7487	15393	20750	10337	16980	2620	13322	1683	3704	3634	12023	10113	15873	453	20666	5179	7370	15881	4730	18526	13376	9220	539	30218	26291	3395	22175	13157	17953	36832	9770	6938	18300	569	26112	12407	5083	3678	17101	25778	10619	19649
CDC14B	2	2	4	62	35	37	24	10	27	30	4	10	9	13	70	3	33	57	13	0	0	30	10	24	0	87	77	39	46	14	59	10	56	94	1	35	10	21	0	9	12	44	79	13	37	30	117	15	7
ZNF510	1059	653	1879	812	2304	1449	1281	1453	1939	178	1044	2915	2188	3373	892	711	389	1637	1865	2546	154	1842	890	1328	1162	645	3280	2629	1539	158	5053	3185	217	3190	1599	1759	1816	1839	3240	2239	52	1641	2159	1145	454	1372	2256	2277	2927
LRP2	2	20	28	202	19	200	7	36	2	205	11	6	4	76	53	18	0	34	22	0	0	41	0	30	53	15	38	31	13	57	12	25	78	91	53	98	0	24	56	77	18	15	91	293	110	45	115	132	50
ZNF506	2030	2509	2808	3017	3993	4822	4790	4486	2173	2145	479	5916	6800	18243	2202	1578	217	6784	8517	1246	507	8573	4474	7499	2425	1188	6752	679	5158	529	14018	4102	1421	11216	5643	10450	8291	6682	9992	8136	319	4376	557	3475	2208	5641	6380	6617	7435
JMJD4	244	116	214	137	438	170	75	281	209	89	134	131	293	300	147	125	35	237	244	291	48	152	213	248	158	55	374	227	297	81	243	460	60	315	263	220	255	302	162	205	27	322	379	141	129	195	226	313	262
DUSP12	1238	672	2259	1679	1215	1132	643	1094	1323	700	1555	942	731	602	467	586	226	1214	1402	2076	125	1670	1296	1510	1793	359	1508	1549	1065	270	1521	1759	535	1797	1563	3103	2482	1556	793	1456	122	1157	1599	604	696	1699	1247	1033	2131
AACS	3592	2421	2235	2492	1344	1220	3441	2962	5970	1017	1596	2790	3458	4841	667	2537	2095	3031	3788	5186	845	4264	4444	3949	1886	1021	1475	5767	306	2891	2763	5050	1452	3181	1173	3643	9420	3824	2648	2040	885	3120	1975	1959	1496	3942	1348	1817	2488
DELE1	2938	2003	5407	2610	3849	1461	2257	2693	4404	554	2650	2263	1989	2025	1244	1379	789	4168	3098	3624	512	5025	2845	3214	2670	1507	1631	3476	3333	1343	1116	2768	1483	2250	1750	3066	3148	4914	1448	1581	529	2376	5191	1707	3330	3787	732	2813	3308
SLC13A1	1	1	1	5	0	4	1	3	0	3	1	1	0	1	1	0	0	0	0	0	0	0	0	0	0	0	0	0	0	0	0	0	6	0	0	0	0	0	0	0	1	0	0	0	11	1	0	0	0
CADPS2	1	1	3	15	1	13	0	6	0	3	0	1	0	3	2	2	0	0	1	0	0	0	0	0	7	0	0	0	0	11	0	0	17	0	0	0	0	1	1	0	1	0	1	8	16	9	1	0	0
PCDHB4	31	37	124	176	13	53	8	22	62	19	16	12	1254	16	10	42	128	1078	447	1	18	29	15	10	28	13	5	10	15	94	114	1	4	132	45	12	50	23	21	65	31	48	54	378	19	68	9	745	70
PCDHA6	1	3	12	127	5	4	1	1	0	8	1	0	0	9	11	2	0	560	1	0	0	1	0	0	0	0	0	0	0	11	0	0	18	0	0	0	0	19	0	0	1	0	0	0	1	1	12	41	0
PCDHGA2	51	28	329	37	2	31	480	143	28	23	18	160	386	162	14	55	29	2395	252	20	54	55	262	0	29	79	0	0	87	116	85	171	22	109	335	105	236	94	215	94	0	162	134	48	68	73	18	580	269
IFT25	1634	1044	1506	710	1170	1116	472	1707	4586	202	1506	911	1649	1375	996	891	272	1985	1778	2707	115	1305	1822	1783	1969	435	1561	2411	833	149	4147	1911	311	2942	2878	2535	2787	2319	1170	2166	100	1211	2304	1105	463	972	1055	1272	2286
PHLPP1	352	822	11290	711	2487	2009	1447	1516	3331	3351	1246	1363	3155	490	1133	328	450	289	755	2072	377	4863	3120	14697	2235	1124	3145	3269	1922	961	2629	3618	743	3226	1767	3849	2524	1185	1785	1214	458	344	5864	1926	1908	662	2845	1881	11995
ATP8B1	1402	1010	1585	1193	5739	371	2080	933	2501	341	323	730	2171	249	418	502	100	2212	1763	3338	65	2831	1233	3852	506	299	4260	3125	4312	40	384	4302	542	1690	535	1532	2950	3118	1089	433	164	1192	1091	773	727	1092	1144	1309	4180
IL12RB2	725	545	848	423	1245	1956	634	406	23222	1166	531	713	366	2593	628	192	584	5954	734	584	82	440	565	650	699	1004	2597	555	711	1109	828	1164	494	801	1035	6617	562	1446	1018	286	105	610	8739	709	562	684	2236	19427	4631
SMARCD3	423	470	419	611	516	306	273	1356	692	64	198	479	527	1137	172	363	133	2216	473	404	64	476	396	355	386	630	702	625	258	176	975	361	613	601	469	808	620	1021	382	525	129	400	131	353	384	1420	898	901	328
WDR70	10152	7610	9769	7543	9512	3591	6417	8350	12059	5043	4713	6485	6331	7928	2964	5974	5065	9996	11180	11992	2448	19462	10474	6725	4719	5482	6407	10563	8373	9886	7339	9659	3179	9027	4664	8763	10077	14955	5435	7635	1336	5599	10160	7374	8543	8992	4149	6434	13504
FYB1	35804	25553	4009	27069	9443	14034	18162	22469	53200	8341	10384	39932	60586	34808	18335	16814	15639	21310	36410	51062	14615	24081	31698	3339	11524	26166	25742	96879	28834	15024	26111	1933	9540	80032	48037	36475	44348	61417	9772	57632	2908	15410	20401	41655	26014	34067	9580	27223	23752
MPP4	55	16	9	79	45	56	2	31	17	68	2	2	2	42	6	6	9	6	18	12	0	22	8	19	15	19	82	11	88	6	4	12	1	19	6	9	0	16	26	16	1	33	43	12	23	20	14	25	41
STRADB	933	621	2958	788	1178	369	187	1243	1058	1285	284	717	1355	556	1080	140	160	2447	1116	461	34	913	503	2421	1349	184	1409	1110	879	55	431	2756	247	2180	1093	1912	1983	738	918	1200	37	2156	1431	682	947	279	936	1143	2485
BZW1	19805	11148	21790	14672	7430	6241	6994	10178	12690	7567	11650	8346	5268	13502	3942	6688	2826	12401	14746	16119	1777	15622	16327	14587	21781	4895	11007	14723	12072	666	11542	17342	7144	15963	12022	18719	12717	20798	8843	13138	2201	13586	16867	6006	9762	26072	14540	12510	21865
PGR	1	1	1	35	17	61	1	4	0	135	1	0	1	0	9	1	0	0	0	0	0	0	0	0	25	0	0	0	0	0	0	0	1	40	0	0	0	0	0	0	1	0	0	0	1	18	1	0	33
C1QTNF3	204	131	131	109	254	18	159	130	283	19	80	105	152	56	29	83	3	171	229	361	11	204	124	147	77	29	119	228	290	6	35	262	14	232	68	148	197	153	139	147	8	83	150	206	41	121	51	98	472
ME2	8207	5294	5326	5828	5022	1931	2672	7065	7285	863	7254	6109	5625	3058	2758	2660	775	6292	6770	8873	257	3889	5537	12929	6027	1608	4559	8428	7326	653	4481	8445	1603	10497	8780	8971	11566	8301	4217	6872	585	5470	10220	3094	1794	4246	2732	7663	6959
C5orf22	1399	699	1545	1101	1131	863	579	588	1362	1369	375	1158	1827	1984	521	776	267	1872	1457	1805	85	1232	1152	1715	1524	317	2402	1396	983	205	3598	2111	309	1979	1452	1756	2334	1878	1048	1625	89	1180	2267	592	448	1499	1740	1641	2583
CCNT2	8234	7467	7781	8359	2668	7391	8026	7085	8898	7039	3993	5662	3107	16599	755	5774	1255	8391	10914	17998	507	12349	3497	12174	14662	3284	8617	10178	8630	377	12483	13563	1391	13541	7204	17619	11594	9858	9629	11383	322	6771	10335	5342	2079	7514	8047	6969	14848
FAM135A	115	51	47	311	646	1239	1993	754	3985	799	897	1326	71	152	576	65	20	248	209	27	12	1611	583	693	849	111	3636	2068	2001	6	346	4509	140	1458	561	743	3684	657	389	1141	66	2156	4875	522	165	82	1737	1296	2475
COL19A1	247	9	172	2313	883	93	580	110	2349	300	49	16	52	114	245	44	97	417	444	194	73	242	556	246	22	412	5712	124	1170	362	45	16	2784	1094	26	117	60	757	193	101	336	300	128	74	1164	788	1339	258	10
EPB41L3	131	156	11	97	168	12	372	107	276	16	4	530	11	4	678	7	668	99	167	26	0	0	63	16	25	34	449	1	9	55	90	0	666	185	28	19	108	34	0	95	174	73	345	126	202	67	611	105	16
COBLL1	307	1291	36	650	585	236	853	60	1617	1006	146	46	104	174	360	54	150	1889	182	750	10	195	230	4709	87	148	2333	2135	1296	105	230	368	416	1085	119	453	80	330	522	375	69	1256	4416	152	302	265	3801	404	2349
DLG3	1778	1542	2089	1207	49	50	20	2753	1781	1241	175	2026	1584	4947	358	668	426	2777	3687	0	466	63	2632	321	1690	586	1341	18	1115	128	6126	58	359	2627	2066	3671	144	3891	3381	2135	180	529	151	1659	789	2567	1720	1676	658
KCNK2	0	1	1	7	1	5	0	1	1	1	1	0	0	1	1	0	0	0	0	0	0	1	0	0	0	1	0	0	0	6	0	0	0	0	0	0	1	4	0	0	0	0	0	0	6	0	0	0	0
SERTAD4	0	9	1	9	1	598	70	1	1061	2	494	8	0	2	3	0	0	8	0	1216	15	0	24	0	0	0	0	754	0	1	1	0	14	490	0	710	1	0	244	62	0	0	0	436	47	0	23	19	0
TRAF5	6710	2346	11574	3072	9658	3137	6419	5184	11294	665	6442	8596	4108	6178	853	1613	621	10005	8203	9416	343	1418	3236	9071	7241	1509	6760	5726	7261	980	6765	25313	869	6682	7220	4989	4128	9850	4922	3981	587	5761	6375	4358	2577	4167	4210	5321	14095
MRPL22	2119	1710	1877	1624	897	1440	931	1761	1354	688	1251	1581	962	4462	368	1199	290	1613	2343	2921	164	2072	1697	2026	3043	507	1656	1866	1722	235	2544	1395	671	2701	1890	3267	2334	2284	1686	2583	217	1287	2204	1215	805	2941	1727	1837	1698
GEMIN5	4302	2179	4385	1907	4386	1480	1872	2188	3414	736	1621	2696	3060	3807	1515	1250	723	3925	4147	3895	433	3040	4533	3059	1592	774	3185	4533	3319	898	1764	3004	793	4517	3425	4223	6215	4603	2833	3206	512	2700	4279	2806	1627	3046	1417	3839	3732
OPRK1	0	0	0	1	1	0	1	3	7	20	0	0	1	0	0	0	0	0	0	0	0	1	0	0	0	0	0	0	0	6	0	4	0	1	0	1	11	0	0	0	0	0	1	6	0	0	0	5	9
NFE2L1	8209	3797	7150	4369	4293	4203	2739	4895	5613	2278	4517	5087	3453	12164	1627	3168	2401	5195	6754	7429	1020	5182	6221	8092	4941	1835	6491	4675	3070	1812	12032	7954	2909	5929	4936	7373	5120	9755	3111	4596	1706	3106	7638	3568	4027	11289	4615	4279	3842
SEMA5B	3	3	1	21	3	25	2	6	14	9	1	1	1	4	1	1	0	16	8	12	0	0	0	0	1	4	1	14	7	4	4	12	0	1	0	0	0	4	0	1	0	19	0	0	10	11	0	1	6
GSK3B	14676	5919	8489	7879	5628	5106	4773	5339	8343	1427	6464	6841	5392	11782	1808	4558	1616	7862	8899	14502	807	6553	5582	8794	8048	2560	5596	9306	7051	1364	10806	10708	1611	12452	7510	10987	12129	8770	5822	8928	688	6828	12036	4742	2877	8871	6078	10596	14696
ITGB5	16	27	197	82	129	74	11	15	3	189	10	78	31	43	1056	3	1	50	34	35	19	1	57	230	15	29	35	38	31	17	15	0	97	147	44	55	118	41	1	36	1	63	15988	1	35	50	65	82	382
ERC1	5627	7859	18620	6465	14464	4918	10964	6624	16095	3997	6015	6864	5253	4001	2414	5707	5191	9557	9620	8336	2949	19962	13438	11016	4477	8211	9574	9019	7746	14913	3378	6100	4728	8926	4610	4669	8868	15985	2180	7034	1849	7881	12573	8711	11868	10121	3607	2911	11961
XPO1	23494	8364	33835	8065	19016	15184	11002	17559	33253	1992	10539	17115	22061	7232	7402	7040	2766	24212	19398	28758	963	14407	13123	25239	19975	3886	14456	30574	15260	1057	26017	33070	2800	32580	26702	28671	35490	18848	18458	20736	1172	21164	42424	12380	4330	9909	12447	19149	31991
RNF13	1833	1207	4079	3016	3688	1159	2007	1375	4238	459	1776	1582	1163	1504	596	403	423	2876	2004	3163	114	1936	1021	3006	1877	690	5453	2684	2109	184	3819	2847	521	3019	1701	1774	4950	2512	1619	1871	126	2518	6150	1232	810	1543	4523	2343	3924
TRPM3	1	1	1	25	2	22	2	2	3	23	1	1	1	3	5	7	7	0	22	0	0	0	0	0	0	0	37	0	0	6	0	9	0	1	0	0	0	1	1	0	1	0	6	0	40	11	7	23	23
PALB2	3084	2460	3232	2025	4521	1538	1827	2014	3743	683	1435	3559	3580	1051	1368	1322	498	3441	3345	3320	160	2190	2622	4030	2056	586	4709	2440	2681	255	2881	6380	697	4856	4376	5593	5912	4688	2376	3284	268	2674	4949	2689	1038	1962	2684	3216	4839
DOP1A	2952	2543	8250	2504	5669	2663	5253	2204	12766	2733	1837	5131	3783	5396	649	2348	644	6182	5667	7230	244	5667	3238	6476	4148	1376	10868	7464	4932	349	10411	8460	895	7216	3993	5644	5322	4296	5484	5404	323	4295	7953	3809	1775	3556	6751	6289	6572
LYRM2	93	142	618	382	298	490	286	117	469	101	392	458	337	380	191	371	55	409	342	509	21	504	316	411	540	134	526	619	530	48	511	681	77	821	554	484	732	366	344	559	26	514	807	271	151	226	449	608	437
BCKDHB	2545	2627	7320	5175	8527	1069	4831	2119	8369	991	4290	3587	4667	1242	1593	3211	305	4287	5340	7073	301	11407	3681	7040	6701	1101	1967	6888	7574	544	1172	9534	797	4890	2793	6093	10771	4957	2889	4270	508	6328	4919	2795	1971	3544	512	6639	6712
KAT6A	36082	22291	26982	26571	17826	35480	19225	22332	29343	51070	21712	21821	16674	80911	8326	16630	23733	29984	30895	33159	9776	37587	25242	34032	18338	11385	88225	29218	19538	53118	59444	35029	19861	33823	18861	60755	46352	37499	38937	34537	9319	12806	40110	19849	27794	81503	62988	26335	38125
TUT7	12977	7729	10063	11858	9603	7973	7472	9752	16509	9513	6187	11369	8445	29576	4091	7584	8986	17133	12880	10337	4310	15763	6872	12144	7564	9128	16597	12855	9854	7946	16583	9848	7767	16955	9052	11519	8018	19963	13653	13963	2875	10191	13054	7294	10073	18706	25939	9164	20003
ULK2	1676	230	38	2037	104	21	97	59	177	14	20	403	35	133	249	110	317	399	284	49	4	91	37	46	991	184	1339	70	637	49	180	4	470	1175	15	109	31	612	22	584	266	120	657	129	305	1580	529	1153	62
GRHL2	2	1	5	50	11	35	5	13	3	41	1	0	1	16	4	6	0	54	23	0	0	0	0	0	0	20	0	0	0	10	0	0	0	0	0	22	1	14	0	1	8	0	8	1	52	31	10	21	6
TNPO1	10528	5810	8250	7681	8577	10950	14039	7275	13732	10736	10114	8403	4438	21351	2879	4121	3217	3419	8252	19581	1828	15825	10238	10214	13902	4741	15904	15608	10592	2750	17004	14437	4963	15727	9084	24099	14635	11244	10402	13548	1711	4927	18130	7455	5351	10986	18136	9534	15973
PLOD1	942	333	4972	914	2408	215	941	540	591	268	173	1120	306	297	1733	409	996	2057	756	395	135	1768	246	2705	966	2597	406	653	353	328	138	1984	3060	784	637	346	1587	826	88	372	272	3323	4252	246	1330	900	482	678	415
P2RX5	2864	2051	2308	3806	2043	808	5199	1458	4477	244	2418	5141	1163	890	273	538	1316	1682	1022	2844	192	2024	1996	6937	2547	461	3075	1368	2821	339	2028	5260	1588	2857	899	4529	4878	4078	164	2583	567	1594	621	2932	1216	2296	3582	2569	2705
ITGAE	3358	4878	1091	10911	5812	5014	14921	5225	2438	1018	30643	37784	920	2879	801	897	3608	2289	1381	13876	2428	16304	9926	6016	3368	2797	2331	2915	2590	567	2590	7086	318	9122	23365	3756	24920	3244	929	4350	255	11015	1276	4956	369	1260	1359	52800	11257
DIS3	11796	8675	3670	11302	6613	6192	6696	11623	10752	8728	12004	10960	5312	29099	2952	8886	2453	9492	12894	18491	991	11567	9900	19252	17086	3905	16134	12996	11090	917	18116	16671	4203	19841	12393	30136	27886	19583	16804	19885	781	9375	10259	7620	4441	17491	13448	8759	17410
PIBF1	6347	3400	3458	3893	5445	1581	4433	4270	8778	1983	3313	4451	4006	7498	1408	2853	1560	6541	6649	8204	832	8791	4500	8618	3866	2160	5689	7325	5243	937	5780	6801	795	8271	4639	4184	8250	8709	4546	5324	459	3668	4955	3538	2408	3035	3352	4174	7887
TDRD3	4513	3198	2306	3489	2587	891	2548	3055	5154	630	3104	3016	2206	2324	1095	1629	649	3132	3882	6324	328	4277	2301	5875	2877	1273	3427	4465	4061	327	2495	4764	496	4568	3537	3176	8506	4733	2914	3077	259	2508	3580	2232	1251	2285	1230	2885	4747
NUFIP1	1397	1176	946	1580	1006	2028	1202	1557	1214	1634	1179	1441	790	2116	363	1060	617	1101	1900	2188	271	2181	2012	2518	2171	816	922	1964	1557	262	1231	2226	550	2458	1837	4332	3878	3266	2168	2502	107	1474	1493	1344	703	2353	820	1065	2365
PDS5B	19639	13596	16804	12370	9713	36260	10002	11460	22147	13815	9134	8839	10498	31182	3273	8984	4273	17750	23271	31481	1507	22681	12113	29951	21396	5469	19231	24655	13986	3252	38587	20058	3181	30867	18594	33779	39169	20964	18656	25161	1221	15942	19909	13019	5688	18187	18275	12372	25896
OXCT1	9022	7290	31	4374	4504	5204	5743	9184	12214	5530	6041	9541	10024	11839	4291	4204	1999	6827	12145	15973	886	7064	8301	5158	7819	2998	10216	18253	6996	1875	11967	5833	2619	18033	14784	19513	455	13545	8779	16901	1046	7749	11628	11944	4630	9853	8328	9256	172
RRAGB	1520	624	2084	887	1258	308	754	1054	1185	317	624	1038	465	733	275	364	147	682	1123	991	176	1180	639	1107	1367	327	1618	899	1500	153	394	1880	237	944	689	791	1171	2172	888	849	168	877	1031	518	466	970	335	1210	3317
CYLD	15721	13491	17379	18469	13399	12496	14739	14607	18218	18447	12361	11538	3544	41227	2179	8250	3097	15683	14395	24161	2080	29658	12600	24319	25978	13608	50692	16360	14924	2314	37489	23691	16502	15798	8814	30280	14772	19048	20846	21869	3212	20014	28599	7569	11767	48825	48141	13109	25883
SLC27A5	171	76	181	77	346	110	172	211	261	24	325	89	207	163	113	100	68	171	133	335	46	208	304	64	94	60	127	268	274	208	80	215	97	111	152	260	305	390	151	115	30	176	143	100	177	198	49	269	182
ZNF324	1469	729	1445	1094	1464	556	840	700	1825	630	618	1203	1508	1764	566	396	351	1680	1302	1044	180	1528	1811	940	586	619	1603	1494	1094	1586	906	1059	557	826	846	1383	964	2009	953	846	321	767	1051	1004	1460	2715	997	1290	871
ZNF671	742	525	641	705	1302	889	522	671	1079	554	465	1525	1022	2448	401	454	139	983	1303	1170	107	937	1054	1531	714	217	1968	984	1016	112	1776	1220	462	1348	1062	1879	757	1581	943	1153	125	695	1407	810	546	1625	1410	1289	1660
ZNF416	951	461	425	557	644	896	471	782	496	410	719	1792	504	2825	293	283	189	210	1324	1040	68	974	1115	1062	711	122	1211	972	455	60	1273	1381	298	1675	1113	2070	1458	963	959	1336	88	669	695	623	405	1468	835	1000	1077
ZNF586	5248	3028	3793	3092	2732	3810	3301	4154	5014	249	3287	4892	2737	14500	1411	2569	465	994	5298	7937	293	3921	3450	7784	6240	731	6185	4649	4010	680	8115	8134	1955	6361	3386	8685	5558	5205	3709	7079	411	566	3769	2066	2342	9475	6427	3711	3910
ZNF446	324	195	350	134	369	244	321	227	446	111	102	451	235	619	212	154	178	339	295	220	84	376	348	276	250	156	353	338	330	192	258	231	120	172	252	275	212	528	190	189	129	232	252	238	374	662	137	335	221
ZNF264	4933	2242	4519	3236	4799	2687	2512	2596	5019	2586	1983	4512	4338	13307	1434	1502	1268	258	5400	3811	921	5410	4413	5246	4004	1690	7567	3756	3329	1857	7145	5799	2852	4004	2949	5715	4336	7633	1811	2953	1039	2478	4927	2476	3707	13377	6043	4855	5481
RPS5	19191	14243	52947	13005	43985	52588	32443	50837	37631	15279	85711	22480	30138	40144	15050	7421	5965	32188	24263	36622	2234	20520	29219	95991	89209	7777	43627	29252	35155	6142	49940	62608	10610	35728	53911	36014	128656	36330	14741	42573	5324	53038	73127	19052	13400	34947	40027	39904	52141
FAT1	54884	59772	182	19182	322	60341	3555	38923	100	227	27980	63662	30284	149913	60	27823	23451	7450	68857	6513	1771	7463	37451	9	19330	2741	549	33424	9067	1073	31	29	14314	98138	71761	150620	233	49207	135051	94262	1549	9	12	62808	7646	70104	34344	53994	5
YTHDC1	55983	37654	48174	50978	25738	50814	44501	34642	57603	61747	23659	39948	19862	152759	6871	35348	46671	34128	38360	35927	31330	73522	41885	41154	51098	36772	49198	44370	43157	94787	53854	49023	44524	48890	29809	73228	33138	59969	45523	41821	33333	26326	35794	26985	50342	120345	51264	31111	53202
CHMP2B	1879	1576	495	1282	1425	1222	1430	1515	2480	2753	1939	2337	949	2687	636	960	505	2111	2134	2848	270	2478	1213	2003	3159	1135	3030	2014	2020	214	2464	3825	956	2994	2015	2197	3220	2231	2487	2881	183	960	2027	1349	777	2077	4095	2690	2484
SMAP2	12233	10840	6915	12679	9269	3626	13621	8187	35539	6869	4326	13466	4084	6341	4335	5618	11836	5397	10757	5622	2405	14677	7988	5888	4116	6601	34887	7848	8467	6072	18217	13658	15100	23437	6296	7414	18677	17116	5280	11981	1524	9786	10312	13267	8641	20632	63916	8306	11701
PPIE	2686	691	3046	823	1938	949	1013	2538	1582	780	623	1743	845	1316	981	1316	912	2939	2408	1567	192	1645	2340	461	1597	836	1909	1904	1209	349	932	2428	692	2556	2393	2457	1147	3265	732	1974	249	1289	2972	1525	962	1337	2469	963	1122
ZMPSTE24	2329	1501	2241	1773	2765	1917	1005	1306	871	2312	816	1575	1310	4070	740	1086	383	2051	2405	3544	148	2819	1989	2797	2764	650	2713	2294	1861	315	3456	2822	739	3062	2223	3588	3502	2558	2123	2849	164	1958	3945	1368	825	2725	2495	2261	2794
STARD7	10486	5963	6708	4697	9461	4190	2769	4748	7452	1348	5548	8815	6625	11359	2885	2870	1644	6804	7828	10220	612	6800	7970	8232	6856	2792	8074	8959	5748	559	8785	11806	2878	10329	8859	12461	11649	8613	5330	7779	837	7516	15087	5216	3180	7756	6616	7562	11785
NOA1	3073	3030	3938	4019	4622	4717	2382	4842	3141	825	4127	5280	2529	9209	837	2119	738	4773	4400	6054	330	3217	2600	6463	6925	1058	4166	4493	4219	792	3823	5223	1076	7490	6656	6328	4711	4376	3429	5700	488	4272	6792	2489	1753	4974	3496	4256	5414
REST	19330	9179	17860	12718	6542	8421	6813	8322	10051	9460	9790	9219	4571	18333	1528	7699	2929	14074	14228	20163	973	22733	7085	19603	18131	4411	9597	14413	12419	1188	21834	19490	1773	15699	9198	19168	12331	15142	13806	13099	855	10749	18619	6097	3192	14954	11543	13163	18567
HAL	188	145	246	278	6527	258	262	254	363	205	142	247	83	304	506	382	950	5863	299	125	17	1790	62	291	528	1469	2083	117	402	129	568	441	682	1848	419	227	1091	784	7	193	48	1979	1017	149	324	365	3262	844	410
SSH1	4143	2306	6099	2945	4150	1578	2017	1687	2534	695	1327	1891	2250	3296	796	1413	672	3593	3007	2278	254	2384	2032	3502	3075	1721	5767	3349	2202	791	5080	4621	1304	3623	1621	3503	3366	3349	1692	3014	342	3218	6932	1765	1649	2773	8041	2926	5589
GSTP1	13085	10868	36748	5507	8351	2392	4777	9700	5256	4295	12473	7568	6859	3584	1550	6608	1877	10507	8173	12486	404	5189	10385	25510	9754	1891	3005	8588	5830	853	5102	18070	3034	8759	11668	9174	17377	11424	4910	5251	805	10471	24626	4625	1920	5453	2299	9632	9394
APLP2	6092	3758	4865	5656	30309	6352	8057	4891	21968	3994	4833	4463	4837	2329	13460	2874	3158	7659	4781	6487	987	11399	16056	33196	6550	10290	34185	18134	4817	4993	13583	13436	19123	6500	3879	9501	37069	7871	1888	3601	1309	6589	36313	3462	8246	4141	20836	2709	4858
FAM234B	1612	1186	445	638	679	216	344	613	403	527	256	1128	731	158	211	843	289	819	1053	359	156	1053	543	2299	609	184	245	8409	447	137	149	404	244	822	335	929	1567	1858	54	748	193	1049	1093	567	455	703	257	942	2883
SLCO1A2	0	2	0	4	1	8	1	1	0	4	0	0	6	1	1	1	0	0	16	0	0	0	0	0	9	0	18	0	0	9	0	0	0	0	12	0	0	0	0	0	0	0	0	0	7	0	10	1	0
WBP11	11356	6858	5380	8045	4725	10990	7909	7882	5064	11316	9193	7297	4441	19854	2725	6151	7053	7634	10445	19449	2772	16200	6986	8241	15534	8120	11278	13601	9800	1171	6855	7357	3209	11647	8498	20182	13687	14048	5074	11997	589	5513	10719	7263	3860	11592	9625	6211	12986
EIF3I	8182	6197	9382	6668	5154	4762	4505	7785	5252	5136	9658	6003	4422	8585	3018	4258	2221	6035	7836	10580	850	7079	9755	10078	11997	3194	4390	6346	6852	1648	4665	9312	4010	7686	9374	9680	10989	11610	4134	7959	1904	8288	10509	4584	4826	11681	4950	6932	9174
NKAIN1	11	1	12	10	0	23	0	4	0	13	0	5	0	10	0	2	0	16	1	5	0	1	1	0	5	0	21	0	0	5	10	0	1	0	0	0	0	13	5	0	1	0	47	0	1	3	15	4	0
COL16A1	21	9	10	64	49	134	147	39	216	112	120	10	105	54	46	18	21	112	28	137	38	41	53	30	64	25	32	228	144	76	54	10	58	50	35	8	70	94	59	20	57	175	56	52	49	92	38	31	25
TXLNA	5878	3027	5903	3269	3869	2381	2280	2415	4725	1161	2446	2999	3547	4294	1378	2180	1440	3731	4236	3898	1936	4724	6153	5270	2957	1903	2586	5104	2571	3398	2394	4316	1148	3895	3050	4907	4676	7233	2207	2434	778	2980	6277	3054	3530	3550	1382	4097	4867
APOB	1	1	6	57	3	49	1	10	1	74	1	1	1	11	11	2	0	0	0	0	0	0	0	21	1	10	0	0	21	48	0	0	6	0	12	0	0	0	0	1	8	0	168	0	67	37	38	22	0
NCOA1	15410	10803	11081	11139	8984	2541	6474	4701	8730	2340	5619	5533	5253	6610	1937	4924	1831	10552	10065	13807	393	11412	4780	14016	12002	4098	12079	11070	9171	553	8755	15385	1868	10602	7222	8425	8400	15050	8443	9241	686	10302	10740	5348	3303	9495	9987	7944	15584
AGBL5	1905	1045	3469	770	1276	1785	976	1614	2926	1258	1641	968	1635	2606	470	1215	370	2624	1825	2539	228	1485	2065	2289	2361	460	3000	2188	1484	287	3332	3047	845	2553	1786	3316	1699	2247	1824	2262	306	1691	2610	1191	924	2437	1716	1811	2357
EFR3B	35	92	85	74	36	88	6	66	6	19	23	18	50	38	8	36	28	46	85	16	17	17	79	23	18	22	5	192	39	21	7	143	46	33	9	67	15	285	30	29	19	30	44	57	18	57	11	66	19
KIF3C	3043	1216	1918	707	524	911	779	775	1235	1021	722	721	935	1387	297	1272	852	1209	1558	929	431	1701	2174	1190	518	881	376	1249	1063	1697	1713	1688	382	1210	1127	870	1683	2071	940	895	290	1369	1302	1026	540	1027	530	774	628
RAB10	4036	1934	4649	1868	3855	1119	2643	2247	3037	725	2012	2614	2705	2148	1583	2001	1585	2331	3666	3764	991	4254	3246	4896	1434	1470	1760	3299	2837	959	1436	6811	1159	4457	3203	2112	6401	5067	1043	1771	649	2969	6994	1652	1440	2250	1203	3145	4007
GCKR	3	3	8	43	5	55	3	11	11	51	9	1	2	21	19	3	0	1	10	0	1	16	8	0	31	22	72	0	0	9	22	1	27	14	44	12	0	19	1	0	18	0	61	0	60	23	31	8	9
HADHA	25160	15038	30618	17106	51344	23894	19657	20195	29312	4595	37338	21605	22029	21576	14620	10953	5968	33616	24177	33615	2242	21566	22018	43493	43949	7573	19696	30288	28315	4128	30968	56090	9732	32283	32509	37841	38971	28804	15494	25257	4645	29830	47718	15072	11571	24058	22635	27403	48132
MAPRE3	98	51	107	27	9	39	369	140	97	36	105	34	50	23	34	117	104	157	104	435	8	63	58	22	20	46	97	144	19	246	39	38	47	132	81	22	43	226	13	38	3	23	111	52	17	32	37	175	97
CAD	18691	11836	19726	5881	19210	4102	7698	13442	15873	2327	15649	9679	13052	5381	6282	6624	5007	12404	16283	15202	1983	10702	33878	21606	12609	3753	5228	13946	12758	6757	2925	33851	5135	13022	12018	14304	28201	26836	7670	8219	5588	11263	23378	11227	8234	9212	3264	14267	7882
CD59	1859	3179	3812	993	1055	6903	338	5888	1567	390	3398	4345	2416	10222	1592	2703	670	3028	2982	4029	344	1797	2549	1418	4952	1296	2190	4246	1571	347	7609	280	1021	8185	6107	4814	1506	3178	9666	6901	280	694	6721	3440	1088	3722	5424	12440	797
CD82	22368	9543	16843	11695	7217	4184	9280	6329	14412	2570	6358	7970	5160	8685	1962	8679	3571	14155	9018	9121	1238	18632	12812	24903	10383	3039	7407	13163	14919	3143	13223	17783	3623	5143	7562	11352	12381	7242	4648	5137	2942	28387	25547	3143	5971	10480	8138	8229	15063
BCORL1	5896	2657	9424	2009	5032	1595	1896	1785	4301	1358	1571	2799	2922	2628	940	2000	550	4769	4293	3526	224	3334	3975	4892	1604	1797	1367	2744	5123	3972	3224	6089	1226	2637	2528	2059	3652	6628	2073	1387	682	3478	4821	2335	2465	2760	1015	3567	4422
ATRX	50533	25523	39452	29834	46109	17371	34485	25180	67108	9908	25613	28317	34915	27213	15415	15228	10926	45486	42919	75121	6227	45639	34760	35065	26054	18747	44934	72656	61588	13221	22732	68047	9685	50895	30444	36617	51984	59816	38668	25904	5380	28551	53046	27266	25117	33412	15954	37298	86801
AK6	224	109	408	153	754	332	215	386	605	96	211	238	565	292	483	135	25	494	420	672	37	363	406	404	338	58	419	679	366	23	392	547	55	648	769	493	699	665	277	456	28	352	996	296	80	259	365	479	473
FCN1	4327	1776	648	2450	8957	85	2045	1985	1297	81	606	5457	155	82	15395	991	3380	2855	2015	1029	49	998	797	462	649	14410	503	317	310	2880	2414	1197	32071	5585	251	2772	207	5688	114	2497	191	2260	5743	272	7570	4101	5178	679	175
MYNN	1671	697	1960	1647	1129	862	1145	1486	2453	2116	1408	1179	469	4029	326	910	145	1978	2091	2260	95	1338	2024	2737	2298	567	1707	1707	1869	79	2104	2874	647	3051	2674	2420	2466	2950	1376	2527	159	1810	2343	1012	1014	2764	1755	1907	3106
MECOM	3	3	3	36	3	95	34	73	44	50	2	20	66	20	187	18	10	745	34	103	0	11	18	0	58	13	1	44	63	9	57	1	61	110	14	17	1	18	86	30	0	8	1	48	22	9	109	36	25
SCAMP1	1903	1585	2425	1012	4550	1198	1461	1339	2706	837	1798	927	2069	3040	606	837	424	2768	2413	2873	211	3329	1208	3244	2423	888	2598	2055	2096	397	3671	4028	383	2352	1653	1998	4981	2609	2012	1715	221	2195	2402	1332	851	1743	2565	2291	4432
PREP	8011	2881	7573	4310	5805	1727	3585	2253	5763	4611	5844	6548	3218	5848	1850	2712	1587	7385	5752	7627	404	6322	5594	7417	5078	2854	4426	6394	7215	581	3073	8003	1449	7580	5738	9282	10041	3836	5067	7321	696	6212	8934	5577	2265	6198	4478	5657	8856
HACE1	10134	2897	7528	2742	6106	4203	5663	1772	11079	4570	5370	4559	7899	10921	1392	4132	926	10949	9876	9972	667	8621	5680	6420	5999	2071	6024	12670	5856	1309	10921	14430	986	11007	7048	11610	7886	5714	7239	8602	780	4107	11471	6540	2628	7049	3061	7369	12665
SEH1L	4167	2500	1581	1768	4954	4124	2825	2989	5290	1433	6004	2567	4157	3483	1958	1517	1045	3186	3829	7678	509	5514	5429	6086	4226	1112	4252	5586	4130	618	4683	5206	1375	4387	4176	7430	7959	5420	4014	2677	585	2946	4170	2661	2023	3076	1787	3350	6363
WDR47	1751	1018	3075	2001	1515	3665	1509	1434	2221	2789	2512	2093	1080	2979	324	1160	545	3290	2207	2205	232	3844	1353	4203	2093	1254	2304	3628	1982	175	4666	3509	443	3169	2452	2829	4269	3702	2906	2142	78	2591	3726	2083	794	1984	1718	1919	4500
WDFY1	752	998	2880	2860	4554	1227	2089	742	1677	3402	709	1123	1272	533	1204	589	1133	4191	929	1510	129	4359	2272	1049	2878	4035	5097	1585	2220	915	5297	3568	2312	1009	906	2588	1648	988	661	833	689	3221	5251	839	1416	947	5093	1144	4813
OVGP1	445	141	507	244	579	857	95	572	911	642	253	286	222	3261	100	137	136	506	351	93	62	955	310	724	535	275	4852	407	864	25	2089	628	471	431	346	271	838	401	471	269	92	278	324	225	430	989	1877	435	596
SLC25A24	2454	626	3287	1537	1311	964	782	546	4085	700	1935	2171	2068	823	572	388	294	4079	845	2164	254	798	2170	1375	574	660	1475	4293	1079	435	3784	1011	448	2819	1605	1874	2031	1366	1782	2413	96	2192	2684	776	729	734	2848	1622	896
MAP3K4	8800	5449	7719	4288	7780	4998	5675	5321	10905	2815	1387	5005	6082	7175	2612	3678	2041	7838	10361	10603	851	11778	7225	7244	5130	3135	10083	10820	6832	825	12536	10394	1554	10116	5530	4621	8360	13630	6029	5198	684	4253	8787	6942	2939	5596	4381	5283	10096
PILRA	764	555	730	593	1514	329	749	1270	1776	316	287	1466	411	3220	861	583	1134	1358	1727	474	101	986	770	914	991	1632	2700	654	1158	429	1904	636	1254	1307	360	655	857	1528	901	674	266	1620	1439	429	1427	1478	1537	610	629
IGSF9	489	425	634	125	79	191	31	229	43	25	106	31	273	165	21	438	129	515	544	54	0	49	112	92	303	71	138	224	189	38	58	121	289	66	271	44	40	1614	562	67	72	45	424	59	74	256	266	400	30
ABCB1	119	109	21847	567	2136	930	1863	346	3328	569	351	402	95	1820	456	38	320	1209	312	161	1	160	165	7628	3890	465	16535	198	2666	215	3104	9318	1097	1288	74	674	697	810	226	412	568	567	5076	242	671	1302	14329	1865	19260
ZNF213	623	238	713	257	689	260	413	237	580	99	194	576	485	277	299	268	210	629	468	591	214	313	960	583	234	219	411	414	324	156	461	419	344	312	282	359	449	1333	89	275	281	475	352	250	806	728	226	445	315
AKR1B1	8118	8271	4616	3896	987	2088	3358	9555	7701	960	5743	7025	7239	5874	2577	4028	1568	8561	8639	9155	908	3471	6583	2416	6626	1290	6172	7033	5551	1095	4212	8330	2096	10054	9098	13579	5040	14851	3409	7635	1593	2926	5393	6200	3311	7284	2852	9560	6886
CPNE3	5851	3686	202	4367	1851	2082	3246	4164	7075	4696	4157	5062	3266	5139	1623	2762	1653	3994	5093	6173	371	2450	3930	1234	4440	4196	6210	4707	2325	453	9970	8100	2026	9443	5963	6573	7651	4361	6778	4349	214	6329	4853	3042	1833	3018	6266	6425	2374
RRN3	5470	3575	7906	5290	4819	7428	3421	4199	5137	7568	2726	3626	2819	15828	2539	3550	1766	6763	6857	6550	933	11467	7051	4623	9981	3453	8404	7610	5913	590	8706	9222	3385	7071	6045	11591	8111	11811	6424	8463	478	6047	7175	4261	3131	12307	7899	5563	12127
CTTN	415	667	85	168	311	166	38	364	96	624	149	120	561	294	1199	81	444	470	311	915	225	425	328	1557	526	169	57	138	303	168	33	96	288	167	22	188	2138	393	162	88	15	107	782	51	510	268	245	261	627
WNT11	0	0	1	0	2	5	0	12	3	5	8	3	4	6	19	1	0	27	1	0	0	22	1	0	25	4	9	0	39	0	1	0	7	0	7	1	0	50	1	3	3	7	18	0	1	7	19	0	0
MTIF2	1593	1243	2711	1615	3480	1489	2083	1883	2985	368	1670	2589	1764	1052	1651	916	507	1931	1791	3845	270	1756	1743	2290	2387	664	3794	3418	2930	249	2055	5367	821	3736	2729	2678	4176	3477	1875	1894	238	1979	3815	1791	1140	1482	2438	1725	5974
DDHD2	3746	1816	6047	2211	3628	2814	2494	2828	4340	5215	5276	2696	524	7735	706	1690	929	3916	4510	5089	223	5246	2839	8724	5776	1163	6440	2463	4521	463	8831	7032	1096	5345	3869	6873	7964	3472	1369	4842	268	4605	4618	2780	1582	2822	4979	2034	8278
TTC39A	117	220	110	89	90	262	103	26	95	112	72	33	32	873	29	34	105	90	94	102	1	230	32	174	234	51	97	14	61	6	42	48	128	74	241	136	40	319	76	97	36	220	152	71	206	490	121	79	150
EPS15	13724	8304	19274	10845	19017	7074	11874	6653	17254	7344	11732	12380	9534	22347	5061	5441	6511	14543	13379	15013	2221	18556	11094	16522	12727	8439	20437	18645	12068	3649	23995	20466	4740	13042	10585	15238	22180	14776	12121	10499	2117	16743	21835	8779	7653	19012	17630	10093	24084
ORC1	8328	5471	2120	2664	2436	10835	1004	7855	2306	3158	3506	5781	5077	10149	5951	3564	2781	7949	10330	11408	861	3267	12226	4644	6637	3170	4320	8959	3543	920	9122	3795	1364	9619	12255	16080	7360	9231	6051	11865	506	2241	9641	8502	2386	3233	4819	4430	3386
MGST2	124	208	3440	233	3418	300	1267	214	3270	217	1321	805	894	157	1081	78	59	1974	91	2880	65	220	1307	2291	2710	299	381	2266	1717	95	1631	2122	292	1287	2074	658	1738	309	874	343	181	4016	4916	376	385	39	509	60	2565
CHERP	6743	3621	5292	2919	2599	4018	2378	2911	3426	3634	2073	3436	4290	10647	1744	2097	1978	3994	5307	4238	1466	7597	4744	6144	3921	3313	3836	4928	4106	2475	3456	5307	1355	3650	3309	5288	6888	7266	3723	3230	473	2736	5215	3305	3152	7329	2035	3140	3647
ATG16L1	16575	9868	9606	15833	6143	6699	5589	8526	8710	5233	4067	8592	3983	22312	1546	7235	7819	8636	16119	10499	4345	20793	12831	6631	7145	11367	9310	9009	8383	5912	8468	7309	6448	8062	4108	12728	6119	16408	8169	8115	2074	3615	5320	7596	12170	39117	8223	4639	7631
USP40	3445	1783	4919	1319	3133	1182	3706	2324	4223	668	815	3124	1908	1066	1193	947	750	3960	2513	4829	150	3325	862	2010	1386	825	3776	4933	3940	568	1227	4570	778	4011	2551	2370	3072	3583	2348	2347	195	1872	5324	2478	1348	1634	1378	1121	3060
POMGNT1	9352	5690	7490	4496	6030	3441	5161	7091	6782	2050	4426	5097	5020	12214	2055	5488	2721	8194	8899	7818	1257	8027	7661	8694	4751	2366	5092	8166	5586	1565	5896	7943	1438	6410	4602	9792	7761	9259	8083	7126	993	7142	6440	5319	3662	10374	1838	8046	8858
RAD54L	10909	5691	2887	1125	3390	5520	2826	10394	6612	2099	1774	4537	8183	6298	3863	4430	2467	7532	14172	11516	1142	5754	17198	4279	3496	2310	2926	14557	3432	1594	7510	3891	1356	6866	10566	10989	4521	14718	6078	7417	467	2386	9308	11457	1769	3032	2454	3990	3627
MAST2	6765	3621	7649	1593	1763	3896	2666	3283	3348	200	1807	2557	4281	3894	1511	2446	2016	2769	8237	6020	979	3120	9218	3600	312	2177	1576	8188	1098	1624	3140	5351	1284	5501	4839	4575	1438	5169	2931	4021	534	1696	7477	4107	1844	3020	1294	2176	127
DNAJA1	29721	16368	29820	25751	13900	11443	26940	14000	25143	6942	15865	15478	15621	44949	8445	24750	12082	20999	25412	33470	2681	41873	38568	37527	35024	12751	11771	28384	22320	3379	11591	26397	11126	27402	40011	33188	23903	86779	12988	20395	6262	24341	49735	13941	11931	40011	10145	19809	32214
B4GALT1	5689	2863	3009	5652	3950	16894	4754	3087	5203	6289	7667	6922	3428	12320	1461	1409	1967	4389	5048	7808	286	6959	4850	5123	8515	2567	12799	7135	6475	1028	17389	10149	2446	7268	4180	10414	14345	5712	4736	6118	581	10835	6378	3228	2224	6166	15678	4002	6432
CHMP5	3436	2341	6247	3149	4157	1947	1741	2269	3787	1168	2222	2817	3605	3121	1557	2430	1178	4179	4079	5464	287	3548	3356	4465	3338	1190	3246	4038	3053	856	3885	4022	963	4361	3973	3228	5508	7314	2141	3050	406	2793	11185	2067	1456	2879	2783	3529	5441
NFX1	9539	8858	13489	7463	12392	9399	7610	7937	16050	3461	4364	7938	7319	22316	3437	5979	4745	11556	13477	12473	1310	14185	14157	11601	7821	3195	19557	13370	8759	4266	24723	11698	3026	13559	8301	10707	12866	16894	12556	11132	1249	9588	12253	7619	4736	12275	17064	9141	14527
AQP6	0	1	0	4	0	3	0	0	3	4	0	0	0	13	0	0	0	0	0	0	0	0	0	1	0	0	0	14	0	0	0	0	1	7	0	3	0	9	0	0	0	0	1	8	4	0	0	0	0
DIMT1	2234	1209	2227	1458	2700	764	777	1390	2659	469	1709	1757	1774	1525	899	853	426	2156	1480	2351	186	1798	1150	2600	2028	414	2817	2270	1770	999	1622	3218	447	2574	3013	2539	4154	2184	1693	1835	277	1855	2485	929	1146	1656	1477	2376	3464
IPO11	4445	2441	4268	2024	3786	2614	3160	2938	4224	237	1723	2007	3534	2148	1368	1733	345	4122	4614	5724	187	3839	2762	3800	3214	706	4251	4873	3757	217	3764	5880	664	4623	3312	4912	5491	4508	3167	3458	186	3298	5747	2293	974	2334	2631	3544	6342
FOLH1	1	1	1	28	1	9	1	2	1	15	1	1	0	6	1	2	0	0	11	0	0	0	0	0	0	0	0	0	0	0	0	0	11	0	0	0	12	24	0	0	0	180	0	0	9	0	17	0	0
EIF2AK1	10900	6090	9608	5685	8932	3665	2655	9132	9125	5608	13340	8415	11598	9900	5081	3356	1926	12351	9905	13122	769	5994	9107	13920	14918	2698	12898	11335	12193	1440	16080	17345	2590	14916	12471	14298	15646	10836	8981	10958	1009	9201	9012	6959	6188	8176	10984	11029	16423
NME8	6	4	548	38	697	35	44	18	22	48	5	18	18	20	106	7	0	601	105	78	0	92	2	441	33	797	8	24	90	34	39	106	63	440	12	135	53	84	5	136	6	355	171	5	119	91	270	40	499
EPDR1	295	178	720	74	541	44	203	93	416	93	174	244	299	124	256	122	72	330	248	153	50	244	539	546	115	54	42	319	344	85	103	425	28	352	363	150	234	503	101	254	70	689	235	205	67	117	53	461	527
SNX10	1151	743	2199	601	738	410	533	543	2021	351	1244	882	727	796	492	307	423	1615	1008	1415	67	588	969	957	1128	586	1634	1240	1130	162	2746	1698	409	1010	918	1071	600	1186	966	848	122	922	638	545	381	783	1472	734	1224
SEPHS1	4502	2187	2485	1564	1396	772	1300	2833	2253	435	1990	2372	2856	3342	1326	1466	481	3067	3433	4311	151	1814	2798	3349	2801	513	2358	3913	3300	307	2351	3025	583	4012	3982	4577	4802	2928	1882	2852	306	1787	2970	2016	936	2958	1680	2985	3273
MRPL28	1536	866	1102	1083	946	645	586	1379	988	270	818	954	922	1231	755	679	352	1189	1397	1345	366	854	1331	1603	1270	728	908	1204	1327	398	451	1081	466	938	1192	1475	1447	2376	701	1058	335	1039	1663	653	1058	1895	686	1137	1280
HBQ1	28	8	9	5	48	22	14	11	16	44	4	14	57	110	61	1	5	18	14	8	10	28	45	9	37	11	16	31	13	31	9	23	41	10	18	86	1	80	14	9	33	16	23	10	304	81	21	3	13
ITPKC	1157	525	2160	662	1071	724	488	798	1154	908	426	729	501	1167	368	506	297	1227	694	491	141	1646	1156	1792	994	567	1240	649	960	820	1321	1348	1095	588	632	541	1300	1548	443	558	488	772	1003	391	1176	1514	670	998	853
CEACAM6	0	9	52	115	991	208	35	81	70	165	0	78	1	72	1546	40	0	1948	33	209	0	488	7	6	219	1643	66	5	11	847	1566	214	733	3686	70	373	207	247	0	178	29	563	408	9	520	140	606	282	32
FAT2	39	15	67	129	346	70	3	76	77	33	7	11	13	22	42	20	1	290	216	28	0	57	42	77	53	66	201	149	305	7	16	0	22	54	12	21	12	278	20	0	21	30	29	26	55	142	57	44	39
RBM22	7109	3195	7503	4787	4132	2890	2985	3121	5692	2801	2865	4608	2821	10309	1611	2605	1336	6345	5335	6489	578	9457	3865	5946	6047	3455	4254	5416	5148	1746	5538	4010	1386	6757	5486	6342	7061	8769	3872	5521	554	5885	8769	2949	2948	4490	5053	4654	6431
TMED2	3233	2777	5551	3329	3024	3202	2075	2187	2369	3072	5048	1485	1622	4776	812	2379	847	3412	3789	5310	309	3254	2904	7353	6235	1089	3685	3034	3105	481	6012	5009	1176	4588	3958	5816	7434	3966	3429	3642	346	4482	4402	1946	1027	3685	3905	3318	4955
ERO1B	776	588	101	846	4078	1567	2605	986	3317	2191	1183	1137	869	2766	548	518	157	931	544	2745	184	6349	765	1779	919	701	5113	3692	2076	106	6146	4331	323	2105	1500	2118	2666	1081	1599	1418	79	3068	1992	1412	625	885	3884	520	3785
ZFAND6	1896	1175	2054	2308	1325	1083	1041	999	2180	2797	850	967	1449	3801	561	734	391	1777	1938	2806	134	2295	939	2703	3157	650	3116	2241	2303	187	3366	2848	799	2530	1441	2955	2784	1851	1571	1969	191	1996	3476	838	652	3206	3539	1828	3700
HSD17B2	4	11	10	60	89	23	0	1	0	1	1	0	50	20	14	39	0	111	33	6	0	0	62	0	1	13	30	0	256	0	1	0	4	18	16	43	1	5	28	23	18	0	0	24	8	17	43	110	0
TXLNG	2450	2912	3446	1910	2222	2202	2349	2424	2195	3011	3035	3110	2375	3290	735	1458	1397	2000	3560	4360	637	6986	3625	2871	3650	2375	2707	3985	3090	566	2530	4027	1252	3964	2736	5602	4627	6131	3179	3071	454	2288	2540	3146	1671	4268	1884	2228	3161
PPEF1	18	23	2	38	13	16	2	43	13	40	47	54	0	202	4	28	1	107	31	1	1	21	1	13	0	34	275	24	17	0	38	1	17	119	70	0	0	40	38	39	0	52	8	37	8	44	78	56	33
LAT2	2969	171	10134	880	6414	449	2230	242	1302	423	1689	308	624	508	985	231	340	4158	997	597	60	8666	529	8304	329	923	776	242	525	512	841	6032	1346	617	107	1325	3526	1342	1118	225	259	4486	5468	94	740	689	2073	2081	6566
HUWE1	118221	67257	108183	67843	94415	51465	68212	69436	122156	52149	58989	85376	74777	159257	31303	46953	28662	110031	99047	128016	14201	84900	100325	87751	68490	35088	106054	116649	83329	105398	168846	138140	39058	118473	73338	114747	122579	115592	86641	83226	19568	82957	143048	74038	64798	99764	102956	89945	127611
ZW10	3071	1430	756	1166	2004	1963	1142	1604	2603	1247	975	2825	2070	2484	1083	1427	618	2519	2852	3492	321	1927	2604	2791	1206	685	2984	3483	1703	686	4348	2686	490	4176	3042	3186	4226	2831	1592	2599	263	1521	3773	2241	870	1392	1318	1991	2941
ALG9	462	392	272	227	168	592	254	406	711	382	106	337	429	1287	78	166	66	417	490	846	33	278	347	469	444	105	954	723	438	85	2141	605	104	520	305	924	518	401	512	617	16	319	489	342	148	645	459	399	743
MYBPC2	5	2	25	106	54	314	2	3	143	245	10	2	0	51	75	8	19	12	14	6	17	24	36	20	7	60	639	14	58	478	52	0	417	39	4	15	1	89	21	1	72	16	36	8	202	98	578	21	14
NOX4	1	0	1	3	1	3	0	1	1	5	1	0	0	1	1	2	0	0	0	0	0	0	0	0	0	0	0	0	0	4	0	0	0	0	0	0	0	0	0	0	0	0	0	0	6	0	5	1	0
ACOX3	1838	1044	1888	1215	2289	276	1454	1121	2435	599	823	1627	1091	1149	450	1043	511	2256	1605	1204	286	3114	1265	955	571	989	2093	2196	1132	602	777	2654	504	1379	1277	994	872	1937	1395	1172	240	1354	1678	1364	1375	1402	851	1728	2207
MTMR2	3739	2461	1711	2147	6414	3837	3501	2624	8735	1244	5631	5034	5834	1154	1558	1411	607	5135	2579	9563	354	655	3792	8258	5321	734	5799	8014	4559	675	9288	7992	914	6055	6286	6995	10481	5140	3188	4257	458	4965	7796	2926	1871	3351	4077	3979	9895
PPP1R15A	24319	13531	75187	33124	13414	20712	27052	10445	16328	41687	23624	6384	3836	41337	16384	33814	16465	36467	16394	28652	4299	66036	38128	53062	43823	37076	23063	15274	16066	64576	5261	32913	47460	10885	37220	11360	38997	104901	5256	10246	8864	21979	27009	8819	55386	47149	17657	16542	13308
HSD17B14	223	73	99	57	32	132	6	101	7	64	139	46	1	89	144	9	118	270	134	26	9	47	6	117	57	64	100	13	16	28	24	25	164	37	23	22	421	296	212	51	23	92	43	13	47	35	26	116	112
TRIP6	611	223	1483	103	1048	652	538	631	805	380	825	33	474	222	416	375	283	746	379	417	234	1339	1424	1107	73	170	239	648	112	262	769	830	280	544	571	906	1289	1115	17	640	32	926	704	327	350	479	243	60	674
ACHE	12	2	2	10	9	16	0	11	4	27	3	1	17	19	74	2	0	18	1	0	0	10	11	0	15	5	1	8	7	6	7	10	9	0	32	8	5	13	1	1	0	1	0	5	187	5	23	1	13
FTL	30590	20454	50238	31592	90562	13105	18527	18827	17708	15868	17692	17377	10167	33504	44868	19205	16324	33122	26524	19380	1927	39436	17433	88394	87085	31259	61498	9732	43016	6798	20671	47158	48293	20036	19438	19799	75501	56414	11326	16820	14026	32883	89820	9762	31274	54560	74150	30548	52040
SRRT	44507	31356	30268	17154	7744	39085	13123	36214	30308	19353	22208	15891	17952	94630	4691	25636	33043	21706	31771	32235	17961	39474	53944	23933	21411	24379	17615	28363	19934	60820	25223	24176	24576	26003	19996	43098	18176	47283	20117	26270	13127	12182	13349	22524	33720	56936	13178	13485	15015
BAX	1276	1090	1275	883	909	424	650	1103	879	426	886	923	773	1083	422	1209	458	958	1647	1650	197	823	1270	3555	1101	467	863	881	765	193	585	1326	425	870	1155	1031	1364	2370	689	2461	247	854	2295	945	708	2255	489	1146	872
NLK	4136	2882	6078	2358	1986	996	2304	1732	8664	484	2598	2571	1985	1812	1193	1539	352	4639	3125	6721	95	3783	1563	5202	4958	807	2692	5047	4763	275	4032	5493	534	4524	2183	3029	4707	3273	2505	2177	198	3263	6956	1684	963	2201	1570	3603	8153
PIGS	3466	1884	3876	2045	3932	1478	1484	1961	3605	1818	1152	3088	1430	5440	1133	1307	1256	3701	3166	3292	356	2345	3032	2984	2652	1344	4767	3284	2318	618	7787	4033	1391	4100	2742	4069	2880	3048	2204	2569	536	2595	4330	2329	1991	2761	3035	2884	3427
ADAMTS2	1463	665	4	195	100	137	7	375	12	13	138	17	3623	756	13	444	39	160	4647	111	17	985	91	13	44	431	34	27	36	149	157	7	1149	10	59	1	347	4540	41	78	14	12	7	25	148	703	310	7485	0
TMPRSS11E	0	1	0	18	0	5	1	14	0	31	2	0	0	4	1	1	0	0	1	0	0	0	0	0	10	0	0	0	194	1	0	0	0	0	0	0	14	6	0	1	0	0	0	0	17	9	9	0	5
ATXN7L3	5134	2858	3117	4061	1868	2466	1755	3013	3497	1898	2189	3772	2026	7935	1178	1746	1882	3779	4150	2986	989	2930	2700	1311	3903	2925	5484	2126	2885	1086	3827	4066	1778	3352	3237	3197	2326	5245	2448	3092	699	2095	5608	2090	2820	10030	5100	3764	3437
PGS1	3060	1677	2808	2115	3705	1756	2485	1622	2333	1455	743	2681	1245	5053	1145	1885	1633	2396	2823	2609	1253	4014	2913	1724	1676	2236	3446	2427	2073	1818	2138	1797	1979	2271	1220	3160	1798	4337	2206	2036	1032	1407	2613	1894	2703	4622	3692	1885	1711
PSMC5	10812	5871	10266	7110	5661	3120	4187	6770	7022	3510	5500	5656	3475	8180	2818	3642	2158	7856	9068	10196	1088	9175	10766	10595	7436	3689	4669	6393	6516	1736	5020	9320	3715	8688	8356	11244	9051	12949	3376	8089	1061	5002	9370	4300	5896	10433	2881	8975	6059
UIMC1	6944	4852	6203	4758	5729	7744	4646	6165	6824	3492	4946	7669	3873	22535	3176	3839	4078	6249	7232	8977	3145	13244	7007	5186	5613	2827	7511	7628	6354	4311	8925	3762	3931	8144	6876	12282	6482	9210	6287	7860	1086	4658	6815	6652	6993	12720	9730	3896	5393
CETP	46	59	24	196	201	292	74	107	123	49	28	92	175	302	210	10	102	219	99	47	22	487	114	37	102	158	479	58	107	13	156	95	113	74	72	49	29	483	118	43	32	58	488	28	80	181	178	151	120
MMP2	47	340	5	33	22	98	1048	8	1	206	24	11	555	3	265	779	0	547	31	1	0	15	25	23	196	14	1	0	131	57	47	161	274	64	0	64	111	124	12	27	68	2900	85	29	74	149	301	870	39
MT3	1	1	23	7	0	31	0	17	2	0	7	0	16	3	0	1	19	1	43	0	0	0	0	0	1	1	0	0	0	19	0	1	0	0	7	9	0	81	0	0	0	10	0	6	4	1	0	0	0
LPCAT2	470	713	85	1165	8778	111	1128	247	236	14	383	472	934	54	1428	1146	351	369	359	278	0	395	114	123	2142	1692	541	594	3201	92	772	11206	585	1573	209	893	117	706	274	517	119	2075	5401	80	373	335	1843	456	383
GNAO1	75	59	2	79	31	8	25	7	127	2	68	3	56	28	5	14	14	27	30	13	1	1	10	18	21	32	35	23	95	20	83	0	22	28	12	13	26	90	12	32	9	10	10	44	1	43	20	133	16
OGFOD1	2249	1315	4247	1162	3380	3324	1804	2155	2859	1287	2620	1960	2214	3388	967	1169	759	2439	2746	4356	622	1760	3648	3251	2258	695	3235	2846	2134	1151	4687	3624	985	3619	3397	3337	3521	4517	1364	1959	613	2810	4558	1802	1578	2601	2081	2800	3442
SH3BP2	13721	7695	14095	8679	5661	3401	4817	8053	10117	980	3741	5130	4698	9461	3472	4945	5231	14039	11167	3752	1614	9189	6169	7271	6424	7569	4919	7195	8176	5645	9305	13567	7399	6399	3271	5358	3017	16440	7517	3498	1227	4641	12167	3237	9608	8153	5417	6144	3303
NOP14	7354	7172	8528	4182	10365	3875	5156	7958	5981	3228	8468	8343	7946	8155	3356	4258	5080	5830	7566	8645	3396	10706	13415	8011	6142	3896	7434	8027	7375	9124	4874	8572	4261	8476	7658	11219	7924	13479	6121	6355	2376	5198	7587	6132	7279	13125	4863	5447	8348
ADD1	29485	15542	22598	19442	16446	7654	13885	14792	21701	6233	12201	14679	11527	22268	6278	12019	10757	16111	27144	24739	1623	19236	16039	29144	14907	9924	21539	21495	16125	7539	10073	22785	11008	21743	9647	19986	6586	29437	11156	12509	5451	17023	16588	12216	21680	28295	10355	16992	19757
L2HGDH	706	569	433	301	487	632	429	509	1228	306	503	839	750	1271	192	719	275	715	1047	836	135	867	830	512	609	218	1601	1097	753	132	1667	1164	249	1198	774	1371	1241	1053	563	912	98	520	913	716	304	707	574	652	1014
TXNDC16	1630	1502	1795	1185	1542	4166	1128	1730	4925	2211	1172	2402	1245	6176	415	933	478	2588	2619	3345	200	3280	1922	3142	2465	772	3701	3438	2188	152	6906	3936	419	4030	2819	3314	4112	2795	3519	3346	159	2136	2299	2290	733	2193	3084	2087	5425
RTRAF	6721	6317	14925	5474	4463	5653	5580	12000	9031	4582	13488	7812	6511	13230	2434	6224	2296	8421	9556	15810	1063	10325	7645	14642	16915	3285	7262	10154	8896	1915	10685	12405	2422	14508	11285	16887	20299	14589	7721	12009	666	9754	12259	4909	3418	9101	6744	8819	13410
NID2	421	324	1995	1572	966	440	4378	279	16261	593	339	303	545	1210	100	291	152	638	425	2650	185	529	1052	372	1214	103	286	18311	7132	3228	2387	1669	112	395	345	3383	2205	1065	654	300	433	564	744	529	602	311	313	2590	1856
GMCL1	4336	2356	4999	2327	3857	4111	2189	3131	8809	2825	2489	2455	2265	7124	1110	1653	1217	5514	4568	5298	904	4211	4141	4499	3845	1715	5499	5741	3836	1909	14589	9199	1258	5644	4026	6965	4979	4944	3424	3669	714	2393	3540	2701	3142	4570	4250	3311	5961
SF3B2	32052	23829	30503	27296	14953	15223	11303	19556	19152	16781	18261	18200	12960	37271	6628	16420	17831	16554	25057	28650	9207	25023	36886	33165	19119	11342	18966	22688	16212	24611	18669	23841	18617	21263	19337	31406	32422	37952	15831	17085	8782	13657	20563	15295	27115	48085	14634	14320	18098
KLHL42	1369	901	2316	551	1228	818	967	847	852	658	1113	1214	704	1027	373	614	367	1093	1112	1583	338	1045	1461	1901	980	368	722	1466	938	785	1203	1110	350	1552	1105	1497	1672	1545	729	1240	442	1367	1654	1152	906	789	797	722	1572
GNAS	222513	132452	175906	124578	110611	134941	83606	124123	112752	119205	112129	95487	91415	216673	50076	94908	53376	175976	195579	200509	28855	162533	225881	197543	219653	64219	136448	141590	135367	49223	135825	61052	81887	176845	171027	197282	224593	275511	60894	142603	41483	107132	125467	103964	113882	322844	132149	105575	193511
DNM1L	8289	7754	14709	5968	9238	12076	11978	8241	6108	15067	9710	7956	6508	19502	3379	5613	2177	11345	10029	21526	867	21790	8642	19365	19388	4510	13136	11775	15367	1559	19720	19031	3358	16482	12137	23313	17701	13210	9071	13627	910	11312	20212	8407	4287	13123	12038	7128	20026
PTHLH	6	0	4	3	3	12	0	4	0	237	16	0	0	5	9	2	1	8	0	0	0	9	0	32	1	0	11	0	31	0	0	25	5	6	1	0	11	12	9	0	0	10	3	0	4	0	12	9	11
PHACTR3	215	749	3238	12	6	14	0	6	2	4	6	0	2	1	6	129	0	2097	23	0	0	12	0	31	0	1	12	34	0	32	0	12	29	364	0	0	54	425	0	14	1	14	1	0	23	1564	30	41	7
ERGIC2	1772	1910	2460	1587	2500	978	1928	1623	1081	643	556	2634	3214	1367	1087	1328	220	3087	2745	2917	106	2013	1287	2154	2027	505	5756	3141	2676	259	4256	2340	433	4073	2297	2876	4198	2592	2164	2562	132	2022	3578	1495	751	1696	3490	2607	4017
TFAP2C	42	136	1	5	0	2	1	922	0	2	1	1167	11	438	15	4	33	0	386	0	0	0	0	0	1	0	0	0	0	1	1	0	104	1910	635	0	0	290	0	811	0	0	1	824	20	152	466	188	0
AURKA	1220	441	193	344	1499	1539	240	798	987	562	286	581	1612	856	1811	572	61	1666	1900	1618	195	528	702	680	792	318	430	2704	564	148	1887	1198	338	2445	3174	810	3150	1633	457	1462	48	416	3290	1375	364	433	587	1125	916
CASS4	104	42	74	109	377	64	48	18	871	423	25	31	48	169	121	56	50	102	35	14	23	193	74	99	84	250	527	161	98	19	653	368	152	282	54	95	151	164	12	143	25	473	4433	37	88	108	694	94	137
PIR	8	20	478	21	1230	2	5	28	7	64	12	211	62	13	187	7	43	35	56	113	13	0	0	1	34	10	51	69	29	20	1	122	82	172	104	22	0	47	94	576	13	36	61	109	19	23	13	81	123
AAMDC	359	263	591	184	341	78	229	229	545	102	179	232	232	302	95	133	26	249	337	493	39	385	324	632	296	89	246	362	290	45	244	443	59	462	261	377	480	450	195	176	43	290	479	193	107	199	169	297	587
RFX2	614	366	1508	227	113	581	387	190	25	374	697	535	344	104	71	234	344	1084	456	693	1	557	189	331	313	248	1039	373	398	130	46	134	303	651	1012	188	517	809	23	500	42	180	2551	467	394	260	514	259	59
METTL2A	2549	1435	3431	1275	1943	1583	1055	1676	1891	1044	1249	1590	1444	3755	769	1067	699	1934	2812	2948	350	2947	2677	2424	3125	686	1854	2148	1632	744	2511	2915	710	3018	2202	2933	2301	3544	1704	1830	479	1344	2507	1418	984	2588	1118	2036	2703
SULT2B1	101	27	25	22	4	7	0	28	3	12	1	0	72	2	0	6	1	33	64	0	6	173	5	24	0	8	19	13	0	1	5	49	20	22	0	0	61	37	3	1	1	0	114	0	22	19	0	21	110
ALG6	3380	1928	5110	1970	3309	803	2184	2439	5113	318	1231	2849	3348	798	790	1125	171	4420	3404	3941	121	2812	2382	4311	3037	487	5932	3723	2919	118	2380	4998	337	5237	3338	2824	4681	4234	2129	3014	116	2969	2806	1944	874	1836	2515	4000	5569
CNOT3	9738	6499	7010	5552	5435	4049	4774	5585	9779	3373	4897	6402	5290	8671	2019	4742	2328	7857	8400	10409	2009	11016	7697	10701	4320	4445	6120	7072	5455	6898	5921	6370	2889	6903	5395	6859	7990	14218	5173	4986	1066	5175	6238	5032	6986	7747	5053	5507	5780
GP6	292	768	30523	972	259	712	497	1006	1647	640	340	260	97	672	705	617	426	356	2382	351	2	9224	598	415	1236	781	3863	165	1329	288	990	21288	5320	522	49	2317	698	2832	188	386	250	365	989	227	1124	21304	2133	226	5572
PTPN4	6497	3143	7460	4878	4971	4295	4148	2494	6970	392	1932	3450	2765	6280	658	2255	747	4915	5985	6919	219	6657	2667	5336	4875	1993	8826	6266	5119	343	5850	6088	823	5573	3701	3954	4883	7119	2482	4164	264	3998	5475	3317	1855	4413	4479	4456	9426
DDX18	6393	6210	10830	6262	5072	2076	3204	4906	6918	2159	4102	5394	4093	5023	1475	3700	1092	5661	5897	8814	460	4983	5948	6830	6618	1538	8935	6265	5461	920	6349	8738	1617	10025	7457	8658	13419	8190	3809	6781	404	5407	8007	3631	2710	5826	5763	6839	9002
KHSRP	24777	13020	14199	8942	10660	11098	7444	12048	15498	7223	13421	14355	14074	23118	5720	8443	9378	12945	16131	18264	3183	15518	27564	20490	15268	5945	10423	17206	10924	6824	16617	17371	7501	18455	16464	27657	25916	21589	14058	18222	5698	10566	17538	13083	9513	22209	7771	6712	13567
GNA11	73	127	114	91	205	178	26	148	53	546	18	55	564	48	165	1	109	47	101	59	87	18	197	116	13	40	315	154	343	362	24	18	63	62	42	151	21	687	182	27	106	511	461	132	87	144	31	398	5
ASAP3	701	1544	885	965	39	156	86	898	193	74	23	476	565	245	39	84	346	2420	759	485	115	312	221	122	81	266	515	548	117	416	233	0	249	269	77	82	242	554	501	395	68	123	65	96	327	727	194	1161	65
EDEM2	2737	1657	2340	2300	4500	869	1428	1776	1873	1076	1401	2079	1136	3396	876	1304	873	3681	2431	2377	484	2297	1597	2477	1333	1401	3516	1417	1671	227	1492	4499	1190	2182	1240	1945	3168	2807	1447	2216	381	3007	5317	1571	1566	3387	3533	2927	3744
DNMT3B	4878	2089	28743	1341	11978	3936	6600	3310	2067	4644	8188	1997	1560	10253	1489	1654	2985	9216	10918	7713	811	10986	5807	15664	4862	1781	272	10658	8587	3266	2780	15276	1051	2139	6035	3168	7850	8236	10755	1931	508	6371	48630	4197	492	978	801	3141	7227
TPX2	8889	3910	659	1601	2311	12478	1305	7912	1565	3356	5294	3732	6011	6657	5642	3149	2870	3725	13689	11448	1651	1804	10078	4210	3956	1436	602	14857	2857	1848	7698	2364	1671	11004	10766	9213	6819	8858	3557	7814	806	1976	7214	7780	2949	3106	1577	3501	1193
FER1L4	114	65	63	62	25	64	40	104	72	212	36	42	19	291	18	90	71	126	80	52	34	144	95	24	73	98	153	53	65	94	93	9	121	32	43	108	34	306	58	34	52	22	40	97	88	176	118	31	30
PDRG1	705	374	772	550	341	572	541	636	497	547	1155	593	286	1165	236	556	437	483	479	1320	258	623	921	1047	951	207	461	673	617	288	751	1294	238	913	793	1362	716	825	551	1104	74	675	1173	596	442	796	389	611	1047
EPB41L1	389	1033	173	182	799	303	44	121	36	3707	13	13	147	182	24	130	137	1418	369	580	9	189	71	70	69	180	300	120	117	195	433	10	166	24	27	25	288	2403	167	44	32	3262	21	33	36	517	203	623	156
SLC15A1	1	1	1	13	1	28	1	1	1	15	1	0	1	1	4	2	0	10	0	0	1	1	0	0	0	0	0	0	0	31	0	0	0	0	0	0	0	0	0	0	1	0	0	0	10	21	16	8	0
DOCK9	11721	7280	529	9918	388	2618	10663	3972	35276	868	1126	9997	5511	2894	3115	1289	1663	10779	3452	19949	1065	2243	5749	572	1344	1897	13339	22808	1998	1405	9972	6703	2044	11765	8839	5310	1406	3177	10815	9440	359	1770	2347	6547	4323	6784	2584	9133	163
ANKRD10	11015	4216	11655	6901	6404	4415	5689	8745	13638	2199	5939	7377	9982	12869	1830	3686	1839	11103	8411	10426	631	7807	6443	14487	8263	2806	9359	11375	7669	1506	9447	15196	2096	12158	9598	14512	10771	11710	7452	8238	1326	7223	9644	5578	3448	6752	8234	7633	20145
TGDS	417	304	455	353	927	1354	728	1098	1344	366	192	1026	1021	1519	283	306	130	1256	830	1565	65	755	456	1241	577	254	1423	1001	1023	55	1690	1752	109	1648	923	1331	2063	1169	1173	1113	53	842	1168	764	259	485	1072	1014	1859
DOCK3	72	25	173	307	46	215	140	552	255	341	790	98	11	455	26	107	224	172	86	83	26	121	88	353	100	84	73	71	153	91	215	187	149	144	80	121	412	189	50	176	67	65	58	90	171	293	160	152	402
C3orf18	221	133	104	139	145	24	105	111	97	13	49	174	51	21	23	73	40	224	99	109	5	94	13	192	117	20	59	140	369	12	44	254	49	185	42	148	112	126	38	66	20	276	66	39	76	77	19	252	95
COQ9	2718	1963	4256	1616	3110	746	1738	2635	2838	424	1625	2356	2570	869	1149	1266	394	2810	3738	4232	346	1590	3656	4187	1637	839	2857	2619	3331	320	939	3694	737	4506	3028	2192	2663	5139	720	2300	312	2752	5384	2437	1829	1300	1365	3408	2858
TMEM40	0	1	3	1	18	1	0	5	1	5	1	0	1	1	189	1	0	0	0	0	0	0	0	1	1	12	0	0	0	0	0	0	0	0	0	0	0	15	0	0	0	0	0	0	26	1	11	0	0
KIF9	511	323	1314	444	797	686	888	326	349	749	454	280	193	552	242	397	226	885	470	864	98	672	450	933	931	287	441	771	818	269	166	857	393	380	622	539	771	1381	1233	258	116	984	1104	255	616	1160	361	596	797
ARHGAP28	1	1	2	14	2	58	0	1	0	27	0	0	1	5	2	1	0	0	16	0	0	0	0	1	0	0	0	0	0	1	0	0	0	0	0	0	0	6	0	0	13	0	0	1	7	1	21	171	0
CRLS1	1282	724	1733	617	1709	387	1329	641	1342	351	1158	530	744	376	614	414	148	1437	841	1757	64	918	729	1747	1479	187	1072	1012	1325	155	726	2216	314	1640	1563	1275	2317	1375	499	1072	143	1386	2001	568	424	700	943	1323	2145
PPP1R13B	175	116	339	280	83	193	111	161	243	72	1139	106	848	266	280	85	113	287	271	50	39	183	185	80	118	289	1873	561	297	140	167	84	183	338	267	255	260	664	536	118	68	84	497	123	658	382	467	528	114
ATRN	5824	3274	2453	3476	6769	698	2866	3577	4566	811	2732	2910	3440	1240	1504	1923	634	6423	5080	4859	342	4996	3209	7001	3342	1227	4857	4608	3313	427	335	7664	1365	3616	1932	2283	6080	5613	1959	1321	666	5101	8970	2189	2467	2679	415	5498	8988
SMOX	822	584	187	745	1566	529	880	559	1170	1972	648	269	800	1851	166	721	642	1308	638	1145	367	1956	420	1502	1946	279	189	458	683	1963	1631	994	706	665	437	641	1415	1294	252	193	627	1553	1290	530	583	1062	527	322	1679
SIGLEC1	1	6	12	12	62	7	2	11	2	6	2	295	10	2	77	1	0	53	22	0	1	12	0	0	21	45	135	0	25	15	27	9	56	11	0	0	1	9	25	57	1	0	779	1	71	30	25	0	14
FKBP1A	6476	3382	5274	2511	4289	1205	3293	3849	6012	1049	4934	3571	3849	3681	1936	2548	1504	4196	3970	6041	232	3565	6381	4892	5368	1888	3079	4338	5120	625	2780	7048	2362	5624	4995	6510	6456	5901	2047	3715	620	5659	8530	2406	2492	4909	1574	4961	6306
NSFL1C	5696	4354	6153	3805	3564	2704	3329	3034	3520	3074	2573	3527	2485	5728	1753	2896	2829	3936	4257	5225	1418	8871	5244	5004	3890	3252	4180	4372	3041	1981	3154	6577	2736	4296	3078	6693	5308	5553	2733	5790	1128	2806	6114	3020	3367	8723	3352	3426	5649
SLC4A11	428	285	239	142	425	127	38	152	425	803	42	20	976	223	55	111	79	4837	267	144	24	336	248	223	119	150	192	236	468	139	101	93	53	85	119	97	708	978	104	216	124	53	229	72	303	536	85	502	21
DNAAF9	8248	5501	26	4096	3223	2091	210	3298	1122	3905	1952	3396	4088	8464	670	3422	2448	8958	9153	9039	833	9030	1940	3684	3177	3054	2911	8777	283	1011	264	18	855	3664	1195	1528	3052	7390	6350	774	320	2890	5630	1697	2287	7017	1673	4539	55
ZNF343	249	110	240	81	317	81	250	183	396	53	116	387	480	148	198	54	42	389	260	397	17	169	226	356	164	46	909	307	413	28	199	550	47	432	423	323	610	321	73	195	28	259	511	229	51	95	202	330	548
EBF4	3	0	210	29	23	20	52	6	7	18	10	13	625	17	4	5	43	861	12	1	0	847	3	324	12	7	49	36	21	34	12	1	21	29	1	41	256	64	28	3	7	12	20	9	40	20	24	40	36
CPXM1	2702	2312	22153	585	3733	1457	1677	338	2259	218	2031	581	2543	1822	946	39	1141	9938	1566	6986	616	128	5917	6308	2671	1154	428	5	1832	984	2253	8491	304	1845	37	2030	4683	5933	4128	1118	494	3673	302	60	629	2281	208	2796	7244
MAVS	4621	2963	4387	2357	4112	1306	2856	3361	5804	737	2608	3464	2956	2359	1525	2167	758	4722	4897	5283	353	4481	3487	3982	2962	1414	3742	4699	3010	2842	1821	5162	1267	4375	2411	3394	4025	4709	2353	3482	590	4455	5498	2793	3656	2817	775	3440	3229
LZTS3	265	306	190	243	64	502	102	372	149	1314	105	33	104	1293	16	129	178	117	72	182	372	619	404	90	139	174	954	98	81	2043	884	99	544	69	72	193	218	259	138	163	542	116	34	125	764	1881	636	99	94
F11	146	16	5	103	12	54	11	11	22	43	15	15	4	45	10	17	9	60	43	15	0	9	11	5	68	24	165	29	32	11	70	0	8	54	5	7	7	11	45	21	1	15	1	30	39	65	169	49	1
XRN2	32416	22008	36225	22969	20914	14968	15471	16647	22322	19654	17241	18185	13673	28295	5925	13611	5296	21052	26653	37835	2988	43173	27191	30590	33974	11141	23891	29801	22855	2917	26656	30176	9129	30654	21090	45515	38925	33135	23917	29121	2713	19774	34422	14128	11606	41047	20802	24117	34652
KIZ	1806	2267	5503	1654	2860	1227	2352	2283	6069	3466	943	2079	2595	6268	857	1126	291	4425	2668	5683	362	5537	2148	5062	2973	1043	5201	4667	2804	523	8299	7513	466	3453	2157	3278	5521	3340	3119	3257	194	2893	3981	1728	1028	1920	2409	2445	6446
DYNLL1	5133	3289	10187	1677	5632	864	2208	3491	7996	753	3394	3350	7952	1224	3396	2520	568	7477	4838	8564	256	7788	5364	7686	4262	1097	829	5532	4783	809	541	5282	915	8189	10188	5249	8747	9830	1903	3079	542	5673	13140	2206	1496	1093	949	7004	5808
TESC	3035	724	4191	1867	1817	336	166	1234	799	1555	73	1344	716	628	668	618	1067	1208	2688	474	47	1952	2587	1122	737	1970	226	1942	1591	162	613	2278	676	2646	3049	3378	956	2143	36	1790	73	632	841	756	996	827	842	344	1036
SNX5	6186	3390	11775	2981	10714	17745	6685	6807	10394	4460	3351	4109	4841	11963	3497	5096	2713	7956	8573	12031	924	8024	8300	11919	18945	3291	9583	9540	12520	1429	12234	11590	1801	11370	11680	11668	17255	9714	7017	10090	915	8006	13694	6869	1908	4195	7115	6005	11894
RPL6	21033	11645	28895	18977	50545	50978	32721	32863	21082	8269	60521	30363	30602	48900	18539	9589	5935	26898	24376	52280	1774	22576	30698	56862	75854	6868	44227	33794	47217	2639	42884	51896	12241	41011	49666	55741	35637	40866	20960	42575	4356	29595	48359	17793	14976	51811	33374	34817	47533
SIRPG	1358	591	80	2132	64	123	264	450	405	35	56	1476	111	708	67	253	250	542	2313	593	63	254	481	32	456	1092	1613	30	278	56	171	30	254	932	392	128	129	3900	9	211	57	120	385	373	3410	1150	748	962	47
MAPKAPK5	6929	4421	8424	4575	5160	4461	3814	4914	6560	5581	4452	4802	3536	10613	1650	3141	2294	6541	9309	7467	1439	9334	7554	5997	5481	2127	8289	7572	6033	1742	8110	8779	2260	8236	5325	10908	5829	9014	6677	5022	785	3634	5738	4769	2892	10271	6235	6062	8862
P2RX7	710	524	3761	1034	921	313	415	581	4586	167	267	798	938	571	612	225	340	3200	2363	1059	136	1924	951	1747	186	866	312	2273	355	559	739	1529	727	733	109	178	2545	1032	1877	265	68	855	2351	284	1174	1316	105	1160	1906
ESF1	2445	1693	3532	1580	4724	3716	2278	2240	5307	1241	2586	2764	3474	3797	1606	1326	1092	2497	3179	3804	997	4779	4548	2897	2375	1075	4751	4736	4401	1956	5303	6756	1206	4668	3244	5161	6613	4437	2980	2383	682	1716	3335	2582	1380	3561	2659	3198	4203
RBBP9	206	123	436	122	156	33	155	150	275	51	170	172	149	64	65	66	39	246	173	223	15	103	172	126	139	46	248	201	156	46	108	462	52	242	236	260	491	202	111	182	19	203	247	110	63	142	48	230	463
ANAPC5	11502	6479	11088	7131	13866	4962	10035	8965	11703	3820	8877	8917	6421	10933	2971	4531	4184	12016	11467	14642	1428	12019	9993	11175	9804	4351	7274	14615	10796	1949	7692	14901	3066	12191	9599	15773	14513	13703	9724	11275	1550	9227	11778	8152	5046	12031	4730	10886	15627
SLC23A2	2674	1712	1205	1332	1756	1581	1275	1373	2423	1835	850	1219	1432	7461	524	1012	455	2698	2326	2174	156	2952	1476	2077	1439	727	4805	2516	1512	237	5892	3305	633	2647	1256	3120	2614	2105	2317	2673	153	1841	2640	1629	854	2612	3487	1968	2677
SLC8B1	6810	2927	2823	2645	3791	1394	2146	3079	5660	1429	1880	4313	2717	6990	1143	3875	1228	5191	4050	3860	1307	6683	4317	1897	859	1875	6901	3980	1386	1232	5219	7396	1896	4408	2427	3571	2251	4506	4309	3186	842	1999	2363	3572	3411	6932	3431	4045	2210
TMEM230	1321	721	1900	1095	1742	441	695	1272	1969	234	1865	1108	1629	561	714	857	222	1727	1052	2387	87	846	906	2093	1688	261	1134	1829	1353	272	982	3557	404	1930	1828	2153	3777	1570	1044	1563	150	2104	2538	710	618	822	645	2261	2581
DZANK1	568	293	973	326	575	218	650	421	925	211	204	425	386	425	193	277	157	506	616	555	122	751	552	479	338	212	734	1220	590	168	877	579	78	656	275	436	296	973	450	274	56	384	920	359	272	339	471	321	1072
KDM2B	13776	8466	8444	8345	5521	7512	5161	7463	9115	4509	3737	10142	7175	14150	2765	5718	4329	10583	12763	9003	3120	11972	12895	6842	4889	4667	7901	8956	4769	8001	8904	7314	4936	8490	7533	7841	5541	18660	6983	6643	2631	5565	9112	9109	9555	19851	7006	7778	5907
CFAP61	5	1	21	24	8	26	1	8	2	17	2	1	0	13	2	2	0	40	0	1	0	0	5	4	31	0	1	11	19	0	0	0	3	0	0	0	19	4	0	7	1	7	0	0	4	17	25	11	23
TASP1	5459	3139	3264	3499	5985	14952	81067	4221	31352	3717	57671	5921	3021	7814	1556	3127	20403	2467	2650	74925	2335	11983	13542	23007	2009	1236	2077	84857	3363	6195	31388	7885	689	7202	10155	10319	72018	4253	3203	6800	746	79522	2337	8595	1666	2905	2627	4575	131899
OAS1	238	390	734	259	1258	187	885	285	2278	61	259	2869	852	111	839	81	817	1321	785	1094	44	317	1292	230	200	190	349	1432	370	211	440	1485	226	453	335	144	461	845	209	739	88	598	21223	258	295	258	183	442	317
GCN1	32678	17078	25835	15165	26408	15883	18304	18943	29928	14688	16868	23433	21118	59088	9620	12295	14481	21356	24680	27746	7891	28866	41509	22178	18150	11715	29168	29074	23851	20102	28896	32265	14854	23312	19487	32803	27176	34265	18677	20071	11179	19192	20049	22308	24089	53185	26503	23210	25951
RPLP0	50977	33354	126823	33703	175553	188398	96223	133139	102459	37676	214734	69763	83925	121157	55239	21492	19683	60347	73453	136385	5395	39642	112693	221428	256026	21832	122471	93971	129810	9667	161476	164214	34409	118821	173990	153432	333262	100353	44829	113355	17947	139899	203325	65534	40464	101056	83179	85969	157917
PXN	2936	2478	943	11407	970	323	791	1520	869	601	249	2997	545	2622	1094	344	1942	3503	3882	506	393	641	501	239	1456	3957	5065	225	722	1624	1592	1641	3799	1951	730	1346	415	3676	363	1694	350	2014	3168	788	9329	21994	7730	5686	229
SIRT4	90	78	123	50	212	74	51	96	178	41	22	118	121	196	14	57	35	191	125	48	20	248	78	71	1	44	175	60	75	141	60	167	65	114	55	105	83	282	86	82	45	76	121	67	168	94	69	191	178
RPH3A	1	6	2	11	28	19	10	1	0	31	5	3	0	6	12	4	85	7	8	1	0	17	0	0	0	0	0	0	0	6	12	0	33	20	1	0	0	10	0	0	1	1	1	0	1	8	20	9	1
KIF16B	679	993	35	570	217	527	50	1632	1825	1126	30	1735	1061	195	934	34	1103	115	1504	120	31	1091	1419	367	26	733	2509	1247	463	183	97	2915	1051	2268	469	252	1631	1509	1164	1398	256	91	1790	917	757	500	667	1220	26
TRMT6	2330	1882	2686	1978	2511	2452	1418	1232	2549	819	951	1897	1903	847	1319	1260	552	2208	2300	3294	334	1320	2367	1981	2070	1240	3152	3035	1824	564	2286	2559	971	3922	2516	3946	6208	4088	1231	2623	136	1564	2382	1898	873	2038	2101	2211	3075
CHGB	2	54	242	148	4	24	135	1	24	13	152	7	1	8	4	12	0	467	26	121	22	16	1	13	13	1	26	172	1	18	1	0	13	34	1	0	19	348	0	23	8	0	36	51	28	120	22	57	0
PEBP1	4644	6201	10682	2448	8185	958	2727	7569	8488	4350	9783	4639	3417	2956	1195	2164	617	6921	2221	7169	454	4857	8876	14614	12395	1632	5582	6088	5906	576	15990	17200	1897	7545	7892	6078	11271	4199	2646	5995	690	9528	9469	3284	1746	3724	3715	4128	9841
TBX5	1	1	1	29	0	33	1	1	1	22	1	1	1	1	3	2	0	0	0	0	0	0	0	0	0	0	7	0	0	12	0	0	0	0	0	0	0	0	0	0	14	0	0	0	47	0	13	1	8
BRAP	3016	2057	2606	2998	2015	3364	1776	1782	2658	3222	1706	2611	1582	6849	872	1923	1097	3095	3240	4412	976	5126	2367	3018	3103	1846	3764	3741	2628	376	5906	3654	938	4202	2704	6208	3602	3277	3447	3758	209	2136	3901	2333	1249	3377	4840	2361	3666
ERP29	5951	2795	6678	4496	6346	2044	2512	4148	3411	1840	4848	4174	1821	4569	2092	2501	1826	4339	4424	5059	859	5103	5159	6724	5631	2382	3855	3264	3624	896	3954	4461	4011	5109	4529	5301	6864	6561	2239	3173	1171	3302	8158	2681	3926	9411	2844	2961	3562
NOS1	0	1	1	10	1	11	0	1	0	1	1	0	0	3	2	0	0	4	0	0	0	0	0	0	0	0	0	0	0	1	0	1	0	0	0	0	0	0	0	0	0	0	0	0	18	12	0	0	0
FUS	133191	89216	127795	76937	67009	32197	65171	61170	110625	45903	49488	64077	49946	141199	25682	72679	17145	102180	125098	174743	6659	127279	131872	119824	121972	35827	95403	115849	70691	12230	56926	116121	47541	126623	93850	207383	101188	247498	78851	97449	8096	73643	72509	52572	41903	168035	62535	65183	112456
IGBP1	3978	2837	4088	3780	3612	3310	2721	3983	2888	2141	3092	3708	2234	6017	1122	2255	1109	3843	3963	5612	1078	4236	3695	4559	6214	1658	2959	3553	4065	1122	2794	2954	2475	4332	4135	4357	3479	6983	2270	3539	908	3128	5120	2307	2635	7783	3080	3060	4367
FXYD5	16511	11518	25325	18588	17112	8238	5483	4715	9269	7412	8804	3240	7112	8607	4819	6482	3675	22913	11730	12926	1667	11369	4569	38019	17608	5571	25005	6763	13087	5176	13526	16700	3285	8796	6196	4770	27899	20501	6160	4338	1090	17794	20747	3269	4880	12854	9426	10665	15132
ZNF302	1581	802	1458	1194	1786	669	1422	2126	2840	23	745	2146	821	1220	611	576	96	2226	1490	236	136	1233	1304	1805	1101	244	4018	1412	2517	37	2005	2429	535	3284	2622	2505	2584	2687	273	1595	143	1867	2739	1102	530	1142	1730	1492	3561
GRAMD1A	8141	5643	14466	4077	9046	3786	4990	7211	8142	3955	6361	5046	7841	5951	3189	2775	2369	7496	6249	5764	2582	9056	8432	12888	7760	5122	17499	6860	7727	5715	5367	10461	5132	5156	5137	5937	10868	11671	3418	2737	2762	6772	7252	3675	9343	10976	4872	4611	9585
FXYD3	1	0	1	5	1	8	0	3	0	7	0	1	0	1	6	3	0	0	0	0	0	0	1	0	6	0	1	1	5	1	0	0	1	0	1	0	17	14	0	0	0	40	0	0	1	0	1	0	0
HEPH	3	3	3	101	165	37	0	12	1	82	8	0	0	2	0	9	11	18	18	6	0	1	7	19	0	0	34	0	1	0	0	1	1	1	0	0	0	41	0	11	0	0	51	8	22	18	0	22	6
CDIP1	218	193	526	232	308	12	17	206	133	135	13	49	12	134	53	85	45	185	122	11	0	117	60	373	179	102	336	65	178	8	49	611	48	143	21	39	217	585	32	32	31	324	63	56	55	334	144	225	400
CMTM1	364	209	338	105	324	136	337	209	1090	36	104	341	354	137	85	111	69	286	267	558	5	370	417	343	157	59	200	729	484	93	756	592	37	367	450	410	246	318	198	114	28	316	589	150	49	84	269	225	457
KCNH4	25	10	59	118	12	58	29	33	20	62	23	5	1	44	26	28	0	46	29	47	7	28	13	115	37	34	967	13	34	25	19	32	27	23	24	5	17	84	11	12	11	127	27	12	42	51	44	23	13
GANAB	30382	15679	23726	14400	30050	6875	10207	21627	16915	5153	16788	16795	11922	15127	7878	12691	5249	29219	22964	23394	1368	14628	21160	47674	21978	5531	19043	17457	15071	2612	11093	32994	6760	20942	19195	19230	48608	25094	12696	16725	2938	24559	46144	13032	10012	19274	13272	25907	26293
GMIP	4410	2239	3052	4545	7144	1177	2015	3462	6981	1595	1409	4696	2145	6136	1907	1629	1967	4223	3345	3255	1465	3841	2837	3840	1836	4496	6806	3329	2889	4300	2402	3102	6469	3069	1889	2637	3673	4996	2941	3024	1271	2957	5088	2013	6619	6833	4859	3160	2945
RBM41	1120	761	1037	975	1089	543	518	1148	1436	629	494	1197	1345	2022	413	558	971	1344	1322	882	354	1066	1329	747	695	322	2127	960	1042	444	1359	1253	225	1712	1025	1631	835	2263	1328	1059	350	715	1127	1087	640	1158	1048	1225	2084
BIRC5	2059	521	12	273	169	1467	102	1040	90	346	557	463	761	852	691	589	238	703	1845	1863	137	86	1288	504	553	198	27	2383	260	124	792	196	235	1824	1679	1596	582	1701	441	1680	32	189	917	1197	297	192	279	574	121
LAG3	223	467	22	77	400	202	240	1504	639	523	275	152	723	932	38	15	581	1718	433	132	61	275	200	23	172	386	130	19	182	190	32	252	153	298	231	159	2018	1885	75	159	34	946	1092	84	319	621	345	167	44
MLF2	5822	3079	5264	2898	3223	3715	2783	4526	3196	2866	3384	3264	2616	10843	1346	3013	2500	4316	3868	3990	1075	6749	4773	4134	4678	4160	3868	3731	3183	1284	2755	3206	2258	3437	3448	4303	6209	5910	1811	3581	1393	4656	6426	2591	3355	9518	4316	3692	5006
OTUB2	206	325	352	154	208	337	170	152	426	232	94	146	27	1131	65	105	364	328	319	215	85	381	107	77	98	145	247	271	107	40	149	182	248	257	341	251	275	952	209	123	32	376	382	293	311	404	254	141	244
DDX24	16076	12198	21868	13370	11227	11791	14399	16800	27948	11127	13572	12425	8242	36197	4304	8751	7498	18075	15546	23267	3744	27681	17104	14487	16246	11073	21278	21440	20280	11825	18147	19696	13551	20053	12491	27102	31006	22695	16493	22047	4386	13346	13481	13289	18193	36970	18043	11287	17813
ZBTB25	1295	802	582	680	398	776	827	1544	3290	480	520	1434	904	3102	210	534	156	1459	1146	1733	82	886	622	1320	1470	271	3551	1537	2017	141	2451	1733	245	2058	1555	1572	1754	1307	1315	1572	108	1374	1277	878	448	1059	2010	1537	2212
NECAP1	4429	2851	3815	3633	1811	3821	2785	3625	2735	4851	3036	2597	1233	13485	927	2610	2235	2729	5705	7013	702	13368	2700	4270	8992	4537	5870	4399	4176	686	3567	2571	1355	4867	2281	8939	3144	5094	2179	7898	191	3583	2974	2371	1892	6109	6105	2166	5295
ARHGAP4	35595	26117	18200	23493	19257	7232	13870	35163	32660	6656	13922	33341	9612	31511	6746	17444	15098	24309	22757	20105	10291	39116	28484	17262	14018	18025	13281	23030	24253	39143	11210	19466	19784	17175	14770	21791	13251	36794	10690	16196	14193	12014	17755	17321	43776	48669	11261	17046	12892
ANKRD24	125	34	478	138	58	180	49	81	150	58	69	38	22	94	64	39	24	245	170	119	21	58	105	107	52	73	173	206	76	108	19	261	64	37	49	48	108	249	115	80	59	88	248	35	306	167	52	157	76
DHX32	158	85	59	139	175	169	110	169	163	749	72	179	88	457	280	121	41	79	206	218	21	122	213	1186	299	44	585	188	223	21	334	1652	140	315	176	454	156	224	128	192	30	605	1300	104	149	386	385	113	996
RCOR1	5838	3556	4921	3707	4090	3610	2790	2976	3316	4089	1798	2565	2743	8498	1417	2678	1367	3653	5419	5000	614	13814	3459	4490	4982	6952	2884	4910	2887	1772	5840	4488	2442	5012	2683	4422	5320	6239	3686	3287	519	2709	5888	3104	3004	9785	3708	2029	4860
GPATCH2L	6657	4414	9661	5104	6786	4544	3728	5319	7510	4678	4801	3857	3558	9396	1638	4547	1374	7723	6222	7141	863	11896	4846	6435	6189	3328	7968	7010	4568	2486	9128	7914	1882	5361	4630	6355	9569	10147	5610	6024	928	5921	12633	4107	3966	6482	7269	4990	13576
[truncated: 24,307 more rows]
[truncated: 32 more columns]
