# Supplementary material for: The Proteomics of T-Cell and Early T-Cell Precursor (ETP) Acute Lymphocytic Leukemia: Prognostic Patterns in Adult and Pediatric-ETP ALL
Source: Cancers (Basel). 2024 Dec 19;16(24):4241. doi: 10.3390/cancers16244241 (PMC11674289; doi:10.3390/cancers16244241)
Supplement: Supplementary file 1 [file cancers-16-04241-s001.zip › Raw_counts.csv]

	856593	858479	866669	866709	865144	870513	866017	872767	850079	869009	861683	863899	856576	866310	846841	858685	857267	854147	847602	856485	862800	860815	858633	864095	865243	847671	854148	859170	850342	858994	864094	846544	860051	849462	853592	859985	854853	847510	847015	849621	860827	864375	848641	850043	862862	858839	864746	850126	856092
TSPAN6	13	1	0	106	0	20	8	350	0	455	1	289	1	598	9	275	20	31	265	1	0	0	5	0	724	7	222	1	286	4	12	0	40	673	844	358	0	333	0	4	27	1	11	192	4	326	115	233	1
TNMD	0	0	5	2	5	0	0	5	0	13	0	0	0	10	0	9	0	1	2	0	0	0	0	0	0	0	8	0	17	0	0	0	1	2	7	0	0	1	0	0	4	0	0	0	4	1	5	1	0
DPM1	5798	3400	5919	4638	4244	5570	4369	4147	5464	4657	4221	4589	3723	11251	2847	4008	1366	9029	8023	11968	633	10243	6269	7905	10718	3582	11710	10243	7779	1663	9993	9681	3141	13105	9506	13015	14199	11334	9865	11199	505	7491	11118	4967	3246	9401	11998	7206	12314
SCYL3	2015	691	1520	842	2890	772	1124	900	1859	315	911	1151	1111	1345	394	661	273	2897	1704	1601	155	1146	1332	1867	380	491	2560	2393	1182	77	1555	4185	254	1599	1152	1148	1366	2340	1132	1024	109	1044	1766	1293	553	626	1175	1936	1593
FIRRM	5233	2148	1551	1734	4371	1855	2064	3120	2666	569	3177	2105	3566	2297	1309	1871	179	7672	5234	5107	69	1467	3221	3525	1862	324	540	6940	1417	146	1001	1990	155	3894	5547	3885	4068	4958	1878	4271	30	1372	4644	3580	281	668	275	2516	2032
FGR	1361	1431	405	9173	3656	293	2145	8766	1770	96	10858	16873	1123	1035	5471	389	2984	4504	8445	8421	534	1380	1972	709	1200	7503	2571	667	1096	1598	842	531	6545	2858	17159	610	866	8870	105	1225	490	2544	3665	2417	9910	1413	7567	9114	106
CFH	54	49	129	258	8385	247	10440	577	45267	346	17910	3626	229	207	624	82	22	172	86	3770	6	61	14	12678	3939	419	37	85	18156	773	986	21538	585	369	136	152	408	160	101	66	633	22325	33273	1555	179	577	625	147	20234
FUCA2	112	119	275	76	485	152	152	109	581	49	145	198	268	83	345	41	92	662	119	74	40	19	37	1176	488	108	581	677	513	30	603	796	282	375	55	303	366	61	270	231	11	694	951	59	129	87	386	144	564
GCLC	3021	2620	5316	4101	6273	3399	3997	2595	6849	3978	3306	4446	5161	3068	1952	1399	490	6300	3324	3278	435	4721	2239	8946	9185	912	5146	7747	9033	643	8095	15289	1047	5742	4364	10965	15192	6439	6497	4369	338	8371	6404	3391	1609	2303	4738	5165	19098
NFYA	9984	4599	7202	5798	4214	2543	5001	4398	6968	4260	2915	5577	2465	9016	1142	5000	664	7003	5944	5235	250	8956	3291	9202	2855	1396	1519	3711	3382	537	2280	6429	862	6395	5984	5130	4988	6934	3383	6237	224	3861	8290	3182	1509	6030	2628	4956	6559
STPG1	295	140	329	73	259	38	151	91	171	48	30	3	88	25	48	59	0	477	158	242	0	100	97	363	104	46	225	411	134	6	298	37	11	267	137	184	617	120	17	87	12	354	489	121	27	29	71	300	298
NIPAL3	1503	668	1998	1240	1727	201	1103	856	2277	83	706	533	543	419	302	338	161	2371	1153	1667	87	2002	1180	1465	477	703	1972	2073	1101	258	792	1227	205	1285	724	305	1496	1368	358	494	82	1427	2603	645	814	933	816	1754	2655
LAS1L	5702	4317	6335	3869	4647	3868	3050	6008	5651	3474	3729	4159	3665	7501	2279	3140	9170	5633	7087	9410	7898	10279	13341	4426	5093	4699	5112	7827	5654	6726	4711	7197	3886	6947	6243	13091	6339	12916	8380	5950	3639	4053	7649	6678	7253	12330	3808	4503	7587
ENPP4	1108	672	1032	1266	491	760	1154	856	1153	1346	730	1265	551	1461	157	876	116	1568	924	1147	17	860	264	1618	2090	230	945	750	1002	32	1432	3326	262	2802	832	1833	8711	845	245	1713	41	4929	1427	334	152	756	2564	1790	2982
SEMA3F	62	36	40	324	123	83	0	42	4	353	16	10	15	166	25	69	32	45	114	19	18	38	69	1	768	130	255	0	155	11	458	0	73	180	1	24	2	234	45	71	19	15	37	27	20	75	553	54	10
CFTR	36	18	31	200	69	218	30	874	6038	70	20	9	13	68	40	26	0	54	410	1681	572	0	5521	0	1	0	11	93299	8	52	9195	0	1	82	0	38	26	91	0	1	3	0	1	0	29	5	69	2081	4
ANKIB1	11790	5756	11224	6965	6791	3556	6387	8567	12549	970	5386	6642	5821	6334	2497	3909	1797	10315	13523	14005	843	10321	7132	9809	6663	3524	11401	14007	9196	1317	9055	12698	1731	11302	6787	8553	11380	15929	7250	6776	818	8453	6582	7317	4483	8687	5489	8514	15103
CYP51A1	62	18	163	24	46	23	40	38	65	10	37	9	73	139	24	52	234	645	268	401	64	66	11	611	118	65	167	598	208	11	105	809	90	117	149	257	1091	201	362	124	38	536	314	168	65	149	107	470	1181
KRIT1	6354	2858	6578	3771	7363	3815	5757	5705	11729	1183	2900	6109	6314	5087	2708	2671	314	9674	7492	10860	177	6768	2725	6213	4434	1519	14391	11268	8441	224	8810	10856	633	11141	7071	8732	7234	9031	7250	6599	169	7112	6765	5171	1309	2653	6990	7862	14192
RAD52	2048	1058	1846	590	2240	988	1692	1437	2660	1108	663	1865	1679	1186	713	571	760	2237	3006	3717	584	3668	2049	2041	701	1506	2372	3496	2639	889	888	1475	657	2223	2088	1144	2500	4764	556	1333	386	1350	3889	2593	1739	1429	890	1604	2549
MYH16	2	9	24	52	51	22	3	35	37	18	6	1	1	40	42	8	0	7	13	12	0	17	7	0	1	0	115	0	28	8	52	26	6	16	15	8	0	25	17	0	2	15	0	9	19	12	29	25	12
BAD	75	39	56	59	31	46	35	57	57	47	45	43	37	104	39	18	157	292	189	293	38	185	345	580	283	127	292	369	205	67	506	249	110	285	353	368	365	409	223	382	29	236	347	175	257	291	197	386	308
LAP3	3428	3051	5985	3527	3520	2118	2735	3428	5211	3336	4259	4856	2613	2092	2311	1799	3016	3585	4317	7899	1671	5800	6250	4670	5524	3060	3758	5975	3278	1392	3398	5684	2248	5093	5618	7054	3546	6577	3162	4229	718	4690	17167	4136	2959	5536	2197	3041	5582
CD99	101581	75242	55571	48875	92293	107165	103522	102425	111914	72698	139328	53969	54365	98651	22633	93178	110941	47327	125270	199189	44735	140729	81835	177459	116571	29321	14819	72447	126268	109171	84048	98763	50431	141765	115084	180738	130551	170294	79260	113875	57259	160967	47097	105887	61448	152482	23870	40717	146507
HS3ST1	14	14	0	47	14	1	1	5	29	2	3	15	36	17	34	22	10	92	119	0	0	241	21	1	8	0	15	0	552	1	0	0	45	55	50	46	0	54	90	3	13	9	87	29	247	554	13	106	0
AOC1	1	1	442	3	16	7	4	0	6	1	0	1	0	6	1	0	0	11	4	0	0	0	0	0	13	326	0	0	17	2	0	5	1	0	0	0	0	1	1	0	6	39	1	0	0	17	23	0	0
WNT16	5	0	12	20	54	19	2	14	89	0	2	1	27	22	5	2	1	22	16	8	0	4	7	0	0	0	62	21	28	0	4	14	22	11	34	0	5	3	0	5	1	9	7	10	10	11	68	8	22
HECW1	25	31	27	112	30	124	16	50	77	96	39	30	83	57	32	90	0	15	19	24	1	7	66	4	7	12	0	326	1	1	6	7	26	12	62	5	0	46	68	9	0	9	12	28	11	6	14	26	13
MAD1L1	5175	2995	3508	3483	3687	5518	3710	3899	4288	1446	2279	3384	4011	2851	3220	2842	6421	8515	7858	5969	4451	11996	12019	3075	1275	4841	3767	8809	3754	27051	2104	5236	5287	3637	3178	7071	3053	12957	3719	3371	5026	2607	2180	6002	14484	12301	1704	3600	2639
LASP1	10312	6021	6405	7811	5791	2918	3452	5227	5636	3713	3466	4493	4379	14628	1888	4528	3816	9001	11686	6476	1626	8865	9543	6495	7743	8616	5862	6459	5814	5238	7991	10210	5271	7090	4819	7320	5672	20544	3251	4894	1478	6355	4981	4230	9439	17871	7125	5190	6666
SNX11	1171	798	1070	1434	1145	717	633	751	1003	804	590	1194	426	1549	434	481	1428	907	2113	1765	526	2604	2028	1085	1170	1288	2280	1736	1792	288	1280	1299	1739	1611	801	1982	959	2471	1054	1748	408	874	1489	1113	1751	3970	1719	853	1061
TMEM176A	157	85	49	175	106	21	104	23	12	1	92	222	23	2	588	16	220	152	14	0	0	22	0	4	1	292	47	0	14	0	13	0	4	0	0	0	0	0	0	0	7	339	7	0	20	8	104	7	0
M6PR	5430	2538	2831	4425	10001	1729	2575	2638	2737	809	2571	3380	3007	1895	2565	1690	1672	5324	5109	4654	617	2258	5761	4339	3058	2352	4744	4340	4965	2223	2098	3558	3245	4836	3801	3738	5942	9695	1034	2299	2672	4953	9522	2819	3682	4384	2241	6488	7512
KLHL13	23	163	2	52	575	22	6	29	23	298	1	79	680	13	83	11	12	761	13	0	0	702	90	5260	0	11	98	0	76	1	0	27	11	415	268	597	1211	19	14	576	0	855	1121	71	19	6	32	97	5810
CYP26B1	13	0	1	34	14	14	14	1	1	28	4	0	0	9	6	1	1	0	0	0	0	0	1	0	2	0	9	0	1	0	0	0	0	0	0	0	0	0	0	0	0	1	0	0	4	0	1	1	0
ICA1	1134	301	51	257	860	385	1107	354	479	141	353	171	542	486	458	425	34	1300	423	1418	49	12	372	10	289	890	142	1140	269	457	556	1724	288	434	87	429	114	862	703	70	46	2320	753	300	145	388	365	119	3
DBNDD1	14	4	39	21	1	1	0	6	56	16	0	0	12	4	0	0	7	18	9	6	0	14	6	6	5	11	4	46	33	9	12	24	14	5	0	1	14	31	2	0	1	0	3	0	24	16	0	11	6
ALS2	6306	2799	6315	4162	7268	1591	3274	2644	3242	3009	1152	4691	3747	4338	1002	3129	996	6493	6221	6310	437	8452	4669	11492	6379	2296	7335	5398	32299	1154	5568	7814	1901	7886	3567	5113	8582	6483	6809	5260	1451	9671	17605	3238	2177	6081	3893	8739	13772
CASP10	7423	2647	7754	3378	3252	3500	5217	3355	10468	3582	2464	4218	3008	13276	1520	3061	835	8385	8260	6804	522	6443	3617	6222	4447	1918	2920	8356	6048	730	8580	12433	1035	6468	4901	5717	4627	8254	4825	3683	171	12589	10696	3051	3103	4461	2565	5599	9835
CFLAR	2759	1912	6743	3765	5523	2466	4732	1873	8012	2150	3441	4435	1030	4083	1367	1751	2685	7220	5293	9050	865	9848	4373	8464	7206	6425	15650	7308	8180	3030	11258	11368	3900	8371	4285	4045	8048	9567	3919	5108	1072	10192	15018	2785	5186	6995	16976	8172	10709
TFPI	1456	730	5494	328	1157	100	993	26	321	649	266	237	43	325	221	945	17	444	54	910	0	409	6	2085	3811	29	249	82	1624	45	3046	3928	334	1321	384	1041	2345	1029	449	2173	32	989	7192	330	19	331	784	2914	8703
NDUFAF7	2305	1512	3235	1972	2950	2905	2410	1719	5504	1317	1458	2683	1993	4261	1099	1470	190	5053	3308	4634	252	4674	2787	4435	2973	718	9182	4555	3096	197	8188	7396	884	5387	3514	4171	5312	4047	2959	4751	141	2397	4450	2477	1153	2678	6424	2682	6510
RBM5	14947	9494	19999	10139	14207	6480	10293	7887	19176	7339	5237	11119	7717	22036	3324	5555	7795	22741	23792	30254	6064	53125	14572	21752	15887	13922	21157	22443	15795	14356	23907	26579	7841	20755	12155	23656	14014	27735	19272	18049	3253	15020	20266	12530	18142	27880	22823	15177	31281
MTMR7	296	270	238	213	414	146	240	112	308	425	92	221	50	527	32	157	30	241	352	336	18	319	90	378	200	67	953	362	215	5	554	595	80	603	148	338	425	253	489	155	30	264	309	103	98	377	559	553	1379
SLC7A2	3	2	2	19	2	38	0	11	1	51	5	4	0	11	5	1	0	8	0	0	0	0	0	0	1	0	0	0	0	10	0	0	87	0	0	0	0	7	1	0	15	0	0	0	1	0	0	15	1
ARF5	3706	2302	4225	2669	2015	1309	1526	3064	2532	891	2334	2628	1689	2971	1091	1914	876	2362	2707	2671	287	2645	3221	3894	3294	1465	2127	1849	1802	473	2000	4161	1307	3021	2362	2857	2701	3852	1470	2498	411	2643	1899	1700	1949	4586	1790	2634	2898
SARM1	245	154	152	131	43	51	68	403	489	123	67	78	56	147	37	83	95	812	321	939	113	112	523	167	45	139	724	1402	164	517	537	277	271	343	126	395	101	910	411	218	98	237	105	244	979	618	378	715	67
POLDIP2	4382	3490	4964	3264	3860	2970	2346	4339	4671	2719	4131	4461	3233	6612	2019	2956	1644	4772	5124	8189	755	3079	6619	6806	5212	1457	5295	4868	4405	942	8135	7317	2262	7335	6871	8699	9630	5922	5175	7161	790	4972	8057	3438	2911	6451	5357	5664	6913
PLXND1	908	907	17225	1087	19179	9666	21801	1105	27606	4335	4562	1316	4074	534	2556	493	2467	18030	866	22520	3830	27272	16530	17172	1648	2048	4005	11051	3803	22041	15920	36339	1670	3674	2551	9333	19649	5099	6224	4300	632	18324	32704	4065	1029	789	2377	31711	15395
AK2	40142	22806	46476	21828	78956	12068	26476	27440	51681	7792	37353	26208	36029	8272	26269	14306	2461	20274	12579	25300	1286	9070	19512	20211	11174	4860	15404	19485	13469	3343	12692	31572	4027	20864	19058	21099	33441	15268	8426	12116	2555	19277	32951	8035	5625	5320	4794	13167	29642
CD38	7354	5090	10000	7608	9104	2075	4264	4766	12809	1483	1671	8143	7480	2700	3944	686	800	14902	4048	9332	1245	17774	7054	19013	5160	1448	1694	10173	4263	2156	1799	11179	760	3380	8160	10507	11616	4827	6766	6110	431	9086	2175	4581	2165	4439	1102	5370	12024
FKBP4	5225	2831	3595	1267	2916	2103	2207	4328	978	1132	4170	2368	5925	1237	2268	1690	1637	2952	5577	7322	580	4075	9625	10097	5449	985	2512	5172	6315	539	289	6537	1815	3750	8216	7487	11001	12425	1965	2563	3071	5737	20976	3070	2824	2852	927	5383	5105
KDM1A	19517	14136	28233	9848	11921	14450	10109	15487	13282	6039	13643	11020	10546	29654	4845	9132	2871	14990	26075	33509	1543	38526	17522	23215	29943	5411	10931	19496	22008	1685	21769	21465	4185	21141	15267	35454	21137	25354	19065	20790	1455	14504	15153	11562	4912	17578	7395	13111	25101
RBM6	26139	16426	29118	18092	25014	10753	17131	15049	32827	9115	9861	19264	20100	38073	7664	12795	16905	32181	40898	34015	7823	50614	39115	30431	13630	18003	20807	42757	27659	30774	22839	40520	10924	25390	24003	29980	22548	62765	20153	22513	3906	11981	17766	20471	29181	33875	14739	20677	25526
CAMKK1	646	546	387	185	650	450	467	699	752	856	316	313	375	275	182	236	1151	790	618	260	309	651	983	333	357	765	1322	409	334	276	475	425	877	579	437	384	494	1152	378	228	97	773	1040	1098	419	760	1864	421	636
RECQL	2427	1502	1343	1843	1698	1090	1273	1770	1953	551	1897	2049	1768	1661	1280	745	310	4400	3750	4346	61	1316	2314	2897	1473	612	3423	4006	2152	56	3998	1633	353	6230	5111	4954	5600	3838	1109	4072	87	1850	5241	2329	670	1023	3114	3259	3526
VPS50	3921	1997	4649	2356	3056	805	2404	1659	4425	415	1238	2881	2002	1259	988	1413	102	4041	4110	4845	86	3248	1827	2334	2437	674	6359	4221	3929	113	2372	3769	421	5051	3211	2949	2839	4543	1851	2856	161	1801	3381	1799	1026	2215	3629	3335	6577
HSPB6	0	5	1	0	8	10	0	1	3	0	2	0	1	11	6	0	4	4	3	11	1	2	12	1	1	1	11	4	4	21	0	1	6	0	1	17	6	17	4	1	1	2	1	8	12	9	0	0	3
ARHGAP33	4242	2462	5425	1657	1631	2752	1827	2692	5610	927	1975	1694	2003	4304	902	1792	4096	5486	7977	3946	1932	8044	9875	5354	1230	2267	481	8600	1747	6259	2536	2502	1692	3216	1615	4820	2156	5888	3569	4347	1507	1607	1502	5988	3983	3903	802	1733	2490
NDUFAB1	996	618	906	640	796	407	459	862	1032	496	833	913	959	891	631	403	175	1046	937	1838	47	430	1499	1400	1350	181	1321	1231	919	66	1110	1385	355	2055	2372	2357	2450	1518	706	1484	152	1283	2311	544	336	1320	896	1425	1639
PDK4	87	7	3	68	156	32	40	26	246	12	32	61	25	1	405	1	389	45	10	0	0	1	4	16	23	2	196	12	325	1	13	0	73	29	4	8	33	16	0	1	0	10	27	13	3	3	294	34	5
SLC22A16	1555	219	475	263	1305	432	988	415	688	146	496	226	218	431	325	411	103	1447	894	2572	8	1755	493	724	172	88	17	937	784	16	872	1632	77	910	221	1243	2381	509	489	328	199	856	606	285	286	44	55	244	282
ZMYND10	97	60	212	336	106	211	33	37	293	194	52	42	78	917	48	55	1	191	104	64	44	56	110	156	70	39	59	147	67	70	165	70	100	37	114	175	80	238	165	61	18	25	82	87	411	179	66	181	119
ABCB5	20	4	28	94	11	97	0	20	4	26	1	6	15	20	28	34	0	67	0	0	0	0	0	0	290	0	0	1	1926	11	0	0	0	0	0	0	0	0	0	0	48	0	0	0	28	4	12	0	16
ARX	0	1	2	0	10	75	1	1	2	7	6	1	0	7	0	0	0	3	0	1	15	0	13	17	0	0	0	30	0	33	0	2	0	36	4	0	12	11	0	0	0	0	6	9	5	6	0	0	85
SLC25A13	1351	955	5590	1886	4027	553	2271	1707	4025	343	1172	1248	2617	1467	1827	618	427	5579	2037	3552	200	2201	2587	3164	3632	1389	11084	7329	4564	208	3401	7846	856	4277	1590	4854	5707	1772	3313	1884	156	3882	1664	1422	1280	1777	4358	2353	8902
ST7	110	42	46	92	1670	113	257	80	113	53	45	103	103	114	376	48	36	126	145	97	0	40	434	44	97	147	622	441	257	24	266	31	180	166	32	1318	59	61	2	170	23	67	749	72	109	90	847	125	40
CDC27	4258	2137	4283	3008	2968	4461	2838	3003	4491	2709	2437	2875	2888	11371	1729	1669	435	4018	4654	5745	224	3854	1506	4431	4032	1061	6111	6666	3980	88	16343	6954	456	8072	4390	6749	5650	3442	5679	5427	99	3439	7091	2869	675	2493	6651	4923	4952
SLC4A1	11421	576	335	8844	8351	19091	297	5287	2731	20799	1137	2862	25918	29014	18008	520	13	50	203	21	1	36	4	32	205	720	67	14	117	159	29	91	1836	6	11	99	0	65	22	716	23	72	2485	1	60912	56	9479	0	23
CALCR	0	0	10	50	0	31	0	7	0	20	0	1	0	6	0	0	0	0	0	0	0	0	0	0	0	0	0	0	0	0	0	0	0	0	0	0	0	0	0	0	1	0	0	0	2	0	0	0	0
HCCS	1606	1116	1923	1056	1705	1655	957	2245	2621	1691	1558	1416	1471	3086	996	1146	421	1459	1202	1936	153	682	1416	1721	1940	264	1411	1182	1092	143	2491	1786	543	2278	1902	2074	1916	1975	758	2028	117	1339	3090	647	564	894	1919	1605	2090
DVL2	3945	2361	3690	1966	2356	2003	1372	2998	3007	1102	2614	2147	1975	5257	820	1729	868	3936	3911	4169	565	3209	4674	3674	2825	892	3100	3792	2319	899	3420	3894	1044	2942	3419	4400	4059	4756	2420	3062	510	2313	3489	2494	1838	4287	1374	2824	3133
PRSS22	0	0	4	1	4	48	0	1	1	1	1	0	0	0	8	0	0	0	0	0	0	0	0	0	0	0	0	0	0	0	1	0	1	0	2	0	0	7	0	0	1	0	0	0	0	0	1	0	0
UPF1	11819	6887	10680	7619	6315	5090	4594	6365	9871	7146	5771	8915	6143	16595	2914	5154	2982	8043	11605	10196	2728	17789	12792	14549	6996	5885	10085	8790	6877	4679	9444	8208	5562	9402	8815	14435	10160	14533	11864	9148	1506	4781	9565	8044	9649	19718	9822	7199	4671
SKAP2	333	108	115	290	2569	45	1285	141	637	61	1185	344	118	53	1086	40	262	3065	334	2521	83	1966	2842	5533	913	659	468	72	1718	83	44	561	963	1619	58	1441	2885	500	19351	903	84	767	3351	29	1106	463	472	1911	4215
SLC25A5	13431	9155	9995	8046	7715	7468	5840	14384	9443	4032	13934	13518	7440	13626	6108	4153	1777	8091	12011	16171	387	3451	16608	14379	19179	2111	3798	11087	8368	219	5589	8137	3840	14841	18531	18095	19605	13789	4567	13603	1074	8628	15754	6884	3885	13135	4260	7709	9126
MCUB	1376	1370	116	1766	763	1241	1073	1495	3218	570	1659	2152	1050	2416	778	432	224	1708	1599	2429	48	513	1518	190	278	244	3095	2098	546	82	2919	1196	367	3970	2900	2539	337	1577	1292	2606	42	1102	311	1253	965	2587	1713	1464	277
HOXA11	0	0	758	6	0	15	0	2	0	1	0	1	0	6	0	0	0	16	0	0	0	0	1	84	0	0	0	0	0	1	0	1	0	0	0	0	0	4	30	0	0	0	1	0	3	0	0	4	0
POLR2J	6893	4847	5955	5872	3755	3376	4418	4912	6702	1495	4443	4852	3983	7779	2753	4295	2008	5907	5848	10187	503	5250	3352	6282	5869	1990	6324	7089	4120	996	4531	6321	1389	7951	6578	6140	7918	4654	4237	7087	509	4331	3675	3370	3204	6557	4930	6182	6102
DHX33	1983	1176	2968	785	2334	1463	1246	1356	2167	708	1332	1544	1880	1448	923	724	703	1956	2469	2449	525	3542	3023	2416	1796	939	2407	3193	3069	805	748	5239	545	2489	2362	4890	4787	3716	1334	1355	237	2536	2499	1795	1012	1277	927	2051	4665
MEOX1	0	0	4	4	0	7	0	1	0	0	0	0	0	0	3	0	0	3	0	0	0	1	0	0	0	5	8	0	9	0	0	0	4	0	0	0	0	0	1	0	14	0	0	0	0	8	0	0	0
THSD7A	3	4	28	59	18	83	41	20	5	1890	7	7	0	55	15	2	5	24	7	4	0	0	0	5	2	0	10	0	105	15	4	2	3	45	0	834	17	129	1	9	2	2	2	5	21	18	24	502	31
LIG3	8498	6604	14775	4566	5552	4295	3573	6330	5835	4067	3678	4385	4569	11517	2127	4984	2002	10597	10341	9226	1306	14888	5602	9374	9951	3990	7733	9678	9436	947	8338	10188	2173	7690	4408	12176	9167	9632	11990	7926	820	5550	6779	5014	3536	11623	5657	5988	10961
RPAP3	2817	1693	2601	2121	3099	2450	1969	2546	4913	1309	2381	2452	2935	4525	1585	1358	628	5043	4079	6970	287	3626	2422	3728	2216	1159	5133	5362	3741	337	8774	4273	398	7411	5264	7014	7542	4419	3985	5072	128	3074	4217	2723	959	1602	2671	3805	5847
ACSM3	23	92	1676	180	632	21	158	320	375	240	18	388	274	145	246	65	56	518	229	349	8	755	165	531	1433	321	1415	608	1236	70	262	1921	200	320	229	153	1155	312	98	196	35	529	304	188	81	133	433	162	1497
REXO5	976	870	2186	444	3523	977	797	1263	2083	865	799	956	1097	894	516	648	274	2764	2326	3112	53	2914	1108	1718	1290	243	235	2974	429	145	1058	1652	135	1456	865	359	3496	3361	7	1310	37	952	1340	1316	93	424	142	32	4101
CIAPIN1	1971	1350	2132	1325	1775	1073	784	1708	1799	449	1321	1734	1295	2231	780	1003	1263	1698	2360	2404	513	1035	3076	2249	1498	701	2283	2234	1849	500	2569	2263	1049	3195	2177	2989	2170	2977	2017	2636	545	1549	3047	1798	1178	2717	2199	2254	2230
SPPL2B	3691	2498	3215	1442	1972	1377	1835	2525	1492	1777	1204	2178	1518	3249	587	2051	4771	5390	6125	3143	1247	11560	4807	7285	2271	2256	6432	3490	5223	5099	1980	5297	2147	2443	1569	3590	2332	9070	5421	3955	1583	2500	1522	4617	5877	7296	2710	2609	2930
ATOSB	571	279	752	602	396	294	132	488	307	162	99	463	239	1085	314	207	210	461	487	141	39	222	131	356	192	301	610	218	253	100	149	298	641	206	169	115	123	738	133	126	224	239	1618	268	1305	464	692	284	398
COPZ2	5	6	5	36	23	63	13	1	2	46	3	0	1	29	30	0	0	10	5	0	0	16	5	0	0	5	1	0	0	11	0	0	29	14	13	0	26	38	2	0	14	6	24	0	25	13	3	5	8
PRKAR2B	1375	489	137	342	764	397	118	261	835	181	372	488	855	305	1341	55	187	146	4695	176	111	84	1664	80	197	94	55	3477	97	50	2004	11	838	1435	257	2679	67	1453	43	416	11	31	54	410	490	342	430	212	69
MSL3	3717	2473	3245	3244	3719	2668	2431	3860	4731	1872	2334	3554	2876	7286	1302	1995	2244	6758	5580	4397	1435	4805	4364	4871	3861	3246	26596	4949	3983	2479	3904	3750	4423	7687	3961	5319	3279	8975	3262	3936	1036	3337	6958	3403	4732	10378	5983	3784	4919
CREBBP	48759	26952	67164	60829	25976	43226	26569	21661	46975	64957	18173	44393	28430	106955	14013	19858	15390	76354	39999	57494	7279	82237	25411	40572	54493	30153	124880	40243	52543	26009	130400	61759	27636	57319	35026	74503	47302	55170	68644	50950	8863	66811	69020	33206	41534	96289	159116	40296	62427
TSPOAP1	5986	3550	3054	6839	28133	3888	3325	9684	4227	4025	13020	9890	2641	15617	2191	3085	12256	11356	7390	10031	12652	14364	6150	1241	6067	12267	5383	7037	6604	17076	5574	2061	9017	5091	4942	13696	3601	13139	6631	5763	13542	10557	2802	8823	48578	26581	4075	3854	8102
MPO	2494	562	271	1631	1059933	1466	1018	2793	1057	3572	949	5144	1765	5506	48998	604	888	169968	3347	7050	119	17343	3496	62	9591	54944	355	874	293	1985	23095	2928	16541	22494	4810	15493	1439	4004	349	5330	6107	6324	2665	1110	17219	881	6084	8898	680
PON1	6	3	9	52	173	563	956	40	22	26	405	10	991	240	2	21	20	18	119	3810	0	0	155	6	108	4	91	0	482	218	0	1	11	6	271	76	0	1	17	355	5	11	0	0	25	16	16	38	0
GCFC2	1740	1172	1739	1194	1938	1226	1619	1666	3042	1426	2189	1908	1476	2108	758	773	613	2990	2748	5251	261	2583	1603	4265	2362	666	3738	3889	3640	315	4273	3104	289	5107	3679	3769	8204	2959	3027	3637	199	3141	2425	1758	796	1254	1621	2829	5823
WDR54	1613	687	624	691	659	651	792	1392	1164	256	1546	1238	695	700	355	604	348	877	1184	1378	116	350	1739	560	747	112	681	1127	355	170	555	681	297	866	1489	1267	1347	2051	502	786	152	1024	1150	926	606	1337	177	1340	626
CROT	1988	1279	1333	1036	1554	667	1083	1239	2686	132	596	1285	592	3388	257	1112	217	1383	2454	2623	48	2187	979	1107	2583	437	1771	1885	4794	233	3023	2083	231	2168	1276	1207	1006	3890	1217	1791	96	1065	769	1181	443	1589	658	1172	3565
ABCB4	253	92	193	339	477	287	379	265	1613	162	128	37	98	881	285	79	98	248	170	171	33	112	149	302	147	144	5436	142	1274	191	390	237	960	822	135	115	77	290	171	94	188	180	278	63	665	255	3925	302	663
KMT2E	48332	37663	56802	44522	28529	65433	26232	26904	39671	20242	28834	24373	19511	94486	7593	21973	10296	47510	55285	70517	5195	113230	35391	64442	64165	21721	115700	59239	46527	10063	128530	68045	16878	60739	36671	67337	47962	66626	58838	46899	3659	37215	29259	29179	22876	74539	93547	36158	78178
RHBDD2	1860	1543	1049	2157	550	1774	383	1406	637	569	1465	1479	922	3199	332	1227	675	1614	1409	1716	438	619	1640	1145	4609	1286	3490	1408	1482	235	3020	673	679	1296	974	1770	1093	2131	1192	1606	628	835	452	641	1164	8507	2011	1269	545
SOX8	8	3	0	38	0	1	0	1	1	1	0	1	1	1	0	3	0	19	69	0	0	0	0	0	3	0	5	0	1	0	0	0	6	1	1	0	0	85	0	0	1	2	0	0	33	13	1	10	0
IBTK	3984	2923	8209	4017	9898	4652	4951	2542	9917	3078	4042	5614	4227	7056	1903	3401	844	8207	6701	10477	329	5996	5474	10388	6064	1300	9261	11239	8472	238	13615	14175	1149	9686	6150	9686	13743	4304	8089	7100	738	8579	6488	4303	1814	5409	7667	10861	9668
ZNF195	3865	2348	4180	2287	2853	3082	2777	3804	3742	1734	2894	6295	4257	8326	1772	2212	1113	4848	4669	4760	1080	2732	3982	5714	2933	999	2485	4077	4360	2030	4508	5633	1024	5009	3137	5542	7449	5425	4445	4029	730	3666	2257	2699	1772	3768	1889	2852	6192
MYCBP2	71145	32017	30235	43854	64539	9018	40979	34532	83219	11207	27846	43257	41719	28924	18192	20000	12484	88327	64705	106364	5456	80146	41868	101947	35514	24744	85412	102795	61271	6359	37742	82399	18174	82594	40566	77711	122478	72235	53040	54860	6686	58298	103966	40454	29347	54897	44286	66972	139650
FBXL3	2764	1897	992	3460	2024	1511	2031	1910	2667	3001	2377	2615	1393	6368	685	1671	316	3783	2898	5730	52	2926	1524	5746	4583	671	5667	3153	2362	95	9074	5688	971	5976	2747	9057	5484	2120	4974	6414	229	3381	3936	1398	1189	5308	7583	3095	6445
ITGAL	40198	22717	6722	26316	11858	2587	5627	23685	20692	34580	1358	21622	6643	17941	5373	13048	14595	29319	61449	9095	5771	43083	31384	16457	12454	18470	15541	28896	16503	3176	10417	27486	11527	33409	23495	21436	20610	67581	13672	25001	4983	19674	12261	28148	43697	35905	7842	28166	14271
PDK2	3168	2057	3304	2010	2829	387	1065	1691	472	337	46	787	1496	1115	418	1278	332	3507	2508	1892	218	1583	884	3520	1737	739	2173	334	1127	314	106	2482	300	2559	1363	232	3797	2644	1085	1511	120	2328	4339	462	1117	1169	756	2520	1954
ITGA3	1658	372	375	335	214	307	767	1088	21	125	71	169	934	222	195	480	75	2015	1452	1731	75	95	962	50	66	233	152	565	65	1181	0	19	286	714	1013	17	683	1411	434	121	49	211	348	406	361	1039	31	680	8
ZFX	14493	10796	13309	10994	10952	9073	9396	6707	21649	10602	9137	9888	6115	13607	3344	4169	2332	20629	12788	13484	1077	18019	14421	17415	13511	4562	14986	11154	9953	1758	14565	12525	5060	15556	8263	17237	16946	15817	8994	12410	908	13254	14398	10467	5558	18396	15011	16886	19691
LAMP2	8403	4487	14081	5870	14391	4858	4540	5349	7052	4105	3874	6965	5579	10622	3903	4802	858	12166	4267	7103	393	6560	2771	7769	5802	2004	5641	4406	4345	350	8715	12312	1673	9972	4855	7235	13195	4606	4256	8795	283	11516	14510	3500	2058	4181	10599	6072	10458
ITGA2B	607	359	3510	368	1176	446	307	509	595	501	66	1042	408	1338	8595	222	168	625	554	230	52	839	304	191	202	739	251	292	329	240	199	282	3052	392	173	313	109	763	109	159	198	343	3798	248	605	779	1819	320	206
ASB4	0	0	0	21	6	0	0	5	2	9	0	0	0	1	0	1	0	1	0	0	0	0	8	0	0	0	0	0	1	0	0	0	0	0	4	0	0	2	0	0	0	0	0	0	1	0	4	4	0
GDE1	1417	751	1983	843	1248	907	585	999	815	840	1039	1045	485	2663	377	774	218	2008	1149	1256	50	604	733	1511	2271	374	1299	938	1058	60	2265	2615	317	1903	1381	2001	1705	1439	874	1803	74	1471	1598	654	381	1492	2730	1307	2180
REX1BD	576	280	335	298	388	108	249	567	633	91	334	269	241	197	174	193	435	510	531	562	175	949	1540	755	478	332	371	562	554	1169	151	456	847	338	399	670	592	1340	398	480	401	553	452	456	1627	1972	111	564	245
CRLF1	10	7	30	15	48	43	13	4	68	6	7	1	8	19	5	1	0	7	20	8	0	8	43	9	3	5	30	22	27	1	18	7	20	21	9	36	13	72	11	5	8	9	35	9	24	62	6	12	1
OSBPL7	2062	1299	2019	1929	1376	869	1331	1219	1999	470	770	1656	1006	2118	317	1016	711	2656	2207	2503	715	2564	2444	2245	930	1441	1779	2917	1366	1823	2578	2206	584	1653	1618	1672	1740	2926	1378	1798	341	1712	2542	1877	2260	2166	1138	1676	1724
TMEM98	1543	859	1	203	1	23	1	292	2	17	0	8	587	433	2	346	168	667	730	1	0	81	0	0	875	4	0	0	16	1	0	0	56	61	2	0	0	1015	293	0	467	0	11	13	5	1159	17	1114	0
YBX2	111	45	147	26	37	140	22	47	0	62	41	9	809	166	28	85	0	651	185	0	8	8	5	0	327	6	0	0	1	25	0	19	4	7	1	24	64	1662	766	49	29	0	19	116	64	25	30	345	16
KRT33A	1	1	14	23	0	19	0	3	0	24	4	0	0	6	4	8	0	5	0	0	0	0	0	0	0	0	0	0	0	1	0	0	0	0	0	0	0	2	0	0	0	0	0	0	1	18	0	4	0
MAP3K14	1111	838	2054	1593	1040	1186	990	851	1981	834	510	1321	1034	4082	305	532	1330	1784	2271	970	708	2682	1859	1515	957	1909	4399	2090	1264	2997	2928	1146	1824	1845	1346	2034	1254	2555	945	1654	770	1147	2707	1783	3128	3824	3787	1222	1511
ABCC8	35	29	58	214	46	246	36	59	436	888	40	5	75	157	104	17	0	1089	30	78	0	76	24	0	0	1	10	30	11	2705	92	0	35	23	109	3	0	80	16	1	1	4548	6	2	104	31	28	9	13
CACNG3	8	0	4	5	1	34	4	1	4	4	0	0	10	1	2	0	0	0	0	4	0	0	0	0	0	0	0	11	0	0	0	0	0	2	0	0	0	0	0	0	0	0	0	0	6	4	2	1	12
TMEM132A	48	13	28	54	38	86	54	5	108	93	4	23	10	69	32	14	29	59	25	92	28	19	48	18	6	172	284	131	24	21	111	31	132	52	32	22	52	97	19	41	10	142	49	6	111	109	153	33	0
AP2B1	25215	13686	32042	15022	14704	5893	11216	14091	15927	8090	14502	15044	11037	20825	5812	11272	2901	21825	21366	21299	772	15374	11241	26543	19566	4921	9248	17168	14073	1817	11995	26607	4282	20168	13930	23765	24551	18661	13476	17026	957	23203	28178	8465	6873	15930	9543	23657	26037
ZNF263	3321	1349	3775	1941	2439	1522	1576	1535	3777	754	1876	2726	1585	3817	918	1486	283	2482	2412	2680	175	2003	2927	2983	1872	483	2205	2095	1795	403	3747	3926	979	2607	2026	3355	1803	3818	1741	1839	292	1976	2763	978	1395	4184	1279	2047	2990
SPATA20	112	38	5871	303	1354	651	594	401	2568	343	15	288	459	236	367	75	318	3155	198	30	866	87	1453	2143	74	1438	993	130	102	2043	82	1438	1548	173	233	515	1157	688	1639	198	8	3151	3067	111	1552	90	966	411	1336
CACNA1G	13	7	59	32	13	232	22	30	13	62	10	0	40	17	17	9	22	53	7	0	19	5	15	0	27	23	17	0	2	325	11	0	189	0	8	0	29	72	29	6	9	6	13	0	34	15	58	1	5
TNFRSF12A	0	1	34	1	1	6	0	1	4	5	15	0	0	5	1	2	5	1	0	2	1	5	1	0	28	29	6	9	2	24	13	10	105	1	5	0	5	17	0	1	4	12	71	0	23	15	51	2	1
MAP3K9	1792	1170	732	1492	39	1626	346	1347	1486	713	1137	1005	188	2787	36	1026	1172	687	2147	1778	698	42	2986	541	583	929	1222	2304	492	1862	3933	0	853	1422	564	3112	699	1271	93	1887	347	22	21	1894	1407	5889	1331	574	12
RALA	1384	766	2093	1057	1289	454	774	827	1313	532	1114	1248	969	1046	418	441	161	1756	1445	1737	84	1779	1735	3096	1272	225	2779	1816	1299	101	1491	2668	588	2443	1797	1768	2463	1873	866	968	255	1586	1051	742	464	2583	1470	1819	2809
BAIAP2L1	55	49	49	67	154	32	22	64	62	51	19	41	19	91	35	44	46	139	89	42	0	114	60	81	88	124	614	55	102	30	167	106	254	63	69	115	36	226	3456	130	18	59	179	44	104	308	466	47	75
KDM7A	6895	4063	4039	9434	3060	2683	4876	3999	6786	2015	3247	6413	4122	19108	2227	2021	1714	12130	6649	8754	911	4802	1655	3570	5518	5544	30297	6642	7400	866	13516	8667	2508	7197	2707	8976	7156	9269	6118	6667	527	7740	1526	3936	6011	17181	19348	7351	21363
ETV1	0	1	6	66	1	48	1	17	0	40	5	4	3	25	6	10	1	28	0	0	0	0	0	1	6	12	1	0	0	10	8	0	17	65	0	8	26	0	0	0	3	0	4	0	8	0	70	0	0
AGK	2110	1548	1987	1631	2538	870	1915	1914	3220	644	1594	1768	1377	2578	765	894	958	2060	2737	3501	387	3804	2978	1610	2460	1333	2524	3682	2215	359	3981	3207	445	2587	2122	3033	4348	4017	2359	2494	189	1884	1766	1970	1078	2277	2087	2554	3399
ALDH3B1	114	74	50	88	811	41	157	79	147	41	41	212	44	40	605	48	300	256	95	30	3	61	48	24	85	958	129	58	298	49	98	45	842	199	22	116	65	239	53	31	21	203	82	27	381	155	421	82	54
TTC22	176	12	0	26	44	9	16	15	30	2	1	66	5	55	9	71	79	12	164	1	0	72	12	8	18	210	226	1	83	46	25	6	213	87	11	51	12	351	53	146	42	18	96	71	223	310	160	80	1
PHTF2	4751	4085	2395	3758	1836	3044	1663	1942	4064	2018	2045	1900	1922	8404	1037	1745	477	5821	6603	4718	91	5272	2718	3667	4765	2418	7300	4176	4010	201	10448	3554	668	3720	1803	4170	5036	7235	2330	3627	217	4907	1002	3108	1267	5636	4518	2875	6935
FARP2	1246	610	758	744	834	1060	1286	1395	432	215	697	1259	1167	1800	534	565	378	1419	1850	1956	69	3090	718	1026	725	637	3770	1290	1056	450	1512	867	758	967	637	1048	887	1243	1576	1070	108	314	983	1340	714	1110	2856	581	57
USH1C	6	7	28	126	5	348	15	35	11	91	2	7	0	39	46	8	0	0	7	0	0	0	0	0	0	0	0	0	0	6	0	0	67	0	0	0	0	1	0	0	10	7	4	0	13	15	6	0	0
GGCT	52	41	39	50	124	84	67	84	106	13	85	67	136	69	71	22	40	208	355	628	30	84	724	432	417	38	69	634	298	16	299	375	57	640	737	703	699	271	222	597	45	264	315	298	49	132	73	263	267
DBF4	3733	2160	3408	2921	1756	5026	1864	2300	3182	1214	1974	1817	1581	4486	1290	1290	298	2635	4100	6948	132	2659	1737	4094	5107	1063	3683	5143	3034	161	3947	6730	456	5694	4463	5742	5337	4694	2730	5630	109	2704	1641	2299	977	2807	3810	1893	6389
TBXA2R	26	0	20	26	25	3	8	2	46	52	0	12	16	10	37	4	6	158	49	10	0	11	20	16	121	29	1043	26	77	51	5	1586	130	150	0	10	10	323	7	26	127	28	2622	0	682	211	47	524	536
IFRD1	20085	11988	43224	13856	17780	13476	27901	13569	30805	12031	16072	11040	4735	54341	6255	20879	11062	29782	22683	41209	2782	24132	18535	26088	44882	26097	13092	24208	22581	3546	9525	32294	8822	18730	28116	21802	21385	78470	11555	14538	1341	19970	16299	11278	11470	20182	13675	12190	39964
LGALS14	0	1	6	18	7	15	0	6	0	20	0	0	2	23	13	0	0	0	0	0	0	0	0	0	0	1	4	0	0	0	0	0	0	0	0	0	0	0	0	0	0	0	0	0	2	0	4	0	0
COX10	2977	1476	2915	2299	1609	1382	1746	1540	2245	1344	1501	1983	1625	2072	539	1486	767	2428	3126	5012	422	2890	2251	2860	3076	871	2419	3185	2695	261	2049	3718	582	4335	2561	4319	4030	3779	1425	2979	148	2596	3806	2065	1238	2348	1771	2908	4824
GTF2IRD1	268	80	479	74	32	67	10	124	34	152	16	68	259	44	23	22	87	594	82	8	0	451	728	62	49	47	380	87	25	679	75	0	102	65	23	31	9	66	99	4	24	138	56	34	19	338	22	49	3
PAF1	12052	7093	13005	6740	6426	6295	5826	8574	10942	9135	6362	6666	5478	16326	2457	5808	12346	10924	13143	14790	7671	18420	19525	16108	9951	21331	8221	11134	11458	14479	6344	10401	15059	10660	9836	15074	15618	27674	10660	10413	9827	8477	10901	8333	21824	32174	5137	9706	9223
VPS41	6395	3846	6918	3772	9401	1478	5140	3128	7879	1260	2862	4810	4874	2706	2322	2486	2941	8492	6716	8138	1298	12516	5677	7248	4719	3980	9001	9709	7439	2384	2590	12473	2541	8032	4011	5913	11497	10326	4061	4704	1254	7872	8952	4476	5222	5759	4604	7773	17783
ARHGAP44	36	25	3	28	5	53	5	20	30	50	1	16	49	28	7	19	3	36	42	4	5	0	18	2	14	5	35	19	50	1	7	4	23	44	38	11	2	122	1	3	17	0	88	17	30	8	1	21	12
ELAC2	12802	8959	16451	8835	14924	10341	8837	10345	13855	5341	10943	12424	10587	18099	5408	5676	6429	16803	14543	19347	3543	13722	18451	12992	10469	6680	18119	20784	14442	6542	14658	18690	4019	14994	17499	23092	15664	17259	10827	13999	3211	12900	16947	11975	10045	14961	10781	14188	17439
SCIN	2	3	6	11	5	35	2	8	6	44	6	2	0	14	3	4	1	8	4	0	1	732	0	0	0	0	25	14	1	59	10	0	16	0	361	1	1	0	0	1591	1	5	5	6	18	1	20	0	20
ARSD	567	189	9	268	930	4	41	258	53	105	44	283	253	85	263	150	60	840	243	80	27	777	185	8	49	238	109	566	36	21	26	6	237	319	52	202	1	489	334	257	39	1004	1327	93	346	433	175	490	11
PNPLA4	25	3	283	19	167	6	8	157	57	21	5	18	9	15	110	11	7	39	4	6	0	0	4	4	232	27	430	0	280	0	33	487	21	80	0	23	34	3	0	6	12	373	790	0	7	9	89	24	684
MYH13	9	10	21	193	12	196	10	39	8	170	27	0	11	121	29	50	0	8	15	0	0	1	0	1	5	0	17	0	0	12	0	0	10	4	0	2	0	4	0	8	2	0	0	1	50	23	5	1	4
ADIPOR2	836	252	1341	515	1472	502	814	483	1495	388	582	533	712	317	388	268	79	1094	779	1100	8	733	902	1010	525	236	925	1088	605	25	380	1236	204	988	889	619	1719	735	133	491	44	1075	3653	514	233	310	647	583	1344
CDKL3	43	34	51	67	66	95	37	61	110	18	41	38	58	121	100	80	1	75	63	114	0	79	9	68	82	9	459	115	173	0	243	31	38	219	132	112	106	193	40	98	12	62	218	69	37	56	142	125	166
UPP2	1	0	0	8	1	10	0	4	0	25	2	2	4	2	1	0	0	9	0	0	0	5	0	0	0	0	0	0	0	5	0	0	1	6	0	0	0	3	0	0	0	0	14	1	10	2	1	0	0
PRSS21	3	1443	1484	15	1815	422	5	12	11	17	1806	22	2	25	76	2	256	7	0	873	0	4	1	2	55	15	182	0	2510	0	5	5	81	10	675	6	3177	30	0	0	0	6	1053	0	9	204	9	8	1114
MARK4	4013	2283	4707	2454	1805	1445	1770	2218	2974	1713	2060	2100	2133	3117	841	1864	1317	3076	3104	3099	1031	5925	2980	6801	3862	2195	2742	3097	2806	2318	4102	3129	1518	2238	1560	2124	3129	5173	2020	1700	965	2517	6085	1353	3212	5747	1706	2409	3171
PROM1	5003	145	1462	265	2589	67	53	2753	63	80	13	246	438	161	121	380	154	1430	8532	64	0	7470	16	14954	22	40	396	15	21	12	121	13889	156	4455	38	4401	2911	237	41214	1267	11	106	216	186	68	221	249	127064	20375
CCDC124	3624	2976	3242	2330	1765	2002	1814	3205	1952	1004	2703	2336	2434	1411	1152	1972	2765	2238	4122	5222	2065	3060	8469	5989	2915	1435	1089	3378	2320	5487	608	3113	2068	2678	3153	4223	5048	7320	3114	2521	1941	1708	2834	2430	5709	5307	634	2359	2191
CEACAM21	98	62	615	218	594	213	327	18	994	171	73	91	164	55	271	35	66	1838	330	146	13	459	116	1069	40	465	718	381	80	98	287	772	153	709	35	352	872	340	39	133	28	573	1231	54	303	156	462	340	1641
PAFAH1B1	20490	12385	16725	15166	11037	13695	10635	9824	17504	12746	8666	11653	9393	32574	4166	8382	2299	15299	19593	15902	958	26134	10902	15848	11621	4024	19504	18061	13017	1047	24460	18773	3002	21112	14473	19243	14958	21141	15328	15935	585	12130	18928	11153	3857	20065	21757	15640	19107
NOS2	19	4	1	26	8	13	6	15	1	20	5	7	5	4	7	4	0	8	2	0	0	11	1	7	12	7	7	1	1	4	0	91	1	1	0	0	1	2	0	5	1	1	0	19	13	0	5	26	3
DNAH9	26	45	67	225	23	160	32	60	33	128	16	29	22	98	45	28	0	8	37	52	2	1	11	21	6	0	125	7	2	8	75	28	4	42	15	59	24	10	27	47	13	11	4	25	31	44	62	15	29
BLTP2	22434	12357	23637	12125	24435	6713	13877	14279	21055	3937	14583	14738	13095	20673	6501	8735	5070	32259	25798	29346	2112	29766	25184	36817	20817	9002	23067	34563	24094	4185	13310	41849	9077	25139	17689	33285	33681	28513	18786	19119	3916	29142	42517	19357	13187	30197	13827	25793	39092
SLC13A2	0	0	1	27	5	12	4	1	4	3	4	0	0	3	0	0	0	0	0	0	0	0	0	0	0	1	0	0	0	4	1	0	0	0	0	0	0	1	0	0	0	0	0	0	19	0	0	0	0
GAS7	5298	4122	4853	6464	2162	5986	2984	7268	7871	1192	4172	4255	6508	4998	2661	2406	7076	14398	10462	9813	6537	4870	6438	3089	1143	5317	1370	8488	1675	8680	7440	5146	3162	7405	2859	19650	6313	8560	7789	6543	885	2151	1582	5659	21866	7596	5473	1983	3312
TRAPPC6A	729	529	971	481	754	183	376	757	655	261	762	556	439	326	385	252	267	1041	732	579	99	607	708	1551	1322	286	966	823	1159	176	115	3124	565	508	550	874	1755	1678	530	460	426	1097	1429	395	757	1169	155	1309	1362
MATK	448	351	3834	2634	2466	164	1174	109	361	23	76	170	1332	416	323	14	417	1248	1301	4	3	2559	83	3186	384	265	446	61	286	102	271	7888	757	147	43	781	6374	3981	20	123	147	1396	3396	88	692	5176	601	864	1526
CEACAM7	0	8	5	17	14	32	1	9	0	12	0	0	0	3	2	0	0	0	0	0	0	0	0	0	0	0	0	0	0	0	0	0	0	0	0	0	0	0	0	0	0	0	0	0	4	6	0	0	0
CD79B	841	236	3934	1361	3190	392	2083	564	4030	183	816	172	1112	252	762	88	429	3008	546	947	262	241	1526	1000	424	417	9673	1367	2572	882	290	2520	1092	1368	101	1175	1301	912	810	145	816	2433	2166	127	3968	588	1695	866	2947
SCN4A	13	43	100	89	30	132	24	37	74	128	10	9	33	237	71	11	72	123	69	43	50	71	39	14	83	95	183	13	64	46	45	115	51	14	38	14	44	189	70	9	36	73	8	90	215	143	126	15	100
ST7L	1044	576	2208	706	1726	777	1128	975	1891	588	524	942	686	1219	498	618	423	2279	1225	1288	233	2529	1009	1336	1589	600	1530	2064	3126	714	1328	2264	558	1998	1827	1217	1910	2296	1398	1213	627	1150	2402	678	1183	1030	1035	1524	2576
TKTL1	195	72	20	349	97	59	23	45	115	24	18	107	30	72	4	10	71	174	279	26	0	16	41	13	221	43	878	8	77	3	25	19	18	16	27	18	15	228	25	5	11	32	79	0	32	71	138	292	84
PAX6	57	46	25	249	166	2145	37	35	172	85	35	33	53	87	648	58	1	35	54	17	0	16	38	58	16	15	19	102	68	40	6	77	4	44	271	21	80	49	15	102	7	31	27	18	47	22	55	39	139
RPUSD1	401	273	487	356	360	227	155	288	298	56	245	351	308	298	176	148	166	382	392	408	116	192	520	449	219	115	517	308	287	169	269	412	206	341	391	337	301	659	213	251	114	260	594	192	347	1018	206	336	276
RHBDF1	38	44	182	60	56	134	18	31	81	52	21	15	17	133	35	29	141	189	79	57	75	97	184	35	13	105	197	96	73	166	87	46	94	31	42	176	39	292	90	23	7	26	65	126	139	119	89	52	111
LUC7L	7899	5630	5708	4504	6424	4856	5097	7390	6604	1511	2468	5186	4483	13489	2132	3318	14308	8514	12829	11035	8628	26107	17085	6819	7099	10966	6838	13614	14227	32539	5703	9949	13047	8085	5688	15579	5301	33005	10863	7873	13961	3856	7220	11025	22189	42946	5029	6702	10024
CACNA2D2	633	387	291	1106	76	138	930	201	559	70	76	69	70	608	46	275	129	378	1201	142	73	91	66	35	289	457	468	1090	484	145	358	35	131	131	98	107	72	2123	199	162	46	110	99	62	356	689	418	1275	258
BAIAP3	121	220	484	145	106	192	129	116	415	111	52	80	50	500	57	98	314	211	400	134	168	424	407	129	1414	223	566	141	1335	658	820	245	980	284	145	608	69	8133	113	154	1556	180	181	222	1955	839	444	143	116
TSR3	488	378	567	383	496	183	228	474	462	49	398	390	341	140	241	302	412	649	492	729	173	502	1135	662	422	237	547	720	503	294	198	718	478	532	602	949	797	1278	324	619	350	645	719	458	926	1069	249	677	623
PIGQ	1138	540	1161	806	805	427	529	808	967	290	614	677	588	803	519	505	794	1260	1348	1135	311	1309	1830	1748	1263	528	1152	1243	1684	820	620	879	451	756	569	1211	563	2790	800	875	445	841	926	661	1817	1712	429	1192	846
CRAMP1	102	70	79	16	84	88	79	34	79	70	31	29	58	52	17	36	477	25	704	408	172	2909	833	1742	397	775	1222	589	761	1149	368	1539	501	367	241	336	908	2140	221	424	471	255	742	412	1192	1187	833	381	975
TEAD3	63	93	252	52	57	137	14	54	91	105	8	43	19	637	65	42	14	149	126	23	23	89	161	83	125	12	60	34	48	19	12	38	86	46	362	64	45	1506	22	29	7	107	98	64	95	98	32	49	103
SELE	1	0	4	12	275	15	80	0	42	25	75	6	20	23	1	4	0	4	18	1	0	62	0	0	0	1	12	8	0	0	38	0	0	0	0	0	49	0	45	2	0	14	0	0	6	14	4	1	2
DNAJC11	4302	2427	4172	2300	3822	519	2347	2860	3754	587	1546	3386	3385	3359	1799	1596	3901	4547	5745	5524	2040	5310	4494	3734	2377	2394	4742	5768	4698	5392	3035	6509	2612	5203	4722	4718	6486	8026	3646	3490	3039	3100	5941	4438	5087	4971	3340	4084	3957
FMO3	6	3	10	42	30	47	0	12	9	26	2	1	5	12	16	5	0	1	8	0	0	0	0	0	0	0	6	0	0	1	0	0	5	21	0	0	0	2	0	0	0	0	0	0	0	4	10	0	1
MYLIP	3795	2555	14805	5455	2341	842	1933	1569	4578	5271	417	2092	317	6929	1450	2747	2009	9144	4194	3974	444	18374	2023	3369	9241	4795	6267	1240	7584	1677	659	9643	7630	4113	757	2479	3727	16567	3476	3284	2741	7319	6527	1633	12662	22778	9529	3250	6042
NOX1	13	0	31	9	10	30	5	21	14	13	43	13	10	1	6	0	0	16	15	14	0	2	2	15	6	0	12	26	5	0	5	8	11	13	40	5	21	16	6	6	1	3	36	12	0	1	37	13	13
E2F2	2901	1489	310	1780	209	2831	416	1219	1214	1038	470	1435	1383	3606	938	832	1604	3635	2667	4486	708	244	4911	374	749	701	194	2672	887	1128	3854	99	179	3141	4026	4854	600	2277	1621	3985	84	51	1239	2895	1941	456	597	2082	53
PSMB1	4224	3010	4824	3626	3473	3549	2658	4896	4962	2717	4371	4366	3146	5262	2420	2285	1310	4338	3855	6465	375	2159	6469	5801	9624	1453	6058	5803	4649	333	7487	7835	3041	8260	7870	4348	8523	4809	3212	8883	829	6206	8443	3701	2608	6121	6649	6180	8553
SYN1	178	281	491	407	175	147	283	68	285	349	225	59	78	349	15	85	200	297	217	330	106	113	687	80	557	103	259	285	325	168	190	362	346	196	93	480	61	559	239	82	191	146	79	98	309	609	114	466	241
JARID2	27752	24270	33471	30390	18096	10463	6332	11496	6233	15618	5690	6085	12465	30755	3771	11833	9723	44974	34734	14372	5105	78659	8364	24816	26976	16824	17712	14568	16156	16073	17630	29670	14889	8092	4587	20791	15188	55722	26949	8622	8012	7173	15763	7011	15016	59966	20315	15358	31858
CDKL5	2543	1765	143	1300	305	675	205	947	202	400	1152	2149	252	611	392	928	396	353	2081	1108	149	752	101	3494	214	1406	2665	1151	830	140	271	240	733	3608	1062	1182	2406	3844	65	1743	166	2903	1347	973	686	1245	1776	1913	849
CAMK1G	4	1	7	15	4	39	1	0	12	19	7	1	0	5	5	2	0	1	0	0	0	6	0	5	0	21	337	4	0	1	2	0	14	5	0	4	0	5	0	0	0	26	3	0	14	14	33	0	0
CDK11A	275	178	174	166	56	146	133	174	150	109	99	161	26	877	41	199	7561	4577	6410	6801	2837	12661	7210	3214	3884	4925	6748	5155	4636	14533	5266	4230	7937	4362	3052	6714	2588	6925	6195	5241	2320	2643	2633	4716	10143	19268	5568	2960	2597
NADK	1770	1198	1721	1257	2514	588	1136	1347	1549	218	1106	1749	1009	1223	1941	659	1103	2843	2817	2675	706	2792	3772	2979	1747	4267	3112	2691	3050	1454	1191	3049	3173	3413	2473	3050	2538	4969	987	1906	973	3193	4692	1947	3267	2408	1943	2354	1558
TFAP2B	2	7	11	40	3	39	0	5	2	19	3	1	0	19	18	5	0	0	0	0	0	0	0	0	0	0	0	0	0	3	0	0	0	0	0	0	0	0	0	0	0	0	0	0	0	4	0	0	0
TFAP2D	8	1	10	36	1	19	4	5	0	0	1	0	4	19	22	9	0	140	4	0	0	0	0	0	0	0	0	223	0	0	109	1	0	0	3	0	0	18	0	0	0	0	6	0	18	0	0	177	1
DLEC1	269	422	581	784	633	681	328	1115	759	255	291	793	195	1828	102	193	140	1337	685	561	91	211	293	213	385	321	2415	708	608	187	1672	741	475	549	248	596	203	666	819	562	165	541	252	400	950	1278	1872	572	376
CYTH3	391	444	156	276	99	136	164	133	220	224	166	108	48	181	139	151	373	348	141	10	34	444	110	169	1070	181	1054	111	274	322	202	63	235	434	63	242	192	756	103	157	221	633	177	212	186	561	539	143	46
ADAM22	2829	1692	3496	1752	5082	725	3826	2109	2759	236	2111	1374	2753	851	906	1022	435	3202	3016	7137	377	2722	4697	1395	1570	479	296	4921	4247	842	2165	4421	258	3165	1617	2097	6493	3916	1690	2819	318	4315	543	2264	998	1237	484	1668	6662
SYPL1	5662	2411	5293	3502	3006	3833	2735	3655	6211	951	3531	3483	3010	6897	1182	2051	509	7639	4893	6497	270	3340	2815	4362	6068	663	4400	6978	3584	448	10519	10715	852	6949	4751	8243	8537	3175	4195	5248	288	5286	6636	2015	1549	4989	5003	4246	6988
CYB561	137	21	60	29	47	24	39	22	248	24	41	11	5	35	5	14	94	85	78	33	22	500	6	119	79	81	105	78	167	27	54	1265	69	33	84	14	87	135	49	26	49	121	1046	44	25	90	50	361	217
SPAG9	13847	9063	17142	10000	9101	21000	11661	10455	20732	23863	8692	8732	6357	47597	3947	7320	11802	18524	16987	25247	6215	50910	20121	14577	15998	16797	32322	22723	11119	24245	52094	22793	16825	17041	13432	36725	17202	18057	30198	20932	4076	16453	22292	18431	15681	35987	28453	10745	18774
CELSR3	1339	152	1005	548	394	334	292	589	2682	125	386	708	114	368	1054	310	154	638	388	804	177	374	9268	111	138	385	957	2284	234	844	1168	772	331	1007	208	1742	1117	618	634	1784	50	228	756	2258	878	1105	317	677	2186
AASS	51	57	24	261	233	1324	87	111	1905	2025	18	1337	103	813	227	317	380	625	1345	43	29	237	18	24	48	71	334	9979	267	46	81	0	218	2430	628	5352	56	191	10	3334	209	32	39	2910	92	78	472	860	16
PLEKHG6	104	11	162	17	496	47	36	39	271	54	16	49	52	345	25	27	0	237	41	43	9	92	49	32	57	61	531	99	51	12	188	68	102	34	42	66	6	150	32	46	17	71	170	16	40	113	192	104	59
SS18L2	1083	495	966	750	394	392	399	733	826	467	732	588	383	857	272	407	86	786	623	850	89	777	524	831	1236	340	806	612	435	132	474	1132	162	999	922	649	968	883	432	1015	39	577	1200	453	395	864	516	721	986
MPND	1108	589	1110	594	504	248	343	831	536	118	586	542	370	461	260	407	429	1212	1341	1374	246	1776	1671	2108	1513	741	479	1098	1229	497	178	1175	604	889	912	1037	2229	2091	674	650	427	1030	913	727	1793	1449	216	1017	1083
MGST1	40	20	3	20	118	0	33	18	27	0	0	28	19	16	239	1	8	1	7	52	0	614	3	0	680	22	1	0	200	8	16	11	226	173	9	80	0	8	0	10	26	38	341	0	38	7	29	20	5
CRY1	4410	2147	2546	3841	2191	5741	3415	2084	3203	1473	2671	2723	1907	7624	955	2501	880	3333	4188	5925	597	4778	5867	8341	6489	1303	5023	5817	4724	698	10543	4785	1341	6771	7935	8371	4860	6362	4190	6283	545	5441	4568	4017	1758	7061	7801	5006	8695
PGLYRP1	13	5	39	97	356	14	59	32	26	5	7	7	9	5	251	12	0	220	159	298	4	46	36	39	166	1803	68	21	64	75	142	138	566	897	36	270	6	439	1	179	2	371	28	12	366	407	388	59	17
NFIX	785	835	1401	327	1023	1821	1893	701	916	171	1084	1094	1414	340	755	283	598	1287	547	2244	238	2597	1408	5405	1019	195	114	2758	56	2838	670	966	351	469	459	1010	2324	1256	1767	1346	155	5263	1238	939	1676	454	332	819	1575
ST3GAL1	1243	479	1557	731	1027	82	627	114	1757	141	386	742	417	148	158	274	332	2553	772	1235	112	1450	1067	2954	614	716	2049	3152	968	454	1025	1654	494	635	181	344	1168	1766	564	419	338	1009	3458	136	1170	1656	832	1855	2057
MMP25	24	9	20	28	86	17	27	9	79	5	4	5	22	20	66	2	11	237	128	61	5	64	72	330	94	550	333	97	283	110	47	10	1610	333	2	62	12	337	15	170	55	352	214	11	388	386	3880	80	17
IL32	15349	19016	1274	30822	4986	58	477	25065	1907	2301	216	11802	20969	4686	1501	4507	2382	3540	42707	1820	91	5340	1226	492	1824	5512	2278	498	4177	212	852	15320	665	180	1296	5998	1384	63926	8852	2791	2013	413	1189	3073	14552	27235	740	20667	820
PKD1	30390	16622	30325	16049	15177	9961	13871	20032	28146	5224	12229	19353	15335	20853	7459	16329	10993	35986	38581	28534	5767	54362	51256	34010	14123	10854	29543	31428	22690	19413	18182	31895	15647	17612	23012	25691	23671	59757	16102	19015	12172	21117	27557	29416	34111	55538	15713	20341	19821
MAPK8IP2	16	1	86	22	19	41	5	34	43	9	29	7	22	15	5	7	38	81	13	29	34	12	117	225	21	62	59	90	20	137	35	64	47	10	17	5	179	58	35	8	6	13	44	43	296	59	17	16	43
MED24	7664	5052	6528	4524	5363	2771	4117	5591	5254	4402	3328	5554	3889	10682	1926	3782	4542	7794	9687	9044	1986	9503	7775	8381	7194	4097	5858	8727	9268	3649	6291	11301	2711	7499	5999	9538	8919	11066	6537	7060	2066	5586	12310	7423	5071	8783	4668	8182	7827
RHOBTB2	456	298	712	482	468	335	414	487	815	150	271	365	345	452	157	194	241	1127	603	951	171	395	539	634	179	296	643	974	457	274	760	316	231	639	1067	290	608	790	516	304	123	718	1297	278	560	421	252	575	682
HEATR5B	10530	5178	14159	11327	13124	2444	7829	4643	13898	2234	2955	7454	4751	5880	2911	2856	911	14961	10083	11701	380	15538	4793	18999	7174	3041	17944	11801	12711	664	16773	43384	2462	12498	7228	7469	17150	9941	7905	6744	691	13149	32491	5755	3922	7258	8505	16345	35792
SEC62	7595	5844	8745	7071	7045	6746	6274	6686	11827	7402	5496	6768	6060	12551	2932	4557	9148	8315	9471	20850	6056	13509	8571	11699	10989	5388	18067	12003	11481	4467	22054	12773	4914	17932	12096	15702	15609	14501	8826	12497	1507	10461	12546	7677	7660	15062	19859	8458	13948
RPS20	42541	26358	74776	37472	94278	80692	52771	62199	60545	71999	129626	45745	44691	86928	36072	21140	15770	54079	45591	88635	2176	41034	75220	139639	149955	16259	123941	60530	77860	9681	105823	93352	34503	81123	90796	115398	251490	78226	31776	83882	10472	70210	113099	44066	32970	115086	82022	55885	83157
CSDE1	53712	33586	43903	42673	43274	42696	34581	36771	37212	39499	50513	44695	23298	104963	14287	26027	17610	41043	48308	44407	5604	57366	43562	67007	75085	19471	49176	56642	44525	6279	81892	80063	26457	71519	55212	114259	82830	57458	50652	74109	5641	55104	63693	27426	19308	96505	65143	52612	95616
UBE3C	8508	4830	7597	4885	6063	2983	4651	4346	10119	969	3821	5468	5221	4335	2408	2997	1388	9700	10060	10659	696	14087	3946	8763	5854	2459	11429	12289	6769	4001	6903	11372	1938	11477	6271	12598	9296	10441	5464	6955	765	6334	592	6012	3840	8848	5200	8874	13716
REV3L	7724	3426	6685	4877	11721	4124	9367	4586	28195	2909	5832	5503	9028	3534	2449	3106	737	19805	12788	22821	806	12264	9554	17494	12994	3294	17187	58364	30643	525	6715	30942	1564	14336	8008	19943	23557	13776	19862	13917	793	10355	22291	8349	3423	4357	3667	9683	34289
TENM1	13905	11086	2629	6457	742	2987	2279	7933	7602	2324	21518	7625	4406	22189	1784	5544	1160	6835	11731	10712	1162	900	3345	555	4699	3913	5070	21756	3932	272	5060	2126	2270	12124	5882	5755	1758	10291	14334	6060	291	1843	781	5913	14066	30641	4537	48121	2491
PAX7	1	0	11	20	18	29	19	12	1	4	1	0	1	4	6	3	0	0	0	1	0	0	0	0	0	0	0	0	0	0	0	5	0	0	0	0	0	0	8	0	1	0	0	0	8	8	0	0	0
MASP2	374	205	370	243	264	372	310	341	700	138	166	337	100	1126	50	189	14	166	236	911	6	199	173	337	447	26	1147	390	205	13	1645	467	68	437	157	1217	245	151	338	881	7	394	372	109	54	527	859	281	317
IYD	10	9	2	52	11	43	8	2	0	29	2	0	1	24	12	4	0	0	0	0	0	0	0	0	0	0	0	0	0	0	0	0	0	0	0	0	4	0	0	1	1	1	0	0	5	5	0	0	0
FAM76A	1213	855	834	859	656	750	962	841	1335	422	871	623	640	1243	258	561	1242	1294	1589	1863	517	1784	1714	1333	772	851	1802	2357	1073	459	1554	1064	331	1384	1125	1352	1035	1708	806	1157	109	1187	958	1003	702	1035	1123	1223	1274
TRAF3IP3	6736	2540	8314	5160	10139	1666	3242	3678	8484	756	4510	5772	3418	2731	1841	1785	2200	10032	8932	11019	1685	11751	7317	5549	2474	8623	8446	9617	10708	10061	1920	8833	3583	8499	4383	3972	3870	8593	1560	4132	2218	3578	7467	3316	14937	10278	2902	10443	5249
POMT2	3213	1775	3120	1357	2115	1345	2566	2144	2730	1747	1660	1839	2197	3779	875	1550	1057	3702	4212	4572	673	5959	5913	4885	2327	1343	1414	7610	3535	852	1406	2672	1080	3847	4127	5879	4443	4856	3526	2098	889	3160	6152	3621	1798	2826	1309	3148	4243
VTA1	2940	1985	2856	2503	2477	2004	1685	1934	3745	2215	1942	2943	2194	3618	1473	1529	471	3829	4801	5690	415	3810	2568	3591	3616	1178	3663	4638	3069	222	5040	4578	576	6197	3871	3081	4629	4589	2734	5090	121	2935	4864	2663	1020	2682	3160	3617	5092
MLXIPL	12	9	34	83	11	138	0	29	0	49	14	6	3	17	21	21	0	5	5	0	0	21	4	15	25	7	3	6	7	2	3	0	30	6	6	14	0	3	0	0	1	14	5	2	27	12	46	0	1
BAZ1B	24713	12903	20435	10565	13667	14757	10138	13851	25237	3481	9848	14649	14895	26861	7875	8964	10261	25326	31993	29840	6148	19445	47935	17346	12608	9659	17539	41988	17458	17676	36764	23624	7644	43944	29556	51806	19743	38467	19321	21350	4887	9843	15552	24507	13205	17386	11680	17924	18316
RANBP9	8262	6531	7422	6343	4895	8994	5156	5416	9286	10375	5077	5782	3868	21188	1912	4581	3414	15049	11300	17895	1779	20110	6857	12673	13121	6183	9215	13352	9092	1348	24251	15222	2127	14193	10195	18922	14159	11270	14433	15227	529	6853	12121	8401	3632	13434	12556	6140	16122
ETV7	2	5	14	33	18	32	0	3	52	8	0	11	0	25	20	5	8	8	2	19	2	5	0	0	0	119	8	59	1	0	82	1	2	0	0	11	1	29	12	50	5	82	565	38	1	13	2	10	0
SPRTN	1689	1068	1396	1539	1104	1068	984	949	1637	1166	1221	1174	499	2963	392	873	468	638	2589	3172	238	2851	1781	2196	1668	1005	2607	1373	1558	687	1851	3703	1532	3213	1729	2533	1983	2251	1466	2677	357	1514	1220	1152	1570	4005	2176	1411	2065
METTL13	3109	1519	3315	1378	5127	935	1300	1515	2484	728	1821	2247	2327	790	1326	1094	332	2606	2598	2093	380	1700	4086	2739	1073	471	1423	2124	2129	310	962	2872	750	2195	2414	1711	2970	4921	1049	1025	464	1806	2165	1236	1637	1695	636	2371	2358
DYRK4	490	354	504	348	661	440	425	388	838	281	332	486	690	342	319	270	236	499	794	1404	153	206	1071	696	675	200	391	1158	557	123	254	240	124	1070	884	1063	599	965	104	646	69	562	836	722	290	188	103	479	586
ZNF207	27396	13334	21709	16537	14516	16536	16557	17107	32112	15168	15578	15862	12326	38894	7456	11367	2499	24256	19580	33304	1049	34405	8796	30091	36383	6244	20790	21984	19884	1319	32363	28135	3299	30543	19365	29184	22264	24668	18091	26042	940	21588	31116	9629	5375	13168	21145	17820	34290
UQCRC1	6887	4325	5048	3917	4427	2082	2924	5521	4429	1903	4722	4604	3595	4643	2847	3043	1575	4677	6423	7739	472	4598	8933	4605	4549	2234	1773	6701	3440	1001	2078	5256	2620	5864	5850	8645	7432	6783	3389	5142	688	3887	6300	4360	3130	6367	1299	5077	5173
STARD3NL	2390	1965	5412	2097	4995	2818	2445	1647	3334	2891	3898	1559	1664	2802	1108	1071	631	2272	2427	2507	148	3667	2957	7221	5066	899	1720	2466	2358	189	3775	4905	1167	2330	2362	3213	5784	3016	1054	2651	454	4628	3024	1009	758	3046	1559	2923	6557
CD9	747	629	1652	419	305	37	22	108	42	29	9	50	928	157	505	148	5	1431	284	71	1	713	9	27	407	47	406	0	299	15	19	183	169	505	1765	7	243	233	21	306	6	537	4665	77	45	20	233	380	19
HHATL	6	1	6	12	0	27	1	30	0	20	2	5	0	2	0	4	0	4	12	3	0	5	0	0	0	0	0	7	4	4	0	0	0	1	0	0	0	1	0	0	0	3	1	1	8	8	1	2	0
NCAPD2	20591	8800	9348	8755	5953	1461	1866	15397	7076	3176	7730	11846	13209	6597	8451	6773	2442	16425	21105	13446	1130	5614	4596	8963	8493	3459	5262	14294	9329	657	1748	5417	2423	20016	22834	15098	16615	22284	3369	12796	1319	6963	16591	13072	6309	6367	3148	14243	8726
IFFO1	2768	1278	2689	1793	1854	648	1423	2018	2844	242	1013	2336	1621	1866	1011	969	1299	4164	3579	2348	863	4095	2604	2089	1030	2471	2342	3296	2596	2180	353	1262	1552	2319	1835	1797	1240	4620	590	1733	634	1172	2870	2173	4537	2651	771	2207	1684
GIPR	250	383	280	278	84	471	120	346	2525	84	209	17	558	338	152	66	58	1911	220	1267	49	45	855	430	70	319	175	2615	58	1368	1307	25	306	77	48	50	467	1104	51	109	6	85	25	62	1004	179	134	172	90
PHF7	960	732	843	661	1283	818	640	889	1857	408	647	409	794	957	308	662	790	1940	1468	1608	602	1956	994	899	1324	669	1472	1232	1331	359	1355	1101	312	1330	495	1439	730	2527	2002	971	208	797	709	760	892	1420	840	706	1522
SEMA3G	11	14	97	14	36	23	26	42	40	22	3	10	1	141	43	12	6	33	29	17	22	18	100	2	43	71	5	31	85	8	6	31	47	12	68	55	4	170	96	9	18	23	7	23	26	17	99	21	41
NISCH	17395	9343	14764	8328	12999	6717	9926	12025	16659	6120	7107	12402	8367	22618	3258	6313	7138	16359	20279	17007	4293	21345	16303	14275	9186	10401	10221	15940	11614	21822	13824	13147	7561	14025	8945	17037	9310	21454	11592	13910	3775	9167	11594	14071	18299	23507	7435	10631	11479
STAB1	1010	308	280	688	2520	115	1481	371	589	100	226	779	110	341	2547	435	23	594	101	9	22	124	21	487	184	953	24	25	10481	37	21	759	9612	25	32	81	133	204	24	54	4960	124	62591	18	2374	180	781	30	50
FUZ	1443	1172	1931	761	2115	1430	1637	1379	1420	598	1192	1268	1383	1316	911	823	1504	3125	2996	5217	499	1891	5409	7151	3140	1162	2184	4240	2915	801	725	4709	1361	2368	4198	4523	6694	7306	1916	1990	943	2816	4326	3083	2426	1947	792	3358	2094
SLC6A13	82	52	191	45	7	17	14	7	57	35	1	13	2	162	28	8	4	57	67	34	1	54	30	8	44	26	244	11	12	7	8	0	11	11	6	24	35	107	6	5	8	21	70	6	28	53	116	284	33
IDS	2322	1312	6240	2766	1755	2579	2497	1833	1896	1600	2951	1511	782	4534	655	2548	1125	4525	1682	2259	228	2150	1350	3735	5522	1455	6884	3497	3941	998	9060	6122	1675	2243	2684	1821	4247	4910	1729	2577	952	2835	10611	749	1728	4331	4981	4182	3867
PRSS3	39	158	51	129	141	180	41	69	289	46	6	64	1379	131	33	56	0	215	60	118	6	47	69	6	2081	1	188	98	3140	26	115	891	31	75	92	2037	21	173	6398	169	149	33	27	53	70	95	107	1842	92
ZNF200	146	60	175	121	364	127	117	192	355	73	64	143	240	271	85	98	60	427	331	131	17	297	289	283	119	251	763	349	203	54	702	517	64	491	416	192	241	657	184	87	21	206	774	78	244	269	778	534	336
CD4	874	1108	186	558	1496	3490	789	3856	2578	627	564	5877	1961	2336	553	168	1245	306	695	10555	2814	203	5220	128	212	2169	2121	5814	151	463	364	14	2668	4555	4170	4946	1047	341	622	4431	100	394	7870	2778	8589	1278	587	653	15
LRRC23	693	406	1671	444	583	479	481	499	452	172	410	369	253	712	189	575	487	714	478	568	212	1186	510	540	475	503	487	533	408	739	307	206	649	317	353	508	445	2197	167	282	208	379	754	375	825	875	259	337	382
BTK	918	376	17913	1090	10257	330	1405	746	2530	554	174	1464	625	346	3958	177	1290	3603	809	170	21	10726	391	13913	1301	2886	4255	113	3114	143	141	33511	2483	3212	138	277	7043	997	44	353	468	17314	34861	161	1617	291	2212	808	30866
HFE	112	119	23	149	64	142	60	43	53	72	33	25	12	127	49	125	8	50	56	74	19	54	4	5	43	76	36	91	34	12	42	24	39	22	380	4	20	896	24	19	1	35	139	11	47	44	49	50	1991
SCMH1	7396	4332	8812	2759	7265	6216	3842	4651	12583	2143	5114	3792	6185	6199	2505	3256	2401	6663	6636	10183	789	8822	5542	7920	2912	2382	4974	10113	3289	1579	10634	11916	958	7465	6000	7977	6955	6010	5176	6230	504	4976	8377	6833	1752	3152	3325	2723	11413
FYN	6770	2635	1492	4527	5200	1845	5432	3685	8217	435	3746	5560	4778	4470	1837	1920	4822	5969	6930	9779	970	5022	5460	2964	3573	3205	15489	9420	6660	1543	7008	10031	1775	9058	7522	8465	7993	11023	4056	5698	1161	4066	4735	4876	4955	7952	11087	6810	4554
HIVEP2	29156	10698	621	9476	12113	5435	7887	9806	19706	1493	2975	10959	14899	4781	3018	6264	1877	28105	31012	25189	852	1099	12230	11954	7727	3076	50393	21671	13006	2853	10800	19410	2443	19193	13956	6979	23588	22532	5275	6635	1597	13506	1660	9452	11274	10122	10607	12661	45350
FMO1	0	6	3	27	16	31	13	0	1	9	1	0	0	10	14	6	0	1	0	0	0	0	0	0	0	0	0	0	0	4	0	1	0	1	0	6	0	0	0	0	0	0	0	0	3	1	0	0	89
ELOA	8119	4906	9448	6562	4366	4423	3367	4185	6537	2532	4660	4810	2550	9406	1231	2651	1848	7244	7235	9298	820	9220	6521	9570	7437	2670	5208	8282	5767	2157	6517	10827	2897	7276	6031	12113	7861	9714	5517	6715	646	4342	7545	3698	4895	10891	4427	4476	9014
LYPLA2	2388	1317	2137	1365	1600	825	858	1468	1752	320	1366	1466	969	3568	828	827	1347	1898	2858	2502	872	2618	2791	1844	1781	1538	2218	1870	1625	1396	1784	2107	1221	1707	1220	2035	1658	3529	1361	1470	674	1220	2287	1550	2721	4492	1028	1843	1630
CLCN6	2268	1400	4963	1584	2271	1684	1797	1716	2668	456	1361	1448	1489	3605	554	1174	1991	3025	3895	4430	1338	5398	7205	2437	2136	1785	5543	4294	2535	1861	2637	4793	2133	2180	1148	2959	3928	3988	3115	1864	1061	2157	3549	1727	3734	4367	3029	1805	3149
MRC2	2229	1710	3616	944	435	718	254	1597	2289	220	714	1422	1330	2605	325	757	1352	5247	3554	1269	391	1569	1425	2129	846	377	251	660	116	2117	15	2828	775	1737	456	334	1518	4435	1589	1078	158	2229	2163	1214	904	5799	109	607	1254
NME1-NME2	0	0	0	0	0	0	0	0	0	0	0	0	0	0	0	0	45	18	42	71	0	20	100	39	45	13	15	20	31	0	4	11	27	11	32	114	56	46	13	54	2	23	18	31	30	27	2	23	17
SLC6A7	0	0	17	25	0	27	0	5	4	6	0	0	4	11	15	6	0	0	0	0	0	0	1	0	0	0	4	0	0	4	4	0	14	0	0	0	0	4	0	0	0	0	4	0	1	2	12	78	0
TSPAN9	8	11	14	30	34	56	32	10	1	26	249	0	5	18	11	2	26	1	4	34	1	4	1	1	4	122	37	0	0	11	5	0	4	0	1	0	9	15	4	0	16	5	8	6	2	24	27	10	0
BTBD7	3488	1521	4646	2171	3195	2243	1980	1303	3139	806	1187	1829	1638	3111	917	1007	464	4162	2560	2719	264	3154	2563	4323	2818	949	4895	3063	3129	1018	3199	8080	1030	4205	2269	2884	4838	2655	1662	2150	545	2482	5753	1811	1895	2722	2856	3165	6478
APBA3	529	277	514	405	398	101	226	479	597	101	163	523	372	493	216	251	247	1280	955	1031	178	827	1054	1561	357	661	1847	903	712	396	786	896	491	751	877	805	1147	1363	462	706	265	799	1187	794	1585	1227	757	1285	667
MKS1	2374	1232	2721	906	2676	766	1461	1917	2947	586	789	2152	1319	623	786	988	268	4080	2640	3167	446	2439	2272	1918	1365	757	2158	3163	2030	1033	867	3305	459	2985	2698	1761	2198	5498	1181	2229	233	1960	5343	2302	1255	508	805	3925	3902
ABHD5	8605	6277	10008	8137	7160	5779	5385	4830	10306	10827	6114	6151	2768	22224	4802	7098	376	2054	3403	2980	100	3570	2335	3710	3306	3586	2400	1853	1674	298	3388	3233	1081	3852	2127	3444	1711	5218	1713	3296	155	2470	2998	1286	1237	4005	5869	1459	4027
ANOS1	1	7	4	45	0	54	12	17	2	38	0	0	2	20	19	4	0	0	1	0	0	1	0	1	0	3	0	0	4	12	0	0	11	14	0	10	0	1	0	0	19	1	1	0	4	1	5	0	0
AKAP8L	8953	5220	6434	7232	5021	5690	3713	5078	6973	4028	3662	6364	4138	20840	2158	4338	9871	13932	11257	11479	5624	19799	12418	14806	9142	7684	13228	10272	10427	27731	18609	11122	7023	10031	7013	9670	12068	17957	10957	8462	5347	6893	11514	7357	16989	22560	10472	9103	11899
MBTD1	5516	3607	5561	4217	5936	2636	3266	3380	6155	1801	2407	4387	3927	9014	1460	2218	803	10517	6398	5612	574	6870	2646	6695	5941	1154	6811	6778	6586	143	8804	10732	491	7396	3958	6927	9214	7208	6251	4515	260	4181	5952	3178	1320	5606	6214	5550	12695
UTP18	7267	5181	6380	5241	4344	4202	3581	6023	4649	3976	4361	3965	2501	9603	1768	2369	5854	5619	12706	12332	4388	17145	11039	8107	10243	6358	5535	9676	8254	10200	4961	8334	5133	8728	6962	10911	7213	15122	10717	6955	5093	4400	6528	6201	14508	25016	4032	5825	6802
RNF216	7577	4768	6308	7692	5773	4598	4022	4423	6849	3893	3218	6101	3926	14211	1721	3109	2469	11326	8476	10242	1115	13197	6208	8567	6292	4793	20329	10120	6477	3576	15479	11750	3270	8688	4938	11381	10236	10661	11579	8464	1069	6115	6119	6245	6307	13864	15164	7869	12145
TTC19	11487	9192	16030	8138	11503	25441	12804	14402	17517	11466	14950	8435	6274	28144	2666	7118	2968	14079	16042	27886	2414	15823	19796	14409	19160	5774	17993	25056	12024	3461	47836	19794	7166	20172	14112	34995	16860	17694	19336	19581	1504	14550	14953	10807	7350	20326	15514	10665	23225
PTBP1	21613	13065	11839	9947	10891	8115	8570	11020	13894	6412	9343	10753	13055	10044	5872	7831	9554	13187	18370	22725	4472	27942	20671	24174	16484	13391	11080	19763	12337	4352	8879	17774	3054	21658	14339	22788	27291	32357	11575	16116	1951	13527	26032	13432	9817	14839	5948	12869	15584
DPF1	20	38	482	20	39	75	14	41	7	81	114	10	191	10	7	14	4	51	59	600	3	14	341	301	35	20	2	15	12	294	0	64	48	77	53	198	163	153	41	108	15	51	1128	97	67	82	7	8	14
SYT7	9	1	15	20	0	22	11	158	1	3	15	4	4	20	25	10	0	9	0	0	1	1	0	4	20	0	14	1	0	1	0	0	4	0	0	5	0	6	4	0	1	0	0	37	11	0	0	6	0
LARS2	4666	2698	4628	2380	3262	1754	3532	3238	5161	2295	2167	3352	2406	5353	1310	2016	1572	5187	5428	6896	733	6871	5895	4133	3198	2114	3453	6727	4190	966	5724	5125	1257	4124	4051	4692	3466	7411	3786	3669	431	3453	5957	3463	2171	5128	3440	3720	4874
PIK3C2A	6132	4228	6934	4508	5471	4971	5010	4354	6133	7958	4309	4997	3564	22463	1455	3234	1254	7127	8863	8586	461	14035	3864	11757	10862	3132	16472	8499	6952	352	19270	14553	1999	10001	4693	11481	16057	7666	10170	9193	345	5350	9569	4384	1958	12708	14052	7370	17147
PLAUR	1861	1266	1225	2875	1007	386	1152	1571	689	1722	438	1841	158	968	1331	1033	1776	2859	2340	697	29	5633	1184	596	1881	4486	19675	261	971	969	872	300	5502	1601	1153	1327	2532	3238	362	2206	488	4046	2934	1183	4354	5578	4955	408	187
ANLN	4712	2274	625	1533	2239	9248	1802	3439	1150	1573	1340	2034	2360	4134	2312	1787	1230	3667	11615	11245	555	629	3351	1691	1456	1764	330	14523	806	278	6495	696	313	5592	7485	10608	2774	4251	4739	5918	17	553	2686	8024	525	827	925	1767	464
WIZ	3597	1911	3080	1703	1745	917	1629	1736	2055	904	1370	1936	1613	2194	842	1452	2464	3034	4022	3336	1323	5797	4338	5960	2054	2292	3272	3786	3366	3381	1827	4523	1255	2409	2041	3558	4169	6412	3057	2364	1309	2665	4361	2422	4770	5018	1610	3234	2930
RABGAP1	8563	5253	14428	5428	5910	2284	4404	4976	8602	2188	3177	5455	4372	9947	1994	3069	2500	9412	12212	9052	1044	13350	6213	8362	6168	3905	20436	9260	8959	2173	12439	11422	2524	9593	5789	6456	8973	11751	9949	6410	832	5375	15423	5560	3821	10410	12517	8750	15538
DCN	4	0	7	28	0	18	0	6	4	106	3	10	1	20	45	9	0	1	1	1	0	0	0	0	0	0	0	0	12	1	6	0	1	13	4	4	1	1	0	1	0	0	0	1	1	6	9	308	0
QPCTL	386	313	847	348	782	225	375	331	635	176	325	322	270	315	154	176	223	681	463	440	105	926	1005	836	1183	406	625	447	560	385	337	782	341	357	310	574	969	977	257	227	155	659	451	299	609	537	316	473	616
PPP5C	3148	1750	3717	1887	2050	611	1365	2459	2482	444	1246	1674	1776	576	1371	1111	942	2797	3616	3504	384	2505	4284	5265	2448	1453	3174	3587	2936	1519	459	3175	745	3026	3839	3470	4528	4059	995	2230	260	1821	4764	3014	2175	1837	811	2017	2251
CEP68	3432	2610	4562	2374	2982	2844	2061	3224	5019	1239	2370	3678	1663	6547	569	1777	1918	3321	4406	4284	641	4524	3087	4625	2621	1240	8777	3700	2150	1223	9900	5713	2243	3648	2364	2777	3804	7031	3108	2593	756	4722	4797	2328	4099	8132	5028	5230	4567
MAP4K3	5775	3792	7754	3482	3681	6885	5253	3166	7617	8144	3306	5282	3130	18160	1317	2832	2528	8280	5139	10950	987	7714	3654	7860	6847	2307	6224	10081	6339	1359	35892	15127	1433	8886	4867	6961	11427	5786	8078	8794	438	6881	9494	5424	1413	4555	10276	3731	13902
ZBTB32	19	11	38	20	40	35	10	19	79	12	23	4	7	16	26	3	31	65	18	12	0	46	63	15	12	78	49	16	18	68	4	28	27	25	17	54	32	131	14	12	15	23	25	20	90	109	66	15	24
TYROBP	3234	2839	4057	3803	9896	492	4537	3133	3162	378	1507	4017	569	489	7986	1115	3219	4968	1122	687	16	2328	147	6143	2022	6027	3782	163	1403	545	2044	2142	6684	4934	465	1102	4293	1672	0	2286	359	5658	19183	233	2583	2104	12057	1281	1920
LDAF1	718	476	1261	389	431	405	191	477	380	307	310	509	436	491	111	416	60	746	579	417	54	359	780	822	478	124	499	286	177	38	514	715	168	725	155	609	821	770	144	799	43	685	696	285	170	1137	275	466	533
GABRA3	4	1	1	18	4	8	0	7	0	24	4	0	39	0	0	3	0	479	0	0	0	0	0	0	0	0	0	0	0	9	0	0	0	0	0	0	0	0	0	1	0	0	1	0	1	0	7	0	0
BRCA1	13410	6242	4850	3592	6762	4500	3989	7838	8671	1272	4441	6274	8043	2571	5255	5244	1509	14702	22200	19627	279	2490	12275	6915	4871	1446	342	25367	3119	384	2992	5534	815	15244	16166	16543	14597	18964	8733	11732	272	2058	18119	14036	1057	1130	594	6052	3074
ERCC1	2795	1823	2922	1687	4761	2116	3906	2942	6023	1000	4180	1942	3423	1975	1641	1349	3433	7280	3486	7501	2190	8044	6992	9983	7081	2329	2227	9333	5648	7322	5582	7236	2431	4420	4123	7673	17658	6511	5390	2974	1784	5962	7360	3096	3671	3797	934	4724	5697
CD22	253	40	1667	1468	1224	212	829	45	2734	787	141	58	95	169	478	15	93	849	472	161	65	691	996	287	63	1035	8855	200	2987	662	66	106	3612	2030	46	131	1767	1482	292	143	1401	863	1097	73	5806	974	3339	458	788
SEMA3B	50	18	390	21	84	79	6	51	101	170	3	20	8	468	12	15	18	183	89	29	29	106	88	46	95	110	129	47	125	98	106	60	306	27	52	56	5	425	81	11	139	49	37	13	165	342	59	97	65
MBTPS2	1336	896	2149	916	1796	719	1030	803	2007	850	996	1492	830	1933	539	519	507	2595	1522	2731	231	1270	1693	2330	1666	324	5080	2325	2273	398	3333	4754	848	2620	1858	1975	2617	2097	1170	1339	398	1968	3938	1117	1113	1505	2852	3099	3120
PRICKLE3	250	97	333	160	341	305	97	158	349	170	86	130	205	379	151	69	20	287	171	159	47	215	222	373	85	89	260	187	160	171	243	292	152	197	245	148	278	454	81	107	10	213	906	158	263	66	77	104	198
LTF	119	40	193	520	5147	613	1226	528	271	946	100	335	101	340	10917	102	279	6270	5390	7452	7	714	1786	1288	6621	50900	4852	907	344	3842	38282	7628	26461	28867	682	17560	117	14265	613	3821	230	13369	782	88	35452	13301	63928	1742	656
EXTL3	5041	2299	3792	4424	2544	1800	3500	1966	4739	908	7149	3827	1442	2701	1167	1660	981	4076	2840	4552	219	1273	3210	4987	2588	880	3217	5337	2245	849	4234	1222	1272	3143	3153	2995	5262	4020	1335	2501	444	3563	3046	2227	1985	2923	2985	2738	2667
NR1H4	2	14	14	91	5	92	5	12	1	57	3	2	0	34	27	5	0	4	0	0	0	4	0	0	0	0	0	0	0	4	0	0	0	0	0	0	0	0	0	0	1	0	0	0	21	14	7	0	0
ELOVL5	21460	13940	11776	9150	9378	12622	7721	13988	11588	6343	12921	12345	11381	32795	4506	8402	4325	13419	18385	25127	1229	9005	9816	18195	15315	3771	10078	14475	6076	1842	29747	15277	2408	21313	19199	18027	21107	15737	14096	17428	764	16142	5949	12073	2721	17394	13523	12438	27873
ALOX5	722	509	302	1648	1452	308	1178	579	2922	129	320	1131	604	240	1831	224	1583	1482	1734	584	105	2475	603	4394	1694	10588	7064	4227	4613	3760	2868	878	10419	4430	75	1186	100	4049	662	1587	1292	15744	1733	112	5495	1636	10994	423	1826
KDM5D	54726	14	32506	34014	49564	21333	26339	32712	50	27	21	36156	23910	121180	11610	23500	4	0	66259	45586	4370	72114	13	52077	10	15336	1	41661	38280	9180	69494	39453	13348	30965	21357	36165	33318	53777	71747	28187	5325	21079	34677	3	31836	61304	38934	3	51282
CALCOCO1	3557	2314	4533	3281	3899	936	2768	2911	5505	750	1356	3506	3126	3421	959	1844	2052	7885	3333	3831	1677	7198	2572	4679	2260	3717	4784	4405	4348	5534	1625	4441	2916	2703	1599	2455	3032	5643	3227	2489	1844	2870	3813	2895	9459	5418	2934	4479	5108
UBR7	8411	5701	8129	5113	4922	7732	3283	6118	9544	3610	5810	5346	3831	12260	2542	3642	1868	8781	13623	16818	347	3308	17287	10157	6296	1571	7592	16300	4637	285	39578	10640	1514	21568	15965	27513	12551	10542	9159	17631	402	4785	14826	9054	2617	7278	4199	8342	7657
MAP4K5	7341	4547	6027	4713	5130	4754	6580	3670	9651	3819	4949	4221	4954	9288	2340	2912	1123	12096	5707	10016	416	6542	3178	10616	8615	1818	10686	10827	7653	597	28593	11767	878	9331	5945	10556	15554	6405	6524	7561	256	9895	9402	3629	1292	3420	9344	4625	18564
EHD3	901	524	334	727	759	49	717	230	420	122	259	1160	287	115	216	129	241	451	356	555	39	997	97	230	153	201	340	333	1102	239	60	450	144	569	69	170	471	519	92	294	124	836	2460	130	612	300	311	438	262
PSMC4	6763	4502	7690	4656	3353	3221	3174	6336	5364	3675	4347	4858	3071	8013	1860	3010	3685	5585	8020	7858	2991	11640	8588	10084	6378	6950	5611	5767	7376	3873	5566	5951	3790	6734	5923	7212	12205	12058	4283	6612	1654	5490	6086	5178	8377	13765	4107	4731	3951
MAN2B2	4366	2727	3230	3979	3709	703	1866	2339	3185	1095	2022	2994	1751	2548	927	1898	1194	4510	4156	4718	532	4065	2905	5040	1641	2403	2855	3449	2354	2246	2150	2698	1629	2875	1664	1910	3089	4824	1361	2840	518	3399	4035	1815	4120	5074	1642	3222	1438
SLC7A14	1	1	2	33	0	12	1	13	0	9	2	0	0	19	12	3	0	0	0	0	0	0	1	0	0	0	3	0	0	0	0	1	0	0	4	0	0	4	0	0	0	0	0	0	0	0	0	0	0
CLDN11	1	5	4	8	0	9	14	4	9	1	0	1	0	3	4	2	33	2	0	7	0	6	15	12	1	0	10	8	1	0	0	0	0	7	1	0	13	6	0	0	23	1	2	5	19	32	4	16	7
SLC25A39	5103	2495	3724	3348	1811	1977	1675	3482	3259	1984	3573	3258	3891	4601	2453	1908	902	3415	4396	3429	369	2579	5022	5139	2781	1517	1644	3691	2402	1116	776	4801	2439	3453	3759	4682	4968	4507	1340	3172	960	2985	4781	3287	9195	5392	2593	4274	2768
MVP	3095	2483	669	3968	2149	1231	1951	1773	3138	1046	1226	3437	657	3072	1448	1236	2989	2849	3545	2200	1128	5599	2975	2474	1215	6537	9558	3306	2531	2305	3791	1780	8290	2183	1230	1121	1445	7613	1702	2399	1696	3026	6227	1772	11634	11522	5462	5791	751
NUB1	4377	2947	3755	4052	3492	2327	3300	4112	6296	1235	2988	3893	2546	6633	1492	2175	1179	6008	5825	9004	449	6713	3449	6505	5097	1996	7811	7596	4293	890	7364	6575	1192	9561	5132	12192	6259	7255	4451	7093	336	5272	5814	3558	2725	5285	4907	4804	8289
PGM3	426	387	280	492	999	974	1033	454	2977	1457	503	793	857	1613	387	801	201	978	921	1922	62	1020	715	1383	940	419	3506	1658	915	39	4790	810	280	2027	995	1525	1746	540	1181	1616	52	1838	1143	1055	218	618	1961	1040	1442
RWDD2A	8	1	7	27	36	60	31	25	216	56	15	14	17	19	30	40	4	51	26	92	0	39	51	60	50	2	408	39	56	1	163	4	26	118	50	73	100	59	22	55	1	116	2	32	28	25	59	116	24
CLK1	37946	19274	36353	31623	19580	27068	30122	22168	43906	30877	21948	23693	17910	74946	7504	17397	23475	36852	39307	59209	8186	94417	22473	52835	58557	37220	35657	38246	56447	3818	42468	60566	12937	45501	33216	43803	28014	75643	35814	42400	7255	33049	31705	20907	19425	44906	35957	35603	60810
POLR3B	4203	3221	6914	3300	4165	2055	3326	3124	5008	1940	1955	3006	3467	3446	1763	2051	485	5746	4836	7891	264	3066	5822	2217	3529	1372	3447	7175	5081	561	4113	2736	1099	6406	3284	10089	5388	5693	5337	4255	399	3812	3637	2820	1726	4866	2045	4009	5479
ANGEL1	1003	530	1432	486	1033	531	620	1063	1127	275	751	938	894	787	368	418	216	1838	872	1532	86	550	795	1135	910	176	1404	1304	998	408	1119	1709	260	1178	791	1456	2268	1214	703	1172	165	1481	1729	548	645	672	607	1671	1703
RNF14	1768	1069	1656	1566	1701	865	967	1632	1871	370	762	1834	1018	3007	432	1165	453	1416	1773	1939	215	1427	2093	1598	802	364	1742	1709	1657	83	2219	811	697	1909	1233	1592	1934	2596	1111	1546	250	1313	2838	923	1222	2984	1821	2116	1515
DNASE1L1	69	51	193	72	102	32	57	47	124	31	51	87	26	102	20	54	55	492	281	125	2	191	134	441	319	106	294	132	273	71	171	540	141	298	87	202	317	286	165	151	18	320	648	101	118	212	273	730	332
DDX11	29464	22150	31405	10587	14546	15339	5927	29537	22565	7363	10656	17531	22033	33293	12653	8381	21564	27726	41880	32108	15105	30663	81146	15078	13185	6406	9324	39391	15103	29799	32180	20961	11159	19669	24696	50664	12789	74128	22805	26040	10634	7443	15548	53689	10284	28250	7982	12001	4231
HEBP1	475	305	154	264	434	143	105	360	301	533	218	352	318	261	287	243	48	373	210	87	8	301	191	972	248	137	195	205	12	1	26	202	112	368	216	443	609	450	51	446	12	717	788	188	127	138	160	441	440
GPRC5A	0	0	1	2	4	8	2	1	0	32	0	1	0	6	0	10	0	1	0	1	0	1	0	0	1	1	4	0	0	7	2	0	128	0	2	0	1	3	0	0	0	4	16	0	15	1	5	0	6
MAMLD1	147	185	1887	2009	516	136	320	31	112	343	61	12	915	67	81	70	8	304	107	226	4	342	176	66	85	231	617	156	18	32	91	46	109	22	19	94	309	522	7	39	7	551	112	21	54	203	172	332	30
CD6	14450	7075	3187	6762	2245	6519	2354	9207	5584	7938	5761	9989	4958	23465	1159	4476	3641	8751	12208	6923	1276	2920	5619	926	1738	5107	29651	3704	1058	2008	9075	3702	3546	8978	5815	6732	5108	13287	4125	7725	519	4907	728	6816	8956	33968	6140	9229	1432
TACC3	8107	3432	5251	2141	7608	7176	2208	6887	3438	2125	2578	3536	3862	7521	3909	3116	2925	5280	12292	6981	1782	8535	14787	5275	1450	4602	9747	13038	1424	3677	4894	6461	3890	6551	7521	7823	3072	12081	1997	7075	655	1372	7408	9624	6670	6651	3481	2608	3771
UFL1	2280	1461	4642	2337	2965	3524	2941	1823	4063	5557	1868	2809	2264	7627	1175	2458	924	2772	3932	6147	279	5166	2495	3931	3583	1208	11354	3868	3791	506	11450	6433	911	5550	3143	5122	5615	2484	5906	5835	183	3937	3982	2810	1013	2983	7742	4717	3702
POLA2	3286	2642	2712	1874	2314	1894	1297	3514	3925	537	2366	2389	2604	2480	1646	1753	552	3579	5018	5000	146	2008	5423	4217	2082	900	2828	5730	1504	337	5056	1927	463	5439	4850	6585	4736	5804	2991	4785	135	1051	3865	4068	811	1080	1605	2266	1028
ZC3H3	1888	1285	1988	1426	2277	1018	1110	1599	1682	1062	1105	1939	1356	2707	606	1161	690	2551	2244	2512	284	3472	1479	2646	889	936	2043	1894	1346	1204	1798	1563	766	1924	1458	1948	2795	2128	2289	2018	197	3094	2885	1418	1256	2398	2241	1522	1702
CAPN1	14212	7807	16228	9873	8102	2754	4895	6739	7715	4077	6607	8591	4671	7885	3663	5640	2794	9872	9719	9498	1185	10747	8281	25550	9505	6013	3875	7401	7994	3734	4930	11661	4483	8095	5970	6029	10638	12566	4420	5865	1757	9484	15597	4432	7809	11451	3433	8278	10285
ACP3	148	103	68	73	1131	12	318	99	163	31	22	161	21	16	750	60	209	514	204	80	0	154	35	123	48	1305	28	13	402	19	365	923	857	754	1	167	12	468	0	103	13	443	537	23	421	206	629	90	216
MDH1	8814	5631	8212	5540	7071	5257	5092	10677	9772	4833	12496	9631	6259	8626	4055	3968	1441	7618	8731	13312	444	3874	11865	10011	9522	1631	5093	8850	6525	205	8666	9330	2253	14524	13404	12082	21014	9577	6013	12631	713	8568	12294	5773	2922	7871	4286	8527	7514
SLC30A9	4984	3850	6327	3124	4365	1633	3340	3261	6759	2339	3090	4183	1695	4067	1929	2461	951	3980	5614	6718	510	4775	3261	7070	6886	1104	8101	6479	5247	291	6930	8641	937	7753	4543	5399	3918	6103	4145	4654	418	5173	7377	2963	1170	3033	6078	5740	8536
MTMR11	84	60	188	118	302	74	84	94	126	52	46	169	26	219	448	91	148	77	40	42	0	36	67	43	58	41	50	89	10	3	20	17	356	35	222	55	35	102	14	70	7	39	211	109	109	66	88	25	119
COX15	2496	1627	3267	1490	3690	794	1782	2030	3145	608	1636	2763	2450	1448	1640	1044	436	3910	2166	3112	179	1281	2287	4267	2353	677	3529	2530	4026	165	1579	5248	719	3535	3073	2334	7774	3322	1614	1997	352	2710	5437	1461	1143	1493	1729	3842	5091
CCDC88C	16865	7919	12451	18042	7859	5097	6467	15395	19512	2700	4971	25173	10110	27128	4677	5810	17014	30559	28532	23780	10591	18667	29827	8715	8726	18458	34879	29380	19789	26497	26194	16116	20677	26940	14305	29644	18049	30496	20619	20593	6673	10127	13929	19492	70519	47379	24917	15865	14101
YAF2	2076	1432	1665	1640	1303	1283	1466	1071	1871	2092	853	1471	842	4347	531	1117	1135	1597	1638	4367	622	6067	2995	1980	2085	1757	4167	4172	2517	710	5342	3616	2429	2837	2101	5968	2283	3705	2944	3591	916	2179	1999	2492	2775	7779	4239	1199	4409
ZMYND11	7048	4076	12737	4676	7239	1451	4891	3580	8570	1051	4014	3266	3872	1953	1715	2944	1767	6580	7262	7669	863	7466	9393	14277	4898	3203	5752	12537	13016	1747	3017	11240	1428	7754	6230	6366	10285	12019	4709	3870	1202	7062	7896	4243	3690	5581	1590	5786	8399
WAS	14198	7513	14325	12907	15416	5969	6817	10523	13191	3841	7804	11335	6756	7424	5666	6370	5859	8342	10933	8594	2377	7465	10982	10903	6460	10169	7433	7686	8829	9926	5491	13376	13441	10916	7136	7872	8662	17459	4435	6406	3473	6705	16886	6842	18960	18002	4874	5700	5895
DPEP1	329	88	1726	36	821	467	2121	69	10050	269	208	12	449	281	74	29	56	1531	277	474	548	695	2316	0	727	54	12	2104	3349	7128	1499	11439	14	179	447	755	807	637	1711	261	428	546	6	87	40	68	69	86	220
BID	1059	843	1807	759	1030	258	837	857	962	171	989	840	1000	594	765	609	470	991	798	1799	116	2051	1451	723	294	835	1032	1018	548	222	562	2787	1112	1568	1157	1714	1866	1346	604	809	150	1417	2070	580	1091	1091	874	591	682
MATR3	341	246	207	177	76	294	289	277	372	67	222	226	134	953	31	159	460	3329	6874	11946	104	7787	1863	5356	8688	1335	5393	7940	4501	90	4712	4409	1037	6306	3179	8083	4520	4936	6496	5443	141	4061	2298	2719	725	5900	4016	4200	3889
NPC1L1	35	22	39	106	136	256	19	77	133	101	3	9	38	335	67	40	12	41	57	6	22	53	16	126	251	48	68	54	108	24	16	8	126	12	174	27	233	244	54	2	34	21	9	21	68	56	182	10	56
XYLT2	1916	1140	2039	1374	1292	495	689	1181	1248	739	687	1421	1332	1662	617	820	569	1648	2177	1584	363	2168	3082	1440	879	691	2446	2244	1167	1094	1406	1319	1045	1477	1516	2357	1478	3115	1114	1442	650	1319	951	1500	2195	4475	1026	1461	1222
RGPD5	249	564	656	440	469	1060	1248	727	7679	2194	3237	752	230	1192	248	164	559	6307	2105	3696	88	2586	2374	3167	5680	1630	9145	6141	3527	218	8875	882	3690	3905	3154	3270	2916	1722	5474	3096	436	3494	3014	3998	1529	8788	11921	1912	3827
STMN4	6	0	18	9	1	38	1	13	11	38	2	4	10	14	0	10	0	4	11	1	0	7	1	1	0	14	0	8	1	10	5	1	7	14	3	0	10	32	0	6	1	0	0	4	2	1	0	4	0
NUDCD3	1571	910	1923	798	1570	375	825	958	2059	300	721	1005	1167	570	580	524	784	2224	1424	1546	519	1343	1437	1145	605	858	2198	1728	1660	997	533	1865	532	1447	1042	1368	1649	2177	722	966	290	1392	851	1065	1694	908	877	1803	1553
ISL1	0	1	1	15	15	32	0	2	9	16	0	0	3	20	1	0	0	0	0	0	0	0	0	0	1	0	0	0	0	1	0	215	0	0	0	0	0	0	0	0	0	12	0	0	5	2	0	0	0
CHDH	0	2	0	2	12	7	6	0	3	16	0	1	0	2	5	0	0	1	0	1	0	13	4	9	1	13	22	2	1204	0	2	30	10	1	3	4	4	7	5	1	5	143	4	1	6	6	8	5	5
IL20RA	0	0	12	10	4	27	1	11	0	11	1	0	0	0	4	1	0	0	0	0	0	0	0	0	0	0	0	0	0	0	0	0	0	0	0	0	0	0	0	0	0	0	0	0	0	0	0	0	1
CLCA1	20787	2643	25	1229	116	56	5	47	6	102	17	816	597	732	15	1738	868	3	106	7	1	0	0	5	5375	4	22	15	80512	7	0	0	164	641	35	2	0	15310	245	19	206	1	81	13	159	5819	13	1	0
CLCA4	1	3	15	44	6	65	5	9	11	70	5	2	0	17	11	5	0	7	6	6	1	10	0	4	10	0	32	1	46	4	0	5	9	0	0	0	0	1	8	0	0	9	41	0	7	18	19	16	22
GLT8D1	1630	912	2692	1230	2261	1054	1167	1547	2135	717	1042	1534	1074	878	669	715	128	2668	1563	1997	45	512	1064	2733	1124	249	3013	2245	1456	45	1851	2888	244	3501	2405	2628	1859	1639	1081	1499	68	1904	2451	1179	285	653	1587	2133	2505
ATP2C1	89594	74966	67476	60560	60549	35101	38945	42003	41870	49989	46234	43222	22186	119123	9858	50925	7443	33283	53257	45777	2188	73470	35204	76279	58833	9115	24540	33261	33975	3583	57879	43164	11820	35176	44010	59192	78375	76151	40087	40304	4710	39850	73060	26389	11249	87860	29087	20965	106114
IGF1	12	13	17	30	0	78	44	7	19	250	6	8	20	202	31	329	106	9	18	6	16	1	5	0	17	0	0	0	6	11	0	3	15	30	115	10	10	67	2	92	10	47	90	48	7	34	549	20	56
SLC38A5	1228	606	1413	530	1151	824	416	753	833	803	1684	648	1217	796	924	305	343	867	993	1195	178	277	1946	1201	895	206	440	841	909	182	239	2490	177	1049	1620	948	2151	961	349	743	181	1141	1387	852	796	524	190	460	1121
RALBP1	3315	2367	2698	1664	4792	2834	2621	2163	3889	1106	3766	2189	3406	1723	1424	1430	1381	3929	4374	5306	629	4183	6994	11077	2928	1574	2635	5947	4889	709	4937	7920	1707	5069	3199	5820	6169	6850	3532	2644	992	4850	6909	2824	3168	3592	1109	3359	6450
RUFY3	13559	8250	12466	8198	3208	7569	8787	9538	37187	2736	6458	10892	5147	9323	2558	6799	3895	12500	11595	16118	3973	21462	12785	2269	5066	3925	3943	30747	9037	8186	14681	20065	3477	16409	8103	19020	9690	16240	28959	13011	782	13254	2473	11359	5540	9822	4577	43780	7069
CNTN1	7	5	21	66	45	124	9	14	4	42	10	0	4	68	17	7	0	2	0	0	0	0	0	0	0	0	0	0	0	33	0	0	293	0	0	10	0	0	0	10	10	10	0	0	25	1	0	0	0
SLC11A1	440	401	328	583	727	106	1479	499	676	54	82	935	29	59	1770	277	3880	849	785	163	1	47	148	659	90	2423	6748	42	831	263	120	79	8387	3055	50	248	118	1613	24	1728	121	2832	1209	181	1192	937	5424	134	18
WWTR1	3	2	9	5	4	22	1	19	3	18	5	188	93	6	9	0	16	28	1	0	0	1	0	0	1	7	2	0	1	0	448	20	2	48	0	112	0	6	45	0	2	5	51	0	4	0	18	54	2
AGPS	16648	11082	19358	10379	15279	12467	15928	9605	19687	5281	14129	12332	12819	15182	6410	6311	1833	13788	17401	25422	843	14267	15855	24822	15020	6194	13077	21150	20751	3027	23253	23999	3384	22125	15488	19813	33390	17736	5540	12099	1306	16845	72335	8698	6233	9930	9757	11253	24467
STEEP1	1782	1167	1674	1505	1326	1291	1000	1321	1485	993	1083	1392	1023	4445	625	992	1495	2093	2751	2905	641	4207	3133	1514	2278	2014	2838	2908	1789	2095	3214	2875	1649	2401	1529	3928	2701	3193	1900	2544	375	1680	2451	1903	1603	4542	2176	1731	3422
ATP1A2	1	14	45	152	68	163	4	47	9	101	28	14	6	53	49	26	9	0	0	7	0	13	6	8	1	12	9	0	0	5	1	0	29	0	0	0	0	9	3	0	6	0	0	0	22	5	45	1	4
TTC27	5898	3283	6043	3208	4600	1454	3159	3545	5395	765	1791	2465	2841	2410	2147	3552	688	6449	6656	7897	305	5036	4922	4972	5424	919	2534	5802	4424	286	2382	10524	920	5718	3368	7783	7482	7634	4182	4088	576	4518	4962	2290	1607	3308	1279	4752	7370
ZNF582	205	106	205	210	171	91	180	179	224	67	6	285	313	267	103	129	30	481	335	347	65	264	171	271	131	114	239	208	260	133	161	243	77	458	237	444	385	838	196	298	48	173	273	215	38	597	140	562	465
VSIG2	2	6	15	23	41	7	6	12	21	20	0	11	9	2	48	7	4	53	1	0	0	6	1	0	2	5	16	4	18	3	0	18	35	11	9	0	0	65	1	0	11	5	230	0	5	7	40	0	3
PHLDB1	77	361	1353	130	157	620	274	2094	655	182	268	1768	1206	1630	136	65	330	129	305	32	203	19	326	34	73	222	87	295	38	476	153	7	460	528	44	27	145	293	515	105	63	442	142	1635	122	413	100	39	9
MARCO	94	67	25	73	16	27	60	36	30	8	37	86	20	16	116	48	132	16	6	0	0	4	26	0	0	14	0	6	0	16	0	0	602	6	0	10	0	2	0	20	0	10	24	0	108	2	16	6	0
CYP24A1	23	20	12	58	15	36	0	24	10	61	0	1	1	31	19	12	4	0	136	0	0	1	0	0	0	323	9	0	0	44	10	0	1337	0	0	0	0	326	4	0	2	0	2	0	6	110	25	463	21
PRDM11	1141	610	2641	861	2614	64	825	369	836	254	221	540	654	179	91	360	64	1820	1565	559	41	1797	70	1273	1238	291	893	861	1805	887	137	2023	332	524	205	403	1101	2386	260	247	440	1255	1436	258	867	1288	342	1206	1616
SYT13	0	7	0	1	0	8	0	5	0	8	1	1	0	4	0	0	0	0	0	0	0	0	0	0	0	0	0	0	2	0	0	0	0	0	0	0	0	0	0	0	1	0	0	0	0	0	4	307	0
SNAI2	4	5	6	10	14	34	228	5	0	11	163	0	0	10	7	46	0	1	17	39	0	3	0	0	83	3	0	0	82	105	4	0	0	0	26	0	31	5	0	0	14	0	0	0	5	12	0	0	0
CD74	5001	4492	10361	12367	14671	1056	7948	4066	14144	1376	3542	6685	2213	2145	13661	1183	4623	4836	2746	1003	168	8575	2705	3038	776	6440	20412	839	15698	2168	807	11465	25795	10787	362	2057	6824	4990	909	1985	2729	24726	111792	529	14585	4850	12244	4170	21805
HGF	139	45	42	95	2133	160	81	100	248	3462	25	224	38	150	729	43	75	4027	180	70	0	4846	20	1	1	158	0	26	115	46	256	233	77	511	94	131	50	228	5	145	4	542	148	31	81	16	107	78	5
ZRANB1	5073	3916	6719	4513	3773	6691	4646	2983	4541	5673	3910	3473	2329	9664	934	2629	838	5730	7745	8766	491	13577	5410	14156	9572	2291	10760	6390	8815	687	15067	9029	3445	8941	5893	12798	13972	7559	5695	6381	1105	5776	6230	4284	2666	14944	11112	4092	10983
NCDN	1076	760	1184	762	1487	357	1083	1097	1833	224	1042	1250	878	634	321	395	457	1413	1203	1703	434	1234	2546	1474	1075	874	630	1520	2469	1284	231	1958	618	1122	1016	1622	1552	2809	711	600	723	1131	1223	793	2236	4320	102	2462	1191
ADGRA2	122	118	924	209	443	110	96	62	50	143	51	50	565	341	217	45	58	140	115	186	30	233	310	119	126	50	94	227	50	80	54	262	114	75	219	295	248	848	64	53	33	104	258	103	152	200	38	133	148
CCT8L1P	9	13	29	18	22	96	0	43	27	28	13	16	0	67	1	3	5	19	52	12	6	56	32	42	8	6	102	26	55	18	65	38	18	40	75	53	2	74	18	6	2	8	27	13	23	50	33	18	23
ZFP64	2008	1151	2944	997	1264	588	891	1142	1426	362	775	1535	1370	1925	467	905	353	2982	1933	2494	285	1555	1089	1842	867	654	411	2159	1608	759	1159	3232	198	1743	1350	1301	2546	2004	1430	1388	132	998	3341	1260	916	975	386	1904	2314
MNAT1	885	595	1878	760	1655	894	1412	685	2175	650	694	570	868	407	523	433	312	2660	788	3098	163	3324	2491	2342	1033	622	2154	2792	1918	705	3155	1927	398	1519	1305	872	4333	1893	709	1009	166	1081	1527	894	549	770	1329	1089	5174
SAMD4A	44	133	111	100	125	91	205	158	260	279	64	186	62	84	85	20	301	90	68	268	33	171	53	38	108	80	286	74	185	383	27	1	226	155	27	243	59	219	24	44	123	1194	601	47	178	186	115	37	69
RUNX3	599	587	3088	1438	1497	536	1005	310	1043	4783	1093	340	451	690	185	44	895	445	879	764	78	1633	802	4904	2985	1864	4540	1490	2012	693	4217	1441	1041	538	459	1410	3341	2433	166	637	702	2630	3502	226	2389	2430	5960	911	4150
MRE11	8531	4229	3405	4918	9101	7135	4957	7580	10348	3445	4780	7821	6052	15631	3772	3335	1296	10116	9802	11470	343	12611	6808	10113	6370	1989	10039	11027	6992	375	10508	14016	1099	10981	9777	11158	24223	16529	9213	8525	308	5134	10119	7291	1539	4844	5721	7651	16682
PLEKHB1	663	199	66	173	30	47	24	139	78	47	33	205	69	149	12	86	7	199	320	147	8	89	166	75	73	67	320	57	154	58	101	89	92	105	16	125	126	279	124	117	43	51	47	56	207	360	87	403	91
SERPINB1	6214	1908	8109	3646	28616	1065	3000	1272	6857	1597	3219	1685	1839	2865	2291	2966	815	21476	3702	10188	197	7773	3243	13108	4963	3787	4535	4457	3583	658	6439	13571	2662	6393	1537	3813	12091	4050	3093	3242	473	7196	17883	715	1666	2136	9824	3602	13212
CYP3A43	44	28	23	30	44	47	14	85	13	24	27	18	2	52	15	18	0	41	29	32	0	40	1	26	51	13	40	14	33	5	1	42	4	17	7	0	9	49	20	13	11	14	0	1	21	45	35	46	95
SLC7A9	101	52	145	53	109	55	51	52	99	62	22	67	43	30	20	35	11	232	145	144	48	121	37	373	61	75	2	284	169	23	17	146	12	58	20	39	216	153	37	73	88	109	355	75	53	57	16	93	181
SPAST	8322	4208	6461	4050	6878	3284	3443	3299	5533	2033	2812	4075	4186	5219	2317	2133	1692	7725	8284	9333	656	7622	6851	7685	5086	2605	7553	7097	6720	935	7971	13969	2907	10027	6387	5875	8810	11433	3389	4499	977	5586	8207	4105	3939	7025	6683	6753	9595
NRXN3	1752	2928	17	2115	6	56	15	157	6	61	24	715	164	232	57	51	9	118	171	3107	53	2	31	1	665	0	0	13	43	30	0	0	314	1382	87	456	0	409	15	2022	64	35	13	859	68	1767	130	2401	2
OSBPL5	3604	2481	3262	3256	3286	2389	2694	5470	6663	371	1993	6070	7258	4685	2322	1785	2148	6516	5108	7577	3308	4269	6506	1955	699	2415	2005	12415	1965	6459	4896	1611	954	8821	3800	7132	1460	7854	5426	4684	400	2079	1115	11530	9235	4972	3530	2384	1157
AQR	9348	5930	7923	7181	7473	7137	6012	6504	10990	6869	4439	8145	6709	17547	2718	4477	1964	11164	10024	14957	504	10667	6739	7326	9050	2986	16072	13285	8927	845	20935	15647	2204	16800	10922	16932	17153	10186	8245	12746	517	7938	20591	6513	2841	9644	14549	10166	16039
CPS1	201	141	68	323	677	254	379	574	1901	1381	343	288	290	221	106	82	26	674	225	1288	83	587	822	41	106	10	28	905	78	35	402	705	986	1053	2262	506	668	331	931	440	23	916	5053	1024	90	56	18	245	496
C8B	177	38	29	117	4	81	6	6	68	67	32	1	6	70	10	19	0	6	48	33	0	0	11	0	0	1	10	35	0	8	10	0	0	1	0	0	0	16	34	4	0	0	1	1	16	32	2	2	18
FHL1	3612	4706	5074	1415	351	5615	1468	5947	5228	4177	4134	7592	9511	7599	948	2554	650	3985	2699	5846	163	1248	1655	3629	3624	80	770	3213	917	194	4570	2038	474	8732	6259	5006	12485	3307	3045	4318	117	6403	20568	3314	524	1190	1009	3165	818
RTF2	6810	5331	6122	5547	4565	2857	3458	4699	5909	3786	3835	4334	3598	6767	2319	3922	3712	6963	8444	10446	3217	12459	10534	7862	6456	6080	8263	8022	6241	8928	7463	11508	6815	10101	6642	10422	11549	12865	6065	8411	2305	6471	8532	4929	7803	18656	9631	6226	9400
GABRA1	8	9	8	53	1	40	2	43	1	45	2	4	0	78	8	5	0	0	0	0	0	0	0	0	0	0	0	0	0	0	0	0	1	0	0	0	0	0	0	0	0	1	0	0	16	13	6	0	0
NLRP2	19	481	7808	228	128	106	154	66	314	142	48	96	13	133	242	10	524	90	317	5	0	11069	130	120	8653	864	1995	49	5817	199	106	19807	1361	226	7	34	94	9645	24	108	108	4301	602	74	558	2461	1046	111	86
SLC45A4	1125	721	431	794	467	133	364	426	581	275	378	1002	537	547	286	606	1269	1062	884	460	36	1733	285	1342	378	1180	1408	1537	794	387	1533	423	970	1233	912	959	1401	1593	1135	1182	453	1641	561	597	626	2866	1201	528	303
RNF10	20120	14943	17987	15625	13380	12717	12683	14243	13064	14779	12184	12731	7022	48753	3579	13497	13943	19056	26449	26356	8054	54448	26127	29018	37328	20414	19175	19579	23742	12758	29645	29830	20844	20309	12309	32754	14613	44448	17868	20088	11797	18114	20534	13904	34849	72002	34301	15701	22781
ZNF839	1249	873	1458	754	1095	932	1109	1352	1839	1222	653	1233	734	1425	361	631	840	1033	1040	2231	458	1701	1275	1271	1065	1043	2756	2065	1543	751	2161	1662	756	1176	848	1715	1085	1926	1653	1357	273	1358	1476	1047	1121	1874	1577	1320	1102
ZDHHC6	1937	937	2383	1424	2096	1124	1414	1531	3641	879	1594	2292	1269	2055	868	1224	188	2825	2125	2693	68	1811	1380	3301	1351	397	5007	2796	2847	49	2940	3359	341	4063	2478	2798	5401	2221	1958	2737	98	1920	3756	1648	386	1231	3100	2042	3033
GRAMD1B	2861	2007	4389	987	4538	1774	3033	935	4723	3215	596	858	1442	3373	583	1644	1099	2853	2672	3387	1105	3104	2172	1245	1594	4132	1021	4697	1903	1976	4831	5408	626	1553	626	1938	2326	3894	1880	1822	317	3071	1957	1501	997	2669	826	1058	1541
RNH1	3294	1801	2894	2231	2979	516	1342	1592	1911	1374	915	2206	1478	1327	2205	1288	3288	2740	2582	2246	761	4532	2834	3244	2208	1786	1483	2245	2520	1453	409	2693	2316	1723	1761	2776	3527	3544	1841	2147	1860	2600	3298	2092	3943	6932	1101	2530	2298
NDUFS1	13701	9041	14771	9569	14377	7055	6553	9974	14837	3521	9158	11490	11214	13970	6655	6303	2157	16578	14158	16276	1276	7688	13588	10610	10600	2868	17590	16062	10900	1563	20206	14913	4216	16685	13294	16175	19550	15655	11665	10988	1351	7465	15951	8045	5610	11603	13183	13607	18286
RB1CC1	18406	17796	15195	18385	11146	24128	18016	11208	16684	65398	17733	14628	8271	72519	3229	10939	7037	20204	25027	39649	1890	71837	11598	38285	32486	8348	42869	35026	22254	1666	74880	30042	6189	30934	13970	61756	57348	24426	43711	31414	1186	19213	16610	20313	6720	49949	65573	18438	49787
ERP44	4023	2756	3457	3002	4223	2170	2981	2284	4318	1880	3709	3432	2215	3344	1590	1583	605	4205	3854	5862	132	3664	1862	6562	3917	1431	4935	3851	4249	301	4523	3995	891	6309	4932	3805	8275	3935	3976	3776	180	6385	8624	2095	883	2077	5634	3290	6283
ALAS1	2744	1606	2583	2158	4739	1771	1549	1585	2635	1660	1138	2771	1524	5509	1858	1674	1230	4640	3522	3578	589	3909	4803	3867	4019	5322	2769	2461	4591	1075	5158	5353	2608	3367	3826	3337	3538	4587	3013	2532	1022	2382	3895	2431	3223	5073	2643	2331	2872
BIRC3	2330	2040	654	5237	1731	824	2375	1933	8163	907	1103	4989	2061	4811	683	1463	551	3621	2418	3741	116	2590	1512	3284	5123	1419	25179	2356	3581	328	6916	2997	2055	7001	2588	1968	9187	6563	4389	7774	313	1784	1746	1980	1595	7165	11914	4303	3033
AKAP11	8014	4600	4288	5584	7345	8400	4219	5438	12045	2084	3958	5792	4559	4625	1648	2649	713	11868	6594	7452	319	5933	4204	14648	5494	1120	13830	9684	8723	277	11863	13095	1147	7423	5557	6498	20033	9140	7254	5639	800	5732	10410	3404	2390	4677	8280	5725	16742
GLRX2	32	18	109	39	222	69	96	52	148	36	126	74	131	74	77	8	27	193	31	234	18	128	177	166	52	26	177	183	88	121	148	258	71	225	227	212	437	162	39	59	42	152	426	49	107	29	114	85	246
SNAPC1	396	307	871	249	715	714	862	551	544	1141	577	317	392	926	372	526	731	657	872	1022	277	1723	590	1196	2526	1341	1260	512	1268	1482	1648	635	392	490	539	605	2093	1781	371	411	459	376	680	488	908	1046	930	400	1305
DERA	566	780	28	426	512	199	923	667	837	136	706	611	703	264	519	264	214	1549	1107	1986	24	1246	966	1621	1130	309	588	1648	809	154	255	835	239	1886	1307	1109	1395	1600	96	1046	56	1220	2254	873	243	263	326	293	1391
STRAP	7646	5675	4378	6860	4802	9036	5507	7843	3992	9258	8211	6062	3696	19310	2042	4938	1165	7769	9359	15647	639	10806	9666	15349	22227	2515	8893	10619	10471	393	8417	7842	4838	13399	9714	18623	13601	12348	4698	12602	963	10666	13434	5276	3924	20873	10646	8516	13312
ABCC2	1534	1051	998	1629	1238	642	777	1385	1068	1194	410	748	1234	2233	707	818	369	1451	1448	947	184	2944	585	1959	1135	1397	9854	912	2508	332	1770	2320	1440	1554	773	838	1111	1848	1153	717	215	846	964	682	1864	2338	6252	1802	4017
DEF6	14299	7789	12045	8789	6791	4258	4251	7577	9540	3339	3903	8778	5338	23958	2450	6097	8122	18881	13194	8491	4575	13486	9316	8302	5997	11032	22036	6121	10040	16719	10692	11194	10058	7003	5136	7985	4044	18076	8339	8321	5945	4792	7617	6797	26595	29825	9560	9483	6040
PLEKHO1	4639	2165	4610	3054	4695	2100	1588	2377	4702	1625	3769	2497	2396	3259	1302	1575	2337	3804	4095	3734	1070	7619	5727	4690	2649	1833	8571	3478	1582	7287	5773	6831	4275	4375	2589	4161	4004	5826	2417	3393	3295	4101	6578	2636	4157	8684	3198	2816	6807
GCLM	709	230	220	333	703	446	475	475	1078	287	544	504	544	449	370	254	27	549	486	406	35	373	338	603	562	75	587	1140	560	50	1669	881	133	827	660	861	1318	460	475	741	25	595	552	265	177	261	748	812	43
UBR2	16727	8481	15050	12456	14127	9969	12054	10202	19385	5463	6042	12258	7832	21814	3621	6044	2827	24254	19857	22880	1677	27667	9255	20365	10732	8034	31331	20643	15137	3699	23296	22275	3270	20975	10306	12396	14378	21610	12587	13493	1719	14449	25237	11705	7692	11594	18148	14948	26324
EHD2	4940	2731	1291	305	490	12	43	486	55	453	780	245	443	440	179	1259	1128	2495	3629	2344	61	1188	305	6229	259	33	74	84	419	100	43	4039	151	1203	862	53	3759	3971	2148	620	244	3459	2791	123	49	1154	38	2372	553
DEPDC1	472	79	5	93	369	686	91	474	420	274	236	287	882	374	574	174	31	474	638	589	7	19	221	107	22	3	8	1399	33	20	778	88	29	863	680	679	238	246	347	427	11	144	689	442	45	23	58	353	13
CCDC28A	1457	1201	2249	1599	1728	1959	1747	2025	2403	2368	1437	1847	1152	4240	479	1741	559	2066	1811	3102	237	2006	1811	2342	2153	699	2832	2749	1262	211	5103	2124	610	3441	1811	1544	2638	2388	2216	2726	153	1834	2716	1126	997	2693	2937	1694	2946
RRAGD	421	418	18	290	960	1425	666	359	1269	1118	1091	483	765	675	512	534	270	1025	963	1592	155	533	977	1058	766	510	563	2633	462	624	3819	28	404	1773	549	2034	2392	417	1255	1756	196	2496	1609	1179	443	704	2010	952	1259
HSF2	5504	4052	6258	4268	2243	10712	3350	6208	5429	7245	4820	3597	2027	20986	1048	2790	940	3446	7888	8828	282	9331	2014	7589	13495	1680	7906	6056	5142	208	24756	8616	841	7146	3411	12480	3911	4903	6418	11089	123	3799	6498	3936	1163	6173	5207	3862	7902
PHF20	6086	3660	8153	3771	4392	3189	3975	3394	7355	3028	2845	3666	3873	7242	1688	2254	3269	5617	7028	6561	1255	11095	6571	6772	3973	3426	9263	7284	5866	3833	10550	9912	3742	6859	4559	5077	6878	9692	2874	3984	962	4484	11082	5346	3963	8759	9076	5279	8440
HSD17B6	25	44	97	49	19	32	15	64	85	53	19	40	60	4	14	16	2	84	74	81	18	9	165	35	9	1	5	42	34	11	4	61	6	294	171	96	146	100	36	66	11	23	76	57	27	14	4	46	12
NR1H3	144	94	429	85	395	51	52	95	258	53	37	151	165	94	120	75	103	148	128	97	47	163	220	438	103	56	143	107	136	135	77	737	161	210	204	85	704	362	44	50	61	111	1314	83	277	186	47	126	143
TYMP	778	977	479	967	2048	169	1137	792	919	115	135	1912	371	247	2583	186	1846	824	727	207	52	504	1148	346	235	1401	1022	361	468	195	240	377	3057	598	269	600	204	1647	119	519	229	779	4382	335	1531	1247	840	426	280
NCAPH2	8457	4941	6334	4119	2597	4319	2650	6225	6555	2682	3939	4346	2848	9022	2075	3978	8825	7675	13628	8960	3384	12192	29801	4338	4420	6596	4386	10038	3038	6176	9620	4244	5931	9402	7709	10671	3664	13991	3755	9739	1787	2582	6082	9252	7605	19815	3553	3371	2949
TOMM34	764	616	1157	713	809	458	396	833	753	611	474	690	599	1424	298	488	214	1059	1033	848	135	873	877	1140	1186	350	930	798	761	198	1136	1517	406	899	893	1173	1426	1151	866	1021	122	999	1697	564	563	992	1012	665	1448
SEC63	23564	11907	11994	12907	23627	18403	15937	7199	22540	21665	17681	14008	10344	55849	6686	12318	8524	19289	21381	37040	5218	37114	17719	25030	32500	8410	23501	28178	24112	3741	57038	32473	6209	31556	19741	53318	37855	13218	31128	26961	2492	24119	21827	15534	6515	30674	22425	22668	39329
KPNA6	6240	3620	5635	3971	3468	3006	3171	3436	4184	3512	2982	3360	2676	11176	1472	2277	1033	5086	6972	6112	709	10418	6051	5991	6245	2899	6535	5485	4087	888	6685	5924	2733	5205	3775	7319	5278	6150	5486	5426	666	3763	7295	3452	3480	12033	6811	5187	6402
VIM	89578	69479	159249	89025	56174	76133	73765	81008	48286	15309	152494	71411	46861	103592	37863	55073	72732	304980	138725	246451	10295	37427	190375	53415	450901	70307	45034	145892	158224	29307	120576	95017	83657	193503	214128	244625	214686	202513	177111	107207	32036	81504	73662	88958	88393	226151	96968	174858	63758
RTEL1-TNFRSF6B	0	1	1	2	0	0	2	2	1	0	0	1	1	1	0	3	106	154	175	151	66	258	338	39	30	133	202	269	97	158	55	72	129	71	46	112	44	307	131	79	83	41	100	147	178	222	61	69	43
FAS	2473	990	1175	5889	2413	785	689	2081	2443	1183	358	1325	580	1692	1170	1598	478	3406	2420	783	576	1446	1385	3528	1777	2251	5586	2057	1974	241	7425	4551	1314	4333	4331	1969	2277	2302	3658	5525	219	3742	3957	3323	1328	1649	8598	1222	3254
RNASET2	430	542	1665	632	1911	751	1111	932	3576	226	509	1452	627	1139	821	140	943	9371	3986	2994	734	9134	485	5027	1909	2279	5682	3233	2167	1037	5227	13212	3685	5304	2832	1899	6669	3509	2552	5395	652	4091	2421	2630	3599	9236	7666	12780	13452
CD44	24197	15368	22928	42504	26552	2685	11581	7040	19296	8003	13710	14906	5958	11068	6411	8444	9210	28224	17364	18290	1774	47905	5133	78287	76873	23166	88705	22016	41991	7563	30816	40364	16143	17125	11557	16336	45840	27481	17731	9769	6619	14128	64441	5338	20742	55483	42895	32141	21566
KCNG1	1	0	1	5	3	1	0	1	8	0	0	0	0	0	1	0	0	32	2	16	0	1	8	8	0	0	0	0	25	8	0	0	26	36	0	0	0	9	0	0	6	12	25	0	106	1	19	5	0
AGPAT4	1489	1118	1491	1081	1947	290	909	832	493	199	302	829	722	564	201	608	688	1729	1551	1009	22	1735	30	1724	1002	655	1040	135	2339	394	147	3055	177	1151	547	221	834	3136	1002	615	508	4561	3049	295	631	1031	349	1453	2875
SLAMF7	84	183	46	116	262	40	185	83	190	67	24	131	39	145	78	9	182	159	265	21	0	17	63	41	44	83	916	40	182	19	99	0	246	187	15	72	63	807	4	64	47	86	771	48	175	45	378	131	37
BTN3A1	11122	4479	2289	5623	7346	2939	5871	6639	10570	1805	4754	7020	5601	10279	1782	3012	3256	13280	9157	3809	1892	7996	3732	6659	3871	6986	16524	6338	7387	1791	5500	5242	3466	4164	2652	4035	3391	18967	5327	4108	1946	6000	8312	3754	8305	13075	4860	10146	6240
MIPEP	943	1004	783	560	1048	293	617	471	889	188	790	511	654	246	310	378	122	948	737	1388	64	761	853	2594	1060	152	1596	1162	1660	95	339	819	197	1139	970	1325	2820	1095	635	1030	87	945	946	489	288	319	898	1703	2466
PRKCH	10179	9543	6083	18611	6756	5101	6455	5125	9158	3287	11231	4369	5315	7584	1309	1577	4815	2328	18860	18331	2710	7704	9097	9753	7969	7239	16478	9173	3169	4282	11819	19315	4904	7027	2024	15703	12772	35456	6562	4558	2082	10575	3667	5094	21281	21011	9674	6374	9584
INSRR	48	18	157	46	26	55	21	53	40	81	7	3	10	85	34	17	21	636	46	19	0	26	20	74	130	34	120	31	67	11	18	1	113	8	11	4	26	289	15	6	38	2	65	1	73	86	91	9	31
IFNGR1	1177	1059	2636	2034	2805	1621	1845	1391	3217	2269	1915	1902	1041	3614	1435	910	1032	4019	1597	2178	76	2725	871	3016	3546	1636	14374	1714	2203	679	5609	4123	2664	4084	1109	1669	6282	1083	2034	3451	260	4799	7994	828	1749	3261	32616	1594	4467
B4GALT7	1157	643	1672	798	1240	505	556	719	1182	150	478	780	708	974	282	480	340	656	647	914	176	994	636	725	577	271	1801	1069	517	418	1552	684	353	522	538	716	716	1072	669	640	204	818	971	399	749	1184	1050	807	683
SH2D2A	1513	965	705	692	489	186	143	626	407	316	513	726	592	855	68	525	282	1336	1074	355	61	207	374	381	1311	583	457	176	2782	134	231	102	185	413	322	215	625	3060	228	319	480	331	279	313	540	926	274	789	209
VRK2	667	372	3314	784	2069	444	1210	686	1890	723	731	560	406	274	567	262	152	2127	574	1232	20	1913	1090	3180	939	457	1729	432	1151	79	1036	3190	277	1430	1057	1026	2109	497	998	1253	23	2029	5616	806	187	210	1566	776	2840
TNFRSF1B	1129	889	189	1556	967	146	1458	666	957	72	185	1154	137	266	1170	146	2733	1184	1288	66	4	130	298	138	519	1548	3898	256	499	334	1741	210	1792	498	41	222	247	2090	296	312	126	1409	3320	167	1048	576	3839	603	47
VEZT	8335	7224	12671	6060	6453	7356	4862	5568	7851	7469	4485	6278	3210	16260	1615	5242	1568	6861	11057	11901	703	21240	5636	10362	16588	3160	7125	9074	10676	664	15142	12139	1907	11013	7426	16410	9531	12891	9316	10678	382	6224	8890	5051	2161	14403	7091	6551	16490
POU2F2	1079	463	859	880	480	130	554	367	788	68	81	702	108	286	420	354	522	1106	573	466	46	488	228	378	2014	416	2085	240	4684	232	112	1862	604	389	109	128	736	654	111	83	322	211	4249	89	1207	771	288	622	199
BRD9	6349	3600	5707	3956	3397	4858	3404	4584	4459	5631	2504	4183	5439	7226	2048	3321	6476	12437	9564	10454	3122	13030	10242	6528	5222	6230	12735	9603	7711	30742	6466	8254	5325	7693	5477	11648	7639	14598	8629	7397	3034	5088	6991	6484	9663	19256	7698	6687	8902
SNX1	9922	5526	6873	5650	7845	4280	7214	7446	11891	4629	4690	6393	5894	14101	3180	4449	3784	11879	13325	12743	3126	24865	10382	10791	5877	7758	6995	11202	9706	6882	12438	11337	4327	11323	7378	11780	8791	16163	9113	9040	2063	8331	11520	8532	7931	11946	6112	9239	13772
TBPL1	936	638	1020	1113	529	1066	575	1027	1357	975	1053	928	598	824	376	325	63	1017	1021	1499	37	1047	485	2013	2208	143	1655	1274	1111	18	2020	2353	239	1914	1201	2322	1818	927	683	1823	15	1138	1940	570	273	944	1148	758	1894
BMAL2	690	528	107	126	397	119	250	386	309	124	563	357	792	108	262	210	27	232	436	1042	25	180	1044	1181	450	83	33	530	262	34	48	5	71	1514	1026	904	58	1025	331	1179	12	721	2782	594	27	39	107	234	151
BCLAF1	19085	12050	15207	18240	9316	15009	19990	13982	16476	14657	14219	15382	7139	36762	3674	10900	6248	18832	20199	39360	2385	34301	12836	26591	48734	9772	17764	25748	23233	1715	25627	31005	4091	31914	20731	23434	32073	33363	21330	30892	826	21009	18138	11319	5821	23561	18428	18684	48101
SLC39A9	4200	2197	4303	2595	4472	2353	2275	2911	3626	1187	2459	2685	2100	4950	1423	1936	360	2081	2686	2821	232	1451	2825	1700	1640	523	2399	2633	1628	578	2839	2669	749	2839	2090	2205	4000	3156	1607	2100	198	1770	3595	1124	1171	1863	1505	1921	3468
ANK1	5852	792	234	3909	7384	6513	534	4097	1789	7655	954	1905	9670	12743	15443	569	93	216	2223	28	26	205	90	152	13000	981	615	984	2379	95	229	12	1472	626	49	287	111	10273	62	237	235	236	595	139	17350	6210	3535	2333	21
IBSP	1	1	11	19	4	68	1	6	0	78	2	0	0	10	35	9	0	0	0	0	0	0	0	0	0	0	0	0	0	0	0	0	0	0	0	0	0	0	138	0	0	0	0	0	6	0	1	0	0
TFB1M	1896	921	2591	930	3291	1556	1734	1558	4162	499	506	1622	1932	932	1082	902	287	3870	2161	2472	77	3378	1489	1877	920	507	2504	3089	2771	310	763	3211	438	2272	1584	996	3735	3390	1566	1331	220	1981	3850	1261	764	734	796	2904	4770
RABEP1	7262	4701	8543	4675	7206	2488	5016	4271	7945	1887	3122	4465	5148	5087	2064	2228	1709	8431	9588	10020	1038	10285	8594	10469	4924	3557	15722	12006	9989	3066	8145	9583	2524	11318	7066	8237	8811	16646	4970	5563	792	5312	12280	5673	6566	6997	7845	7760	11796
HMGB3	2483	1582	2586	1195	777	1780	320	1693	190	1429	779	1105	1366	1444	999	1204	990	1047	3103	1956	193	1238	3423	42	2901	654	321	1969	1039	460	1666	892	1191	3419	2144	4467	30	3249	1106	2799	367	1194	1474	1083	665	3062	1012	996	1
NUP160	11578	5303	3957	5192	9207	5418	5279	7848	15492	2624	3614	9099	6825	15391	4614	3875	2496	17353	14820	13720	963	10264	16174	10311	6418	2679	10292	19325	7969	1835	19876	15658	2373	21214	15196	19883	17727	15691	9449	11839	763	6722	11327	12092	4847	8461	6586	11548	14288
BAK1	749	243	468	821	470	341	274	775	765	175	461	770	269	1543	163	334	884	2800	1327	1184	612	1112	1218	853	1276	1289	1241	1352	1457	453	1332	1772	657	1256	1118	1328	964	1258	1257	1257	360	1210	2685	946	1429	2693	1120	1681	936
MUSK	4	0	0	42	3	59	0	1	2	15	3	0	0	5	5	5	0	1	0	0	0	7	0	0	0	0	0	0	0	3	0	0	0	0	0	0	0	0	0	0	0	0	79	0	1	0	0	0	0
IKZF2	19949	13193	19705	9552	10401	7746	6536	12438	27246	992	9074	15095	20258	10642	4691	8954	1182	17931	21220	14077	3753	7641	17121	26234	9387	3897	2998	35076	17635	1854	12470	19521	754	14016	3741	8869	19655	36786	5150	7370	1178	7004	583	10070	9237	8415	2065	6324	31933
GRN	8366	6036	11819	5860	15872	850	4687	5737	3841	1024	2584	8625	1253	934	24129	3383	2857	11555	6948	4800	366	7652	3839	6155	1884	18821	17136	2341	1195	2956	4321	3230	36355	8602	2509	2746	8506	8592	644	2330	929	9707	19250	1708	19900	7966	8321	4008	1321
FAM13B	11720	6806	5533	8614	9257	7931	7058	6706	11562	3357	4943	7208	4949	19559	2258	5260	4735	17858	16867	15024	2023	30651	9409	12194	13138	7720	18006	20445	12596	1442	15074	8624	2716	17051	9736	24502	13422	19240	14142	12561	970	12808	15558	10313	4586	17370	14631	12165	23303
ARHGAP31	8284	2100	3480	7660	4371	571	1582	880	9114	470	741	3554	800	1272	1386	926	440	4836	3903	1749	478	2796	2938	2210	1542	1438	2561	3917	1459	1552	755	6432	1631	3436	1169	788	1291	4584	244	1872	495	1504	14691	857	1984	4201	759	5418	2850
CENPQ	584	173	269	151	454	219	217	286	493	102	105	314	486	177	309	83	11	814	458	611	7	194	418	463	95	60	120	601	282	45	428	517	49	737	1208	454	979	763	220	395	7	117	1414	250	39	61	196	314	271
SARS1	5727	4501	3802	4383	3678	3321	3384	4358	5141	1518	3731	3801	4203	8139	2479	2452	3923	5935	6793	5222	1783	3853	10015	4656	4866	2987	8964	6183	5442	6603	5698	2368	2697	5973	6747	6746	6863	9931	4113	4097	1582	3438	4611	4512	6531	9183	4759	4860	3806
RANBP3	4370	2493	3477	2720	2574	2668	2037	2381	3198	1724	1582	3144	2419	9089	1268	1636	2146	4207	5359	4834	763	4950	5321	4724	2356	2480	8084	5289	3406	3630	7157	3965	2919	5125	4020	6409	5544	6037	4236	4143	898	2652	5552	4064	3856	11606	5706	3979	4559
ARID4A	10467	9939	14646	12266	10421	15587	10941	11173	12984	17791	10359	7736	4197	32833	2807	6814	9046	17750	23609	38114	5872	66177	15966	18386	15767	23807	29866	17999	13507	12239	38125	17615	10065	22523	10844	21425	18730	31161	20378	19638	2288	12001	11248	14785	16649	31368	30225	7827	20110
EIPR1	960	770	1279	1064	1371	147	576	902	881	239	23	1463	45	595	779	731	526	1164	1843	42	64	908	852	1418	1177	471	1088	1119	1869	123	75	2943	469	1113	1694	877	2340	2249	700	1232	217	1067	2812	1339	515	1153	364	612	1378
PNPLA6	10097	4734	7729	6481	6543	2154	5894	6087	7447	1885	4254	6339	3737	5007	3116	3851	6846	10459	10425	11133	4566	12670	15456	25993	6187	17102	14225	10321	11082	8505	2389	9877	11090	6856	5247	6532	10673	16329	7996	6340	7354	8676	16911	7061	18342	13641	4776	8261	5804
IFT88	3633	1916	2929	2239	2351	2007	2000	2318	3237	705	1098	1628	1686	1402	751	1223	426	2609	3168	3589	142	2625	1323	3410	3195	394	3108	4012	2792	142	2985	2648	360	3437	1505	2114	2371	3934	1771	2006	96	2299	2089	1567	484	2024	1711	1936	3122
ALG1	2373	1896	3909	1856	3656	1200	1197	2462	2313	1095	1248	2456	2093	2155	1188	1630	882	5486	2994	2866	635	2013	3609	2662	2063	936	3822	1157	2886	385	1866	2841	1192	3263	2699	3060	3945	6584	1997	1768	808	2487	3231	2386	2742	2564	1302	3360	2929
ZCCHC8	6173	4325	5619	3734	4284	6885	5904	5532	6495	4809	2569	4133	2649	13760	2275	3872	5567	12008	11567	15379	2004	21628	9140	7881	8535	9112	7617	12786	6026	4604	12828	11473	2359	12356	9619	16376	7671	14462	10616	14964	945	5748	10776	7277	5391	9075	6596	6478	9569
ABCF2	4250	2546	3940	2057	3829	1085	1905	3228	3909	466	2630	3803	3175	2918	1787	1622	1071	5766	5198	6599	781	4426	5662	4977	3852	2045	4278	5082	5427	2013	1456	7254	1405	6732	7130	8254	8130	7657	3606	3817	814	4202	3805	3511	2735	4570	1606	6444	6828
CHPF2	2154	1563	3159	1996	2365	1272	1381	2043	2144	368	1344	1492	806	3003	547	1421	893	2446	1767	1964	653	2907	2231	2975	2419	761	2135	1706	1789	1581	2890	2468	1436	1605	1218	2625	1619	2971	1398	1771	1238	2632	1272	1233	2245	4064	2135	1771	2366
LRRC7	10	11	4	69	6	65	5	8	22	37	15	6	3	54	16	3	74	4	8	4	0	20	1	0	1	48	0	2	23	0	23	4	25	70	2	4	877	0	106	9	1	8	714	1	29	266	11	3	10
FUT8	15216	7138	4995	4918	5386	1498	5094	6476	10382	1116	3314	7955	4022	4154	1952	3648	1990	13080	12158	11508	399	5553	4958	5380	5767	3005	2846	8085	5321	776	1816	9094	1575	8795	5390	4613	7432	10266	2764	5000	558	6087	11823	4843	1988	11171	617	7358	14326
UBA6	8975	5420	8727	5870	5592	7066	6198	7733	11731	9388	6078	7263	6164	26697	2624	4302	1143	14305	9775	14926	562	11202	4442	10400	10628	2486	11376	16930	8892	808	27014	14405	1577	12624	9855	13339	11143	8598	11982	11828	667	9478	13561	5901	2447	8814	10725	9005	18497
GAB2	6823	5090	4141	3965	10496	17589	6868	3274	8400	10711	8213	2552	4624	29733	923	8087	3187	6185	3041	9107	377	14582	2858	11805	13137	4101	12602	4142	15800	5665	37845	8332	2256	3878	1771	8618	18817	4562	5652	4283	852	15075	3312	4187	893	6493	20261	3224	7676
ATP6V0A1	2059	569	2815	1250	1220	399	566	1129	2665	3085	178	325	206	846	1159	720	105	862	523	2219	60	1554	547	100	1554	2059	2703	4671	2685	565	1378	439	2590	971	370	612	27	1135	96	1063	194	469	4202	747	1748	1105	4312	1134	21
PIAS1	20137	11622	13689	12707	11476	9824	9212	10017	13976	8690	8101	9642	7878	32824	3405	8151	1725	12839	18732	18761	704	21935	4183	13223	10688	4943	19340	13428	11094	922	32017	16745	2201	21139	10414	15775	16918	12770	11697	17049	321	11142	18860	8978	3358	12081	21236	10757	18361
SLC4A7	14254	8237	10284	8965	4472	2627	4110	7873	14554	1837	5600	9577	7015	12064	2672	4484	4169	21139	13628	11763	1055	16719	8450	3689	6304	3704	14814	19370	9146	1040	14215	13896	1824	13694	7371	13351	15782	19180	18531	7166	874	4466	509	8691	4005	19032	8599	15253	15092
APBA2	331	2980	57838	12074	268	211	631	6233	1200	144	270	1453	360	1178	379	130	8477	28064	2693	139	238	895	395	753	1678	2604	47596	417	5128	3428	4534	3872	5032	12923	5213	4026	322	2821	7068	13296	1689	1216	889	35061	9515	13092	20651	20472	151
MAP2K3	5246	3147	7328	6194	5377	4522	3753	3862	2879	4417	5585	3427	2794	10293	3738	2298	3600	3897	3884	4370	1664	7693	5843	4083	10224	10786	7133	3433	6484	3835	5344	6829	12161	3703	3724	5642	3657	9278	1738	3210	2093	4234	5409	2154	15592	15082	10266	2368	4202
TMSB10	39633	29064	34106	55531	22612	10068	17576	17261	38706	5622	20948	33649	16092	15754	11678	14640	19110	21497	30271	42762	4291	31734	89109	25537	21448	18893	8451	30330	10690	25339	9811	21651	36600	44293	20035	36855	20746	47055	19825	19591	11311	19171	17641	15476	51724	116991	6490	37982	27020
ASTE1	1059	1038	902	815	1119	988	591	744	954	758	422	745	420	1588	228	648	111	1624	1184	1287	42	845	841	1426	719	240	2677	1271	975	11	2745	1778	180	1697	2723	1444	1420	1832	1063	1477	52	999	2402	448	307	1101	2195	1460	3300
RNF19A	8516	9451	14191	9012	6344	10520	10769	8622	13394	11232	20004	9228	4506	18679	1890	4699	3313	10315	10302	27155	2302	19744	6003	20148	27182	8561	14697	16587	9895	691	24734	22281	7442	15734	7510	23616	22753	9156	28768	19734	1335	12448	9836	8813	5556	23799	23303	6961	20324
PEX3	1944	1570	3045	1863	3669	1598	1720	2385	5244	1409	802	2271	1912	2362	1335	1094	379	4763	3123	4409	255	2813	2972	3116	1628	772	6176	4652	2731	991	5554	4554	663	5253	2402	2141	5473	4011	2923	3333	156	3041	3669	2545	1286	1764	3060	2845	6956
GABARAPL2	2950	1322	2332	1851	1840	1193	1713	1821	3052	630	3163	1702	1308	2622	997	1050	665	2260	1718	2651	350	2367	1867	2326	1867	1313	2451	1719	1762	474	3259	2351	915	1761	1756	1991	2337	2779	968	1497	362	1535	2824	724	1763	2306	1755	2505	2222
MYOC	2	1	13	32	34	52	5	12	18	50	5	5	0	60	16	13	0	6	0	10	0	0	1	0	14	6	1	0	0	0	0	0	2	18	0	1	4	1	0	0	0	177	1	0	32	15	8	9	5
SH3YL1	657	360	942	554	1576	71	496	884	1521	151	633	470	622	247	312	206	495	851	682	1395	248	1644	1172	1034	867	510	1988	1785	1512	186	231	3820	692	1213	948	1981	728	2204	1113	667	385	1479	678	1098	921	3067	349	1000	1810
FAM136A	299	210	561	295	327	302	134	455	305	149	354	255	234	534	117	177	696	900	736	875	380	829	932	436	661	654	926	661	611	1048	743	941	260	661	546	1086	605	1151	497	696	168	437	659	575	926	1733	466	597	931
VCL	29844	10946	20700	42228	9298	1789	3232	4759	6492	25253	951	10774	1900	5839	9253	2989	5216	42009	19931	3451	947	47272	19999	66486	8753	17249	9027	25750	7749	4462	31164	25959	10081	11315	4534	5853	49477	13456	17039	9413	1497	23132	52254	2187	13949	32788	12661	28047	46624
DEPDC1B	1217	383	300	293	1111	655	361	562	198	328	445	290	1056	383	903	155	83	665	936	760	25	191	522	329	306	140	4	1443	459	37	246	163	54	982	1051	1191	1010	676	310	892	21	526	1688	980	123	77	112	412	354
DAPK2	29	5	16	102	120	55	11	37	50	11	20	22	18	20	100	17	83	272	109	46	19	185	13	68	17	1546	303	56	386	52	75	47	735	320	6	49	42	416	32	138	97	301	145	26	203	180	583	140	4
NSMAF	7520	4949	9902	4577	10782	4958	5957	5799	11102	2962	8967	7208	5595	6034	2593	3166	2107	9988	9994	12466	547	13565	7157	20617	6194	2409	10125	14429	9582	780	11889	16448	1754	13014	9528	10722	26541	8688	16134	10070	786	10688	11331	6430	2185	5429	7120	17524	14261
ADSS2	5585	2895	4385	3172	9656	3035	3860	3324	5500	965	4979	3020	3611	3473	2219	2117	986	3529	5244	6605	272	5019	4370	4182	3720	1921	9679	9638	6202	1919	8903	12111	1490	6080	6107	4297	9308	7417	4160	3377	581	3829	7919	2686	2212	4414	6053	6598	7917
STAP1	27	5	1037	182	208	70	106	57	422	193	16	12	14	125	67	5	69	302	77	74	74	203	69	290	847	286	3044	56	1274	49	211	1720	302	373	60	128	279	216	118	35	85	1812	219	22	241	124	1712	69	2328
TIMP2	139	97	16	45	47	78	63	109	97	52	38	76	158	282	39	46	855	1920	1457	907	266	1478	1664	97	698	680	754	1437	748	397	2158	2159	559	3024	1856	2843	232	1086	1577	1432	133	2044	2276	1101	459	1830	1877	1488	461
RFC1	12503	8398	8761	8447	7256	8816	6938	8321	15129	8530	6035	9812	7783	22065	3716	6366	3724	11864	18566	23422	1860	13743	17454	11034	13361	6058	12185	21978	9603	2371	40104	18737	2833	30223	16326	35406	11623	17407	17094	27625	687	8513	17307	13418	4320	14204	10156	11821	14075
TBC1D23	3278	2318	4294	2662	2913	2411	2507	2303	3750	4645	1595	2467	2322	8794	1344	1304	1045	3463	3935	5963	688	8907	3545	4452	4850	3199	6105	4557	3760	1751	6533	4187	4112	5191	3045	6591	4681	5421	3246	4189	991	3717	3992	2809	2758	10405	7438	2754	6624
CUL3	10342	6742	7882	7841	6607	7972	8596	5516	10895	7096	7101	8473	5410	25118	2885	4140	2219	12962	12924	19678	1206	24163	7414	13843	12580	6091	18211	16685	13641	1368	25659	14996	3430	18289	9718	22328	17472	15788	13777	14613	898	11768	13602	8171	4607	17450	26793	10813	20394
MYOM2	1407	6823	1775	8737	527	358	903	1437	670	680	385	2880	553	684	263	362	272	2593	4391	4510	103	966	293	1131	2273	359	100	388	1316	260	313	48	2075	802	2695	896	5489	5386	3797	557	655	331	1158	402	5918	9963	405	13847	1075
OTC	1	7	5	35	2	53	8	1	7	69	14	2	0	46	6	6	0	0	11	0	0	14	1	0	0	0	0	0	0	1	0	10	0	0	0	0	0	0	0	0	0	0	0	0	4	1	0	6	0
CYP46A1	56	30	9	61	5	18	15	222	214	215	12	25	26	447	13	88	1	93	137	134	1	125	17	4	12	44	7	14	0	26	9	3	39	188	94	0	0	316	73	106	0	5	5	115	50	503	280	97	16
ZZZ3	4035	2372	3424	2696	4267	2246	2701	2294	5575	1679	1928	3359	2719	3951	1256	1507	537	4887	4514	4799	131	5107	2553	4091	3587	684	6141	6125	5180	89	5126	7753	660	7287	4775	9500	7551	4110	5167	5733	182	3084	7368	3720	905	4659	3869	4780	9625
SLC18A1	9	5	1	10	15	21	1	12	7	23	1	23	0	18	15	8	0	0	0	0	0	0	4	0	0	1	0	0	0	0	0	0	0	0	4	0	0	0	0	0	2	0	7	0	5	0	0	4	0
USP2	150	49	47	36	3	66	16	13	0	449	22	17	21	40	27	25	25	180	44	49	0	34	7	184	810	154	33	15	52	16	0	7	191	95	40	40	213	533	7	110	15	362	296	51	17	123	28	34	16
CASR	16	17	7	51	5	174	4	28	5	77	9	5	3	63	31	33	16	0	89	4	0	67	5	5	1	6	0	0	0	12	4	0	1	0	22	0	12	37	0	6	1	0	16	32	10	11	21	26	4
TUBG2	2435	2047	2258	1122	712	960	1793	2094	2070	997	1018	2301	1173	1955	803	1114	958	2670	2865	3318	1057	1890	1854	537	271	622	725	3142	462	1558	562	2153	421	2430	1628	1596	1666	2915	1075	1353	93	1283	2474	2136	1942	1063	188	1577	198
RPL26L1	950	734	1285	617	568	369	538	987	823	338	369	912	496	886	528	600	128	582	769	1149	30	715	278	1013	791	219	524	733	872	53	695	570	90	1268	1039	1121	250	1130	707	982	24	749	1819	270	149	363	589	1040	981
FLT4	727	1303	230	152	741	609	4154	65	386	259	590	61	4765	132	267	420	110	1332	91	682	69	472	771	725	94	305	363	2206	78	8841	7214	27	307	91	5	61	1659	3323	35	114	177	1680	598	217	104	501	582	2784	2308
NSUN2	6750	3743	7385	3692	6427	3968	4941	3778	7108	3988	3373	4932	7744	2665	2594	1798	2495	11628	7953	9439	1402	6432	11212	8110	6533	3080	10575	11498	9506	2984	10484	14656	2881	9220	8863	11728	10864	9427	6935	5760	1181	7085	10760	6911	4775	5487	6676	7114	11942
FBXO42	4886	2688	3965	2586	3439	3046	2094	2263	3470	1365	1663	2908	2096	9832	890	1847	604	4694	4917	3796	212	3406	2818	4545	1635	1185	5208	4791	2902	494	7745	4739	1342	4797	3368	3815	3884	4228	3444	3676	455	3069	5298	3504	1677	5675	6317	3759	4811
MFAP3	510	274	880	532	823	303	416	401	1008	71	235	880	553	982	234	275	59	800	731	645	13	333	445	426	389	169	1098	634	527	37	725	709	159	1031	609	712	809	883	346	668	32	828	1885	239	205	587	1261	804	822
MRI1	579	291	580	208	591	261	382	452	1148	115	317	386	386	435	175	150	267	542	593	593	134	402	858	996	374	209	527	575	388	822	422	798	226	277	654	505	736	823	487	374	68	445	736	430	442	610	52	574	468
METTL1	152	125	453	95	283	91	221	156	168	239	121	186	138	92	100	117	133	149	252	399	136	645	628	458	473	253	96	358	368	49	63	502	87	263	428	648	680	619	300	225	60	402	419	225	95	248	42	237	536
HOXC8	0	0	1	8	0	28	0	4	0	4	0	1	0	2	8	1	0	0	0	0	0	4	0	0	0	0	0	0	0	0	11	0	0	0	4	0	23	0	0	0	0	0	0	0	1	1	0	0	0
AGA	3126	3478	3613	2139	5258	2150	2425	2005	5812	1448	3582	5245	3029	5869	1879	1903	1680	3819	2844	6054	665	2347	2123	2522	3986	917	3562	2605	2501	1512	7014	4556	673	5000	2808	3705	7868	4452	4640	7151	666	3679	1719	1755	1521	3529	2840	10080	7267
PI4K2B	8	3	7	4	1	8	6	21	32	14	12	6	22	17	28	2	85	58	142	234	97	129	190	58	59	64	225	146	95	202	197	82	88	151	62	250	42	146	116	140	45	110	40	69	319	194	115	50	74
BOD1L1	18441	8661	17374	12197	13361	15845	14224	9844	22237	8322	8215	11876	11674	17532	5476	6508	12401	22373	20539	30275	5073	21355	21536	13509	15034	10775	50785	32095	19199	20997	59305	29210	9870	28148	13951	35930	20780	33916	15792	18712	3655	16534	20971	16173	13922	20739	34450	17002	34623
MAT2B	3688	2156	5386	3415	4636	1116	1950	2623	6249	506	2026	3185	3926	1843	2275	1207	262	5058	3844	3015	69	1323	2735	3288	2009	601	5627	4407	2817	86	3262	2710	398	4871	4250	2260	5087	5163	1673	2365	158	3868	7247	1540	933	1431	3855	5928	4424
TLL1	3	5	17	123	49	181	8	28	84	47	0	0	1	48	33	10	0	34	0	0	0	22	0	0	0	0	0	164	0	4	1	0	1	0	0	0	0	0	0	0	6	0	6	0	16	6	8	14	0
EDC4	10910	6615	11309	6332	6138	7389	4954	7469	8281	3113	5555	7543	5505	24784	2093	5688	4580	9095	14049	12227	3054	17151	16748	9675	8175	8022	12002	9393	6845	6145	15848	10302	5082	10532	7183	13707	6516	14810	10418	10173	1494	5549	8036	10146	9268	19004	10350	7567	6202
TRIO	888	1074	430	2191	20888	14482	15445	781	14232	12588	21307	3615	22314	630	3390	212	3272	14529	1619	13549	387	293	839	5530	14648	7983	26374	2536	19407	7838	8553	73	5518	3611	985	1304	260	1962	2499	480	3078	749	14177	12061	4260	1421	15203	1269	227
VCAN	18306	16730	3781	9193	29895	774	19197	5556	13644	160	13522	36142	3903	404	63828	5421	545	2949	682	258	28	403	838	594	2878	9098	314	8312	5322	48	112	443	17476	1397	313	1011	198	338	39	2238	169	8869	5964	943	5290	416	9092	163	231
CLEC16A	9686	5988	7780	6272	4230	3400	4911	4894	8208	3368	3544	5353	4551	14535	1664	4353	2007	9457	11866	12480	1392	12009	7658	9669	4147	5449	9572	10170	6840	3573	7408	11138	3343	8848	4870	7812	7264	16362	8020	8969	1095	5667	7820	6726	7364	11573	5284	6970	10170
MSR1	88	6	12	38	381	63	810	14	6120	48	1041	47	22	32	45	5	173	2	16	853	0	5	815	0	1734	0	521	10	6453	695	1038	17	54	6	0	1	139	4	10	0	444	37	62	19	8	6	186	33	0
CDH1	588	891	32	5367	784	428	40	170	90	364	38	68	381	284	657	26	61	608	293	46	0	50	17	141	37	42	132	111	1	8	1	0	236	35	0	14	50	4562	185	18	9	61	126	223	764	198	316	126	1
MTREX	10146	6965	12843	7167	11933	6924	7655	6478	10846	3837	7631	7475	6067	14257	3711	4617	1671	11157	12006	19502	823	22634	11944	12239	13650	3661	13445	12967	14224	1675	7930	15284	4345	16438	10229	18085	21347	15584	14992	13121	934	9908	14156	7781	4611	14419	12471	8961	20623
DNAH5	16	36	79	249	76	447	25	81	13	329	416	6	49	134	79	57	0	239	0	0	0	0	0	28	9	0	0	0	8	28	1	0	15	2	0	10	0	0	0	0	10	0	24	44	45	11	14	0	0
ZFYVE16	3032	1864	3668	2378	3110	3265	3764	1907	6059	560	1995	2191	2640	3107	1194	1233	175	4221	3205	5193	59	5004	1070	7158	4125	839	9658	5938	3389	79	11307	5365	741	4680	2120	2439	8078	3675	5845	2646	154	3829	6821	1352	772	2345	4599	2401	10201
RIPOR1	4723	2261	1365	1568	1390	1135	1663	1386	2029	1279	575	1272	1338	5822	1091	2352	1350	4047	4324	4024	603	6556	3016	4428	2133	1442	12148	1991	2691	1915	2708	4175	4266	1986	1330	3953	1987	7410	3541	1834	1344	3347	5738	1599	3870	11585	5334	3167	1474
C6	2	2	20	115	23	94	16	20	17	121	5	4	0	39	41	23	0	0	0	0	0	1	0	0	0	0	0	0	0	3	4	0	0	0	0	0	0	0	0	0	4	0	0	0	6	5	11	0	0
RAI14	4	504	38	37	70	80	1	56	569	129	157	5	1372	32	102	6	1	17	23	0	0	0	269	6	94	5	33	0	87	64	107	0	32	5	0	0	0	2	341	0	2	2166	606	2	3	25	17	71	0
SOX30	2	0	1	40	10	65	10	31	34	8	0	1	7	33	3	6	0	6	6	12	0	2	1	1	0	0	0	0	21	5	2	1	1	26	0	4	6	2	8	0	1	14	0	0	3	16	12	2	1
PNKP	11137	5709	8717	7889	6848	3587	4638	6636	10482	1794	4187	6858	5344	7930	2853	5607	9252	18964	18938	14904	4812	17726	22408	13328	9210	10872	10286	18636	13153	27760	4627	11169	10390	10966	8259	13446	8714	33646	9482	10039	7284	7156	8667	14413	26939	24900	5209	16588	8356
BEST2	14	0	10	24	45	31	4	10	32	16	2	3	5	33	4	0	0	14	12	26	8	7	6	2	10	9	17	28	26	2	2	7	14	1	0	0	10	47	14	12	1	11	13	3	12	30	1	12	7
PHLPP2	2555	1381	1301	1339	796	1207	630	1975	1353	1114	717	1140	1373	3068	497	1669	512	2248	3290	1214	290	1471	1974	1339	931	565	4381	2396	577	252	2667	2119	972	3729	1530	3826	444	2290	2727	3040	276	303	1489	2075	1440	3343	4017	1525	52
SPDL1	1126	737	913	672	912	1247	528	1131	658	96	678	711	1027	571	712	495	162	1274	2324	1493	84	981	1286	1601	898	169	1570	3174	1218	126	1126	606	152	2385	2109	1562	1953	2016	822	1287	79	415	2111	1769	266	540	746	1419	946
STAU2	4714	3355	3193	2441	3882	1277	3031	1212	7312	354	5168	2066	4671	746	1554	2399	414	6059	2386	11023	348	7035	2881	4524	3612	1186	2329	10805	5729	385	2809	6394	442	9194	3119	8766	13423	6805	4165	6647	227	2815	5448	3590	1164	2362	1088	5023	9027
SLC66A1	700	272	769	356	431	54	221	164	262	106	53	107	94	703	152	190	303	373	283	378	62	866	274	513	257	502	971	443	387	312	524	552	421	259	74	412	168	383	233	207	202	455	1027	178	475	1419	633	227	349
CTNS	1884	1255	1921	1117	2528	458	1546	1210	1387	815	616	1571	1176	1524	591	930	884	1312	2086	2387	233	3128	1538	3476	1644	1268	2180	1808	3184	276	1516	2788	711	2638	1338	1909	2632	2577	1473	1284	268	2459	4901	1267	818	2521	1461	2392	2956
RTN4R	1351	240	2108	359	1248	353	422	189	113	94	35	137	1132	451	158	252	15	1646	714	443	20	597	973	613	309	58	114	172	1197	178	371	1005	14	317	444	471	402	522	354	131	161	1071	480	121	219	134	12	649	521
PHF23	1650	436	1049	573	1705	641	447	910	963	291	293	678	1084	1460	697	285	303	1238	1070	619	241	856	833	1201	482	399	1953	719	1237	530	741	1500	306	987	1052	698	567	1846	422	324	429	801	2524	398	1394	1039	755	1542	1000
CDH10	1	1	1	25	8	10	8	0	1	41	3	0	1	12	12	2	0	5	0	0	0	0	0	0	6	0	0	0	0	1	0	0	0	0	0	0	0	0	18	0	1	0	0	0	8	0	12	0	0
INPP4A	15905	8121	11438	17485	7586	2183	7210	10112	26091	1300	5245	18858	4953	5087	3602	4859	1523	12120	11530	7823	931	7496	7644	2858	2574	4384	8420	9852	6132	3558	1619	5834	3028	9843	7531	4947	4728	8691	3530	6249	974	4596	3455	6748	8361	7702	1400	8088	2489
RAB27B	8	6	2195	261	73	34	155	19	266	6	364	63	2	40	388	18	368	207	47	156	64	0	35	427	89	7	80	194	108	104	884	4048	65	454	154	460	1	12	70	225	4	511	51	115	53	12	126	11	63
PSMA4	5222	3982	5317	3673	3805	2176	2892	5565	5572	1667	4636	5463	3729	4905	2423	2751	382	3404	5125	7459	137	2323	2483	8447	6836	603	3491	4863	3750	104	3479	5617	492	9202	7073	7032	9291	5222	3677	6687	103	5359	8479	1978	510	2307	3219	4900	6167
MYO16	4	13	62	34	31	86	11	99	2	63	13	8	0	15	24	7	0	90	3	1	0	5	1	9	12663	6	1	40	57	10	25	0	0	8	0	1	5	0	5	1	231	9	34	1	8	30	37	2	1807
LSG1	4487	2523	3859	5189	2416	2181	2278	2189	3231	1648	1585	3238	2177	5451	1451	2516	2453	5697	8399	8547	1471	12290	5127	5144	4042	4744	4738	8576	5782	2314	3636	6311	1851	7270	6070	8506	10583	8033	4383	7712	724	5561	5389	4614	4221	8404	4196	3675	13006
PARP3	467	246	477	328	513	174	414	708	1355	91	716	967	648	436	303	279	84	969	400	553	162	310	504	703	634	391	477	993	558	445	716	1188	107	613	506	459	698	759	558	256	44	1236	1544	185	457	172	100	822	845
TNC	15	1	154	88	167	114	30	46	1	71	7	8	6	19	245	18	0	39	4	0	0	119	10	8	10	9	8	0	6	8	0	26	2	4	0	7	2	13	0	0	6	50	129	1	15	6	5	9	21
THAP3	1262	438	1221	627	740	142	716	1032	723	428	605	1258	475	2937	325	637	938	915	1556	1491	284	1840	851	1237	567	644	778	1357	827	481	928	1229	723	1308	720	1348	886	1736	700	981	483	572	1074	889	828	3413	591	923	533
RIPOR3	511	240	223	255	430	394	143	163	305	587	112	260	391	884	651	47	173	277	239	149	49	457	534	123	287	379	833	155	1235	349	378	129	2882	414	129	400	174	457	266	251	239	259	238	366	1370	2580	922	193	172
TDP1	7852	5033	4385	4107	5961	5733	3396	7508	6774	4877	4245	4646	5640	7456	2886	2906	883	4851	7516	5744	326	4044	6581	4455	5067	1532	10287	8062	5930	526	4518	4280	1919	7485	6077	5728	9250	8524	5892	6127	397	3773	5999	5314	2074	5864	6995	5629	6570
AIFM2	404	312	113	411	194	152	119	351	464	149	100	339	237	178	114	168	63	942	414	245	91	361	383	131	280	169	211	492	1132	129	248	315	116	277	193	431	257	686	378	316	132	207	16	267	394	557	302	201	177
SLC19A4P	0	0	0	4	0	10	0	0	0	8	1	0	0	8	2	2	0	0	0	0	0	0	0	0	0	0	0	0	0	4	0	0	6	1	6	0	0	0	0	0	0	0	0	0	0	0	0	0	0
SPATA7	786	452	1954	661	1323	365	1087	641	2076	827	470	857	818	249	201	426	59	1584	619	1452	8	1041	301	1606	930	65	472	1828	1071	43	427	1915	67	1419	629	1149	1258	1063	687	1116	33	1869	1999	667	259	245	296	1476	3167
MED17	18652	9969	10246	10567	6432	8662	8695	9823	11840	10454	8605	13075	4836	22674	2340	8135	2053	8670	18731	21891	811	28922	7322	25967	21928	2538	8151	14741	14685	1430	11169	22904	2149	20408	11082	20038	19007	17110	11742	15811	1014	12545	12766	7397	3646	14405	8453	8929	17986
RETSAT	1666	1181	1553	1216	1584	1095	1444	1195	1950	593	1546	1472	733	4117	382	836	595	1745	1761	2972	223	1285	2168	1944	942	816	1634	1750	1577	383	1179	2331	790	1937	2141	2418	2429	1824	1830	1974	322	2054	2047	1526	1359	1825	822	1593	2432
CAPG	13396	8506	13980	8308	3107	1777	1625	5024	6579	705	2191	1734	2408	4014	1782	6834	1020	9747	6660	3028	25	4470	4708	5326	1514	1922	750	131	1730	970	2825	9314	1806	5476	5732	4314	2303	5425	2965	3789	487	1168	3932	2012	2128	4258	830	7588	3761
AP2S1	1541	792	1064	952	958	566	582	960	1102	549	943	1198	613	1099	887	766	304	1237	1578	1938	111	654	1600	2318	1454	433	849	1262	1042	102	708	1737	790	1952	2114	1960	2761	1675	621	1861	247	1178	1931	967	787	1508	759	1747	1436
USH2A	36	59	104	422	270	393	60	93	158	352	106	9	36	258	84	29	0	0	1	24	1	1	9	10	0	1	8	1	8	10	220	0	2	11	79	0	40	29	0	14	11	5	41	15	63	24	61	16	2
ZPBP	3	1	15	28	6	2	3	3	1	16	0	19	0	15	3	6	0	18	0	1	0	0	0	0	3	0	0	1	71	0	0	4	3	25	7	0	0	0	9	1	0	0	1	0	6	1	5	37	0
TG	2407	255	421	1048	860	459	983	482	1403	434	326	1168	187	1399	281	526	771	440	1055	910	206	1587	282	1388	298	652	954	1171	927	423	256	544	781	659	373	376	1164	899	963	1063	302	789	434	684	2657	1019	1300	1842	811
ADAM28	199	109	165	723	630	233	644	136	2051	398	183	304	120	101	491	44	34	403	243	71	26	482	311	391	95	354	28901	86	1801	145	363	1184	2096	1658	23	208	85	438	272	101	140	329	18685	33	762	447	10925	211	182
BARX2	2	36	74	5	4	29	0	0	62	68	3	26	0	24	2	83	54	332	21	0	0	0	0	0	16	0	1	0	1	0	0	0	1	27	0	24	3	213	15	101	1	0	3	2	5	64	0	4	0
DCUN1D1	2688	2483	2919	2149	1628	1973	1607	1440	3109	1494	1579	2060	1796	5666	1018	1528	359	3156	2539	3759	222	4652	1613	1962	5040	892	3495	5769	5714	202	7493	5041	329	5014	2804	5245	4321	3017	4684	5652	108	2360	4242	1652	564	2854	4356	2703	4112
JADE2	7853	3740	3575	4377	4754	1703	4053	3370	5449	686	3413	4539	4001	4190	1159	1823	1840	6606	7447	7130	1307	6462	3892	4236	1889	2495	9102	6982	3862	4421	3825	2899	2249	6103	4085	5163	3960	8731	2973	3251	1203	4149	9767	3684	8493	10520	4535	5797	2836
ZIC2	0	3	1	19	0	94	5	10	0	0	0	0	10	0	21	0	0	16	0	0	4	20	12	0	0	0	0	50	0	1	0	0	1	0	38	0	219	4	33	6	1	0	0	0	16	1	0	0	2
LCP2	41832	29131	25426	32856	17118	5426	9707	10498	20858	2775	6195	22876	9914	30317	5205	12538	4527	30675	37378	18136	3271	28299	7775	32858	21976	17026	47144	17192	22524	3257	26182	18046	5688	25302	21545	14058	17725	47225	13457	18014	1546	21975	39465	12285	11901	23453	24988	29235	38985
TRIT1	1212	743	1073	763	1342	1249	1315	1135	1470	835	963	1189	841	3656	457	578	630	1908	1749	2630	322	3649	1879	1501	1685	816	2560	3009	2997	214	4648	2076	364	2589	1643	4842	2244	1965	3146	2034	271	1608	2650	1972	461	2086	1482	1876	3915
ADRB1	0	1	672	74	14	24	0	39	51	275	14	43	2	35	26	5	16	12	9	28	88	36	36	0	11	26	26	23	2	88	0	15	100	13	78	56	27	3	0	59	4	6	3	67	82	7	15	1	0
GUCA2B	0	0	4	1	0	7	0	0	4	4	0	0	0	1	0	0	0	0	0	0	0	0	0	0	0	0	0	0	1	0	2	0	0	0	0	0	0	1	0	0	0	0	0	5	12	0	0	5	4
CUL7	6181	4345	5592	3506	8042	3332	3999	4526	6562	2648	3093	4712	4568	7000	1989	2988	3086	14873	6775	5369	1707	7165	5828	7469	5924	3056	4837	6732	7121	3960	4589	9155	3033	4050	3728	6671	4487	9486	5125	3042	2551	5243	8637	3445	6468	7985	2126	6875	7415
CTNNA1	4839	1373	6050	2036	2217	375	2463	1068	1130	536	683	2234	2433	567	3559	4485	1398	2200	883	1598	36	1018	1433	452	1618	1665	926	689	1650	511	295	272	2564	2893	605	432	426	1269	724	801	292	1084	10955	497	1603	870	1622	456	865
PHKA2	13019	7651	10395	7901	13117	6241	7110	13762	15039	5064	6315	11181	10689	17037	4375	6474	4767	25577	23090	24290	2489	24972	17851	14897	13449	8351	21017	21085	13692	3473	18586	22314	5534	24867	16495	31232	16725	22604	12496	19034	2058	11583	23883	22217	9280	18929	15446	13112	23620
CNTLN	2550	2365	3854	1478	3513	1513	3439	2161	5808	767	2854	1515	3038	1446	1572	1237	1271	3805	9504	6464	286	7676	7072	2830	1299	1309	134	8739	1508	360	3108	49	227	9072	2574	5483	4756	9409	2441	3248	133	3416	6202	4695	592	872	335	3487	22
EPHA3	0	0	7	9	9	8	10	218	0	14	2	83	0	230	2	5	8	0	1	0	0	0	0	0	0	0	0	0	53	0	0	0	0	18	1	0	0	0	18	0	1	0	0	0	9	5	13	18	0
HSPA5	37152	16116	39600	15985	32774	26261	46576	31162	24084	25885	38132	11005	11520	60727	27510	28312	12366	37064	19830	38472	2511	31343	52391	61658	76632	15780	13421	23266	24681	9019	13168	44999	21610	19419	86894	64908	34781	131889	12785	14515	3826	24941	40044	7355	13848	39096	15111	21677	48693
DSG2	7028	5657	29	1436	2662	2520	1881	2411	48	497	5145	1890	5424	2751	735	2236	174	8917	6782	4656	180	7	4763	2864	6560	157	801	31	2699	36	4	176	319	7984	6915	7584	8	7467	3371	7701	284	121	17189	4006	264	2315	1887	9093	4254
GEMIN8	709	414	768	463	664	331	563	806	942	179	492	705	519	584	230	319	142	682	699	931	158	686	468	708	559	256	700	1197	913	383	513	932	116	937	700	765	752	1284	832	851	93	914	749	492	328	350	337	825	1122
OFD1	9969	6896	18627	8037	12502	7613	10939	16264	24777	9019	7313	12582	6497	20492	3471	5908	2351	16447	13562	16569	1831	16999	6142	19856	20124	6426	19181	14425	14373	2188	14774	15816	2971	18894	10987	12561	12024	23870	15986	10715	1028	11879	21854	10550	6624	10045	13034	12029	23253
GPM6B	73	138	70	58	127	102	98	146	300	289	73	83	166	382	20	55	6	141	212	182	22	141	85	111	265	15	440	219	191	2	244	95	96	142	143	220	67	502	212	127	34	47	214	80	50	312	271	111	180
PREX2	4255	1550	56	6951	14	81	43	417	41	53	16	511	40	2695	113	1017	131	837	42555	1	0	1	22	15	3570	9	0	1	0	22	16	37	2368	1972	32	102	0	3038	46	462	165	4	0	17	13	1297	297	5375	29
WDR37	2589	974	3532	1742	3510	1018	1933	1273	3712	1028	938	1966	1100	2313	813	875	1319	5326	3977	3302	748	5789	3296	3786	1905	2692	6492	4474	4275	1269	6792	4929	1777	3042	1607	2372	4622	5308	1778	2004	437	2274	4627	1835	3336	3601	5347	3656	4074
YTHDC2	7560	5274	5351	5574	6598	9568	8070	6870	16188	2996	4570	8132	5446	12813	2823	3142	1667	9768	10163	17681	1282	11820	10149	3968	7927	3102	23288	16407	9459	2574	32276	7214	4646	12638	8072	16229	11412	14474	12197	12106	1058	6324	10118	7216	5919	14217	22090	7153	19267
CTPS2	2881	1458	3817	56	3278	594	1578	1604	2758	497	19	1571	1495	1310	1015	1221	261	3153	2618	2107	198	2842	2266	3210	2721	624	1611	3199	2959	250	2286	5273	306	3162	1663	2479	2551	3931	2597	1725	135	2725	4611	1303	698	1448	1134	2131	2188
ATP6V1H	3503	2530	3942	3040	2826	3015	2538	2638	3188	7419	3541	3227	1365	9859	995	2130	1144	4376	4601	6920	484	6961	3200	5849	3995	2087	4060	5501	3845	299	8133	7004	1908	5442	3804	9831	6187	4774	5936	6985	309	3193	6523	2961	1420	7347	6189	3929	7227
POLR2B	20750	13674	16104	15054	16709	18880	10354	14002	19527	13072	15564	12033	10504	40762	6345	9056	2831	18356	20474	21112	1353	21455	19681	23389	27269	3863	28906	21965	17518	1138	34743	28924	4121	27109	16570	24127	16841	21613	19773	17226	939	14291	21225	12712	5931	16125	20725	17646	31918
ATOSA	3007	1782	3744	3193	3054	3446	2659	2460	6023	4063	1851	2954	1703	8492	942	1231	300	7386	3624	5952	132	4508	1293	4401	3935	1153	22086	4712	5970	237	15509	9430	746	7319	5336	4008	3944	4826	3767	4948	176	5134	7884	2547	1590	3254	19586	4867	12741
ARAP2	12260	8427	875	10878	10150	19928	13918	8553	17876	10758	11137	11528	6074	23999	2067	3380	2311	27294	22338	33178	809	11667	8987	8298	14560	4796	17460	22144	11555	824	60014	28600	2242	22496	19596	15881	12080	19726	10437	21205	557	7536	14708	13950	4049	15221	36712	7634	34223
TPR	39281	23858	44533	28347	49880	30813	30223	34823	57302	28988	37100	35518	27213	65826	14477	15851	19837	57474	58810	78316	13672	73903	55610	56812	51721	29775	67361	82206	51213	19265	79309	59282	14415	91881	62667	103640	78616	69467	55248	61590	5161	39560	56625	45393	32330	53640	38891	43855	74920
CP	142	39	124	211	650	263	89	141	396	216	37	129	201	302	314	44	24	285	114	17	0	14	25	34	13	16	753	107	66	8	252	115	254	157	62	61	19	81	12	15	0	32	99	48	36	83	463	70	187
KATNIP	4762	2815	4420	3394	2873	1596	3664	3277	4314	1345	1595	3640	2584	2871	1018	2110	1988	6075	6810	6874	1113	8714	5491	4191	3213	3969	4782	6386	4069	8232	2511	3792	2916	5054	2702	3762	3644	11095	3613	4352	986	4420	6644	4071	5500	6879	2593	4091	4886
DTNBP1	6577	6923	4791	4872	3997	2370	3217	2669	5112	2895	1679	3658	3256	5470	1403	2218	2367	12204	8532	7027	1869	15823	5130	5797	3013	3381	9046	5839	4519	3205	6329	4545	3631	6147	3916	8975	5544	11754	5360	5821	1324	4384	5558	4463	5339	10212	6450	4711	8157
XK	140	37	16	147	287	159	10	60	16	281	59	71	350	180	367	145	1	56	24	14	0	5	0	0	823	92	46	0	188	1	0	0	53	34	1	86	67	55	33	2	11	34	152	13	831	6	167	67	0
ANO2	2	1	266	53	19	33	2	14	4	59	3	1	11	28	26	9	0	1	1	13	0	7120	0	1	12	4	0	0	30	4	4	328	3	3	0	12	25	6	3	8	2	24	24	4	4	1	16	2	18
FERRY3	1358	923	1485	1217	1248	822	806	589	1642	900	497	1100	848	1312	398	632	163	1833	1951	2320	48	2020	981	1803	802	385	2210	2493	1551	20	1695	1158	218	2597	1776	2107	3056	1610	624	2204	67	1199	2750	1205	409	1334	2057	1493	3019
SCML1	49	102	31	232	26	20	31	21	163	30	37	1102	3	129	44	56	94	22	101	14	0	65	12	85	271	81	5263	9	298	59	344	131	390	1098	0	237	27	130	187	1234	38	77	53	257	149	317	1738	82	577
WWC3	1824	1670	1976	474	2544	161	2044	1182	1255	1136	2044	2086	1794	919	342	330	1048	5080	1933	4618	34	5703	223	5033	1244	2040	4455	2166	4059	1575	470	2941	2498	2785	1512	2455	4843	831	1358	2410	1056	5622	2987	2314	3401	2632	2046	926	1767
ARHGAP6	240	207	20	105	12	18	13	130	14	25	4	71	8	85	213	10	60	203	401	6	0	5	1	1	1	3	31	14	22	2	0	0	24	239	8	16	0	692	89	44	9	11	562	34	22	270	43	2	3
FAM184B	224	150	93	125	148	206	109	234	277	230	86	167	88	924	19	100	90	215	285	314	72	255	292	236	219	63	607	217	178	68	618	205	323	238	139	285	131	337	247	246	95	114	87	203	375	1044	420	166	157
MAP4	16604	13078	22181	15293	11276	8787	11948	12460	16264	4140	16541	11064	11521	14784	3844	10452	4567	18123	14861	20362	1552	12729	10445	26347	13535	5425	9571	20939	14355	5367	15549	17886	2364	16360	12466	18379	16289	13288	12568	13502	985	19001	18454	9801	4600	7364	7372	11441	25924
GOPC	1081	562	1530	822	1280	703	849	824	1277	476	445	826	917	1114	529	630	631	2763	1571	2212	547	2623	1756	2225	815	863	2749	1991	2719	721	2116	3417	592	2208	1874	1735	2880	3542	1367	1387	560	1586	3292	1460	1665	1180	1104	1911	3459
ROS1	7	8	20	92	9	96	15	20	2	90	9	0	9	33	8	9	0	1	0	0	0	0	1	1	0	0	10	0	0	5	0	0	12	0	0	2	4	0	0	0	0	0	0	0	14	5	5	0	11
USP28	912	606	1158	645	1134	996	846	994	2698	300	325	1513	1994	1284	790	445	456	1938	2039	1931	205	662	1727	1208	412	679	3100	4026	1582	316	5383	3174	455	2850	1125	2046	2038	1987	857	2290	163	2638	4848	1126	498	483	2187	1176	1103
HDAC9	1626	3831	11008	2377	2465	126	250	104	984	215	44	592	393	92	1226	167	87	8585	767	80	207	10675	385	6973	2965	566	482	167	2218	56	29	2250	1079	2672	32	269	2410	6589	227	1243	542	177	647	750	1053	1189	241	522	11004
TSPAN17	251	318	1677	490	646	321	615	759	1195	292	489	423	526	363	434	78	428	1200	924	1028	360	757	1280	1248	688	605	1366	1523	142	328	805	278	528	667	471	555	972	1659	475	312	165	1370	1097	434	2456	495	226	195	586
NOP16	735	528	1156	486	769	649	344	527	623	278	516	545	576	1030	379	264	166	856	848	1038	109	990	1401	1145	1167	223	1152	1132	846	228	912	604	556	908	1120	2298	1471	1657	485	853	94	928	1191	514	646	1582	813	564	981
CC2D2A	659	321	730	224	958	389	388	225	1408	176	144	240	199	278	102	114	37	767	392	1407	2	346	199	225	291	191	1319	838	351	55	532	680	125	752	373	515	174	308	180	261	16	465	486	265	174	242	674	174	839
RRM2B	1120	700	1358	898	1540	1045	1319	731	2711	762	757	982	768	2723	493	487	349	2190	1144	1564	99	1338	949	2847	856	450	4688	2629	1080	206	5879	2210	681	1576	1358	1234	3137	1632	2557	1482	96	2315	3779	649	721	1115	6088	1664	3924
ZNF800	2667	2115	2068	3287	2057	4388	2212	2550	4045	1871	2414	2516	1713	6839	863	1898	164	652	2225	6280	58	3209	639	6544	7024	772	7836	3891	3802	49	12336	9236	341	6107	3885	7188	8156	2604	3784	6137	35	4070	3264	1594	586	1648	7463	3210	8154
TNFRSF17	5	11	9	12	30	7	7	2	54	31	0	1	14	8	14	0	0	27	15	16	0	7	13	1	0	13	84	7	26	6	69	1	12	0	12	1	10	66	4	5	4	5	13	11	42	24	5	7	7
SNX29	8345	2778	9149	7628	14097	2554	8429	4429	9423	2784	3467	4931	2643	3146	3326	2944	4776	10415	6741	16377	2104	17117	12077	8714	4087	11069	25143	8546	11001	13710	2730	9407	18206	8001	5962	9207	5300	13647	4363	6014	3638	7346	10614	9267	33900	15255	9404	8675	8927
LMO3	0	0	0	20	0	8	0	1	0	4	1	0	0	5	4	8	0	0	0	0	0	32	0	0	2	0	0	0	0	1	0	0	0	0	0	0	0	0	0	0	0	0	0	0	1	0	0	0	0
MRPS10	1189	663	874	989	1010	650	695	808	1361	341	543	1100	929	1626	608	523	67	2025	1147	1718	18	832	607	1183	929	247	1895	1386	962	22	2016	1616	148	2220	1300	1610	2173	1357	849	1713	19	1234	2030	675	169	784	1938	1724	2425
GUCA1A	1	13	2	13	7	27	4	10	28	10	7	0	0	74	1	4	6	21	7	9	0	18	1	3	51	8	38	1	15	0	64	11	12	19	1	1	6	2	106	2	0	4	11	24	11	28	28	1	8
RSF1	13473	8305	11035	11477	9182	10983	8559	7533	13575	8847	7452	8716	6897	36352	3163	5550	7961	14238	14351	17846	3420	23553	14222	15832	12730	7832	20023	19176	15240	9453	35671	17162	6097	17691	8922	27754	19766	19490	16919	17050	2676	9168	16074	11059	10617	32020	20055	11388	20089
VPS13D	55492	23733	28160	32658	18410	7766	21272	19766	35113	5742	7975	19120	14406	50151	8704	19365	8305	74121	53690	45859	4251	55803	33509	24015	16448	17136	55573	48910	25142	12319	29940	30282	18976	36317	15945	31542	26481	52296	35892	25316	5428	21885	27930	23860	30779	98090	47313	44351	30753
CELF2	22303	16772	19796	16398	9200	6644	7797	11628	15291	7835	7713	14673	7439	28478	3667	9245	10518	17916	23977	17434	3168	37526	6924	26512	15739	20255	11266	11123	23614	5493	18215	20427	6211	23008	11110	9846	24876	29016	11190	13942	1899	10894	18536	12428	10893	19153	24481	20131	29273
FAM120A	28784	14382	21436	14035	24383	10226	15836	18797	27130	5096	15531	19871	15715	15466	8806	9143	8182	19992	22116	32634	2166	17971	26417	26152	11423	9030	15143	23232	15414	7504	13865	25920	7608	29125	23677	34953	17866	26935	17998	19998	2469	26390	25088	18799	14471	17210	10313	16188	28173
R3HDM1	13090	8433	11534	7690	6989	4319	6593	8821	10628	3357	9356	8802	8093	5525	3274	6166	1465	8066	12804	21045	670	8589	4501	12145	11577	2171	8665	11482	10042	464	5625	14545	768	17337	12584	13415	15451	11624	7626	12721	340	7663	9427	6316	1722	4738	2188	8858	13148
COL9A2	893	994	469	726	3506	306	194	601	503	1149	164	270	1735	600	456	553	272	462	754	30	46	700	186	154	775	1709	1204	552	1632	470	462	522	3071	865	162	222	230	1018	2757	425	831	153	321	304	600	907	1932	423	556
KITLG	1	2	5	11	7	40	4	28	0	62	2	1	1	10	7	14	0	0	0	0	0	9	1	0	0	0	0	0	0	1	0	0	5	0	1	0	0	4	0	4	8	0	520	5	10	1	1	0	0
ERCC8	1368	493	2420	813	2447	811	1676	1169	3044	329	1499	1839	1179	530	894	508	59	1340	1168	4273	79	1914	1668	2641	1671	429	1546	3333	2439	189	878	3901	344	3130	2455	2854	3382	1848	873	1776	93	2842	4731	1396	458	698	1141	446	6878
ADAMTS6	1025	902	469	809	703	1473	1120	1523	3741	964	1196	2377	900	2108	351	470	943	157	735	2269	225	1151	540	390	2349	195	1916	2908	2779	196	2516	1496	198	3017	1334	641	525	1575	351	381	145	1905	2115	1264	785	588	631	288	3336
H6PD	17144	8455	13426	8830	11731	4878	11145	7087	15288	1207	4247	5435	4374	5377	2277	5531	2931	13562	14307	11574	1086	7846	8230	10746	8625	2998	10552	8536	7491	6507	9796	13335	4537	8719	7681	13750	8598	13591	6605	6636	1419	10157	3940	6696	7010	10071	3713	10951	7020
VAMP3	1494	819	1610	1122	796	621	755	795	778	421	779	889	442	1307	314	757	513	1198	1540	2037	335	2230	792	1984	2532	1234	1271	1180	1068	378	1790	2297	1008	1997	871	2122	2257	1573	1165	1869	206	1314	2144	638	857	2696	1827	1366	1563
PER3	95	216	3170	177	69	70	421	334	84	118	47	32	121	58	243	71	83	687	274	83	19	607	31	547	847	300	768	82	93	41	299	1470	146	477	316	150	2423	830	146	50	5	378	219	35	184	200	648	176	740
UTS2	11	37	157	13	14	27	0	29	2	4	0	0	0	1	27	2	0	171	5	4	0	25	0	9	24	4	0	0	0	0	2	174	6	0	0	0	0	521	332	0	1	0	6	26	2	7	6	7	75
TNFRSF9	4	9	37	13	44	15	14	17	0	6	11	11	1	5	25	1	38	79	44	1	0	47	1	18	267	76	31	1	13	0	5	14	65	7	2	17	76	196	1	37	64	57	201	8	21	28	103	10	48
EPN3	4	0	15	3	11	59	1	23	10	9	0	2	2	32	17	6	1	61	0	1	1	11	6	1	0	3	3	4	6	3	1	0	7	0	8	1	5	48	10	1	5	13	14	0	17	2	0	24	4
LTBP1	6588	4908	90	3379	862	508	174	2787	1832	460	291	2529	3346	2265	3690	4416	334	9730	6105	2285	251	74	3369	50	626	128	23	2538	66	105	760	15	374	2418	697	1777	94	3725	1847	2280	42	39	78	1530	670	1950	241	1454	114
RCN1	3102	5331	1249	1534	1656	1602	1140	2615	8750	1127	2622	12712	3332	4189	1042	1185	2870	4842	4309	9879	1717	10189	3986	6385	3026	1222	1132	7674	3322	2306	5648	3506	874	8769	4519	6723	3398	5584	6007	3373	687	3259	3682	3082	3824	3388	920	8942	4143
ELN	17	11	1797	168	130	266	70	64	14	245	44	11	40	117	67	39	0	104	32	0	16	15	16	7	562	41	1	12	59	137	2	1837	400	61	11	43	0	87	40	0	188	2315	577	7	58	14	12	112	2509
RFC2	2793	1610	2049	1379	1622	1795	1153	2331	2898	445	1605	1616	1823	2760	1137	1245	554	4120	4668	5366	186	2439	4281	2970	1974	785	2585	4092	1287	363	7696	2832	350	4615	4658	7236	3748	4487	2634	4378	108	1405	2131	2455	606	1391	1680	2805	2641
ARID1B	28842	16548	58411	15289	24190	10405	12487	10433	21544	5866	6263	11225	14323	14919	4651	9079	8110	23805	24589	27466	3494	34529	23854	24470	18638	9687	21949	32003	19420	12174	14588	34932	7683	17852	12537	9366	28747	31879	14941	14661	6507	18304	26581	12073	14540	23757	13059	18302	30066
CLPTM1L	9444	7260	4459	4413	3852	1890	2905	4939	5982	4329	2959	8081	8519	5364	2599	2992	2060	15830	8264	11403	1214	9802	7917	5771	4463	2352	6240	9800	5532	1653	3476	7635	2406	11593	7779	9468	9173	8266	10536	7827	1057	7017	7616	6329	4346	8441	6530	14417	6807
NEDD4L	1352	959	589	4296	406	368	38	1340	350	621	261	331	803	422	136	367	158	3183	12172	1172	42	735	928	583	328	579	415	762	284	88	71	44	237	1568	65	454	908	12657	68	1129	157	1899	859	447	403	5152	612	1315	562
FOXP3	80	103	260	168	232	153	52	189	183	263	59	149	56	628	30	108	53	135	198	222	22	138	311	78	64	380	1186	187	114	34	293	138	290	157	98	151	46	518	92	129	52	158	184	115	404	988	256	106	86
PPP1R3F	334	81	314	171	339	114	152	234	579	144	138	177	121	335	94	143	160	394	259	171	145	419	450	331	114	240	417	216	262	307	269	254	287	186	208	112	69	1004	101	111	120	224	183	183	619	571	231	394	217
HEXB	3088	3778	11396	3177	12753	7859	5696	1744	7393	6173	5694	3131	3392	2448	4914	1155	784	8659	2186	9670	255	4169	4538	4386	4808	2330	9467	5752	3917	720	7726	15272	4007	9441	5381	6570	7892	2724	15621	8373	442	9189	7730	2886	2450	2556	10040	9229	7216
PTCD2	302	211	650	230	513	168	365	361	902	141	286	400	296	298	195	181	54	400	533	983	38	650	640	317	297	162	876	713	637	51	733	1259	132	1022	574	633	507	865	445	470	57	741	898	397	143	327	264	505	1132
NEXMIF	24	93	19	59	27	143	44	18	112	53	33	16	17	37	22	7	0	6	7	915	0	0	155	2	4	1	26	437	0	0	1775	22	1	225	200	13	0	7	19	120	0	0	1021	60	9	16	68	32	0
JKAMP	1240	881	3075	1562	2030	1375	909	1063	2035	1010	927	1666	1176	2042	687	960	60	1699	993	1991	9	778	529	2273	1448	201	2500	1391	1154	48	2660	2433	240	2649	1608	1954	2388	938	585	1540	39	1964	3857	823	280	744	2089	1947	3049
DKK3	40	73	50	61	40	47	8	15	92	116	20	26	12	112	2	6	8	3	32	110	0	45	14	82	8	35	118	99	41	37	88	44	24	25	13	83	21	66	26	31	1	94	54	14	97	124	156	87	45
ARHGEF5	231	24	457	195	31	150	94	31	168	34	44	91	48	59	202	76	47	201	508	4	13	100	34	26	57	614	1880	4	324	96	205	58	95	908	192	125	51	255	80	37	190	198	494	393	544	1060	521	458	0
NFE2L3	2058	1902	5088	1791	4219	1958	3076	1489	5717	2404	1240	1743	1170	7287	957	1362	364	3462	4241	6515	138	2988	3632	4270	3316	748	7237	5905	3049	43	6126	3547	1305	3778	5141	8767	2687	12394	3715	3263	344	6927	4318	2855	1528	4998	6338	4400	11620
MCUR1	1915	1046	1402	906	1107	1027	992	896	1710	393	1858	1218	1430	954	768	826	248	1881	1520	2911	49	960	1288	1982	1544	265	634	2183	1339	153	1860	1630	96	2756	2569	2353	2661	1604	1117	1722	67	1445	2280	1109	250	392	519	1525	1609
LIMA1	1547	732	2810	646	1958	590	991	491	2100	293	1400	807	1125	1387	441	792	209	1220	1369	1893	114	452	1217	2238	795	424	347	1909	1386	276	1459	3551	194	1280	1214	895	2350	2989	355	624	149	1685	1540	583	379	599	204	644	2489
LETMD1	2602	1673	2988	2027	2963	2504	2004	3084	4853	1383	2463	3179	1490	3968	865	1180	1088	2634	3001	4033	511	2420	3275	3709	3258	867	3745	3624	2688	621	3922	3836	1462	3157	2606	2921	4526	5886	2215	2823	589	3062	3821	2692	2212	5174	1543	2222	2805
SLC4A8	8151	4368	5472	2422	3297	1756	6176	2028	5949	563	2293	3116	1746	2663	589	2306	4717	5170	7986	14933	1646	9119	5058	951	4095	1381	2280	5790	8575	6331	1809	4860	1481	4775	3436	3134	4017	7419	3160	6607	2262	3701	1825	2099	1826	8309	622	3636	2435
LAMC3	14	23	84	75	34	176	26	79	25	64	16	24	11	51	20	15	14	152	36	0	1	51	23	6	128	14	29	17	13	52	10	7	23	31	0	54	34	90	21	4	7	8	135	8	128	67	67	45	581
PTGER3	67	569	60	203	208	16	0	6	21	63	5	103	1	59	61	353	0	433	22	10	1	2	15	15	16	11	9	5	2	5	16	10	11	15	4	72	0	115	33	63	9	2502	4	0	17	28	11	1495	232
TNIP3	47	35	5	89	5	25	6	37	86	28	3	39	2	150	28	27	103	39	93	5	18	6	7	1	0	129	138	24	7	84	11	0	33	157	154	102	6	182	14	46	1	5	21	103	178	131	91	41	0
MAPK9	2300	1384	2928	1721	2129	1297	1226	1328	2206	545	1398	1483	1540	3675	804	1323	593	3129	2176	3489	129	2277	1672	2491	1816	479	4669	3042	2256	186	5738	1568	401	3334	2430	2969	2595	2122	2063	2415	110	1903	2884	1468	461	1990	2717	2169	2324
COL23A1	141	278	41	85	652	78	42	172	70	15	138	275	923	291	87	93	24	48	288	129	6	5317	138	11	43	108	46	107	129	193	53	35	157	38	72	36	23	752	881	141	8	181	25	34	389	179	52	459	56
FHIP1B	2522	1623	2018	2100	2877	1732	1639	1425	2605	1795	1032	2901	2585	3952	795	1627	1241	4287	4643	4691	616	2847	3216	5097	2199	2133	4464	4217	1960	1263	3631	4079	2864	3310	1873	4003	4502	4043	2173	3074	982	3280	4333	2846	3104	9775	4292	5004	3956
HERPUD1	22384	11809	7284	9151	8549	7521	11987	14511	14218	8341	13358	10603	3828	38031	5444	20077	11969	14872	16641	8921	2259	30441	18291	11341	16862	12006	10376	7822	11377	27820	18663	17278	18924	7832	17776	7601	28903	71040	5038	4844	3913	8063	5864	4429	13290	33507	18887	5723	14646
HOMER3	42	42	111	52	803	10	37	50	14	42	4	20	17	42	103	19	16	813	172	46	1	77	20	258	31	112	197	18	11	3	38	16	139	27	12	64	5	172	210	22	26	64	50	15	53	22	148	472	11
RAD51	4347	2884	2056	1919	1432	2664	1427	4381	2881	1314	1653	2622	3012	3253	1788	1868	425	4849	5782	6032	114	749	6725	2596	1863	623	1010	5595	1104	299	3302	1747	336	4774	7336	10491	2598	4880	3627	4418	80	727	4293	4455	752	1067	813	1728	1282
POLQ	5029	2380	990	1444	2713	5521	1627	4324	1774	3380	1567	2502	4100	5921	2900	2040	1897	6588	9623	9267	490	839	5644	3201	1793	1142	299	11813	947	915	7688	1756	283	5009	10258	12924	3766	7321	5542	6494	133	482	8156	7629	597	675	1506	2324	1280
PIK3CB	1947	1182	4224	1122	6895	1185	2161	1417	2984	615	1139	1249	2017	2249	1910	1305	362	6638	2561	5730	138	4371	2265	6905	1866	2794	6897	5555	3057	148	8422	7027	1064	3795	2057	3797	2887	1957	3185	2724	135	3365	7381	1962	952	1743	6415	2969	9106
CYBA	8447	4574	10249	8870	14843	1570	4987	5715	6919	1456	4494	5583	3082	2320	8775	4292	5006	16095	6957	6391	476	13123	7441	17267	8767	10773	23258	4019	6559	1993	4487	12708	13493	8120	4631	5314	10307	11782	1898	5687	2412	10033	22356	2847	10911	20073	14696	9700	14984
THOC3	667	380	477	386	481	422	200	574	976	132	262	924	727	828	276	410	144	908	1260	1151	48	563	1107	877	351	149	874	807	566	64	726	351	291	588	1151	776	810	927	580	967	58	524	696	739	653	1281	695	963	1288
HEBP2	2225	442	3158	1043	1426	452	395	1849	1427	821	1911	1401	1205	2292	877	1155	361	3854	2568	1979	231	2365	1347	4729	2485	831	2410	8	788	347	449	4289	684	3419	2065	1691	2044	2543	2806	3369	147	2296	3226	1161	481	2876	3094	3367	2982
MPHOSPH9	9476	6112	8672	6757	8731	10183	6911	8642	10906	3868	4638	7602	6924	24064	3449	5088	2126	16116	13880	18418	880	12639	7135	10456	8427	3364	8791	21381	10620	421	22950	20295	1097	17620	12595	18261	12179	11882	18478	16022	286	5929	16698	10654	2267	6287	6386	12244	19659
PLEKHA5	6945	4658	398	4932	6311	1893	6047	3064	11257	3263	1342	3963	3725	5786	1137	3046	2213	6337	6302	9905	1111	18517	4451	2728	3822	2044	1707	22674	3420	1459	23401	3163	429	7929	4217	4136	11612	8370	1549	4857	544	7729	17950	4055	706	6229	1669	5123	6763
PRSS8	76	137	89	129	103	92	62	179	188	316	42	66	63	317	10	35	38	87	114	137	42	119	132	43	33	60	151	68	108	48	122	76	129	61	57	209	15	238	126	176	66	77	65	118	177	366	61	39	44
SIKE1	1419	704	1296	1072	1330	817	720	1169	2328	660	1041	1020	814	2482	756	793	337	1860	1499	964	305	2219	1927	959	1310	706	1371	1673	1530	756	1549	2372	598	1886	1727	1505	2035	2473	1336	1554	198	1186	2232	1040	1123	1876	1289	1632	3076
RRP12	2430	3200	11306	2273	3297	2228	4428	3145	2726	9145	2209	2149	2115	2781	2029	2202	4119	4198	3213	5119	959	12375	7668	12636	10253	9590	2357	5923	7082	4756	1959	15219	4685	3658	3761	4006	10677	26795	2644	3092	2895	7781	10254	2823	5289	10640	6782	4611	6632
FNIP2	5773	4130	4213	4033	1617	1775	467	1586	9687	1877	1439	3897	2784	4015	1226	1051	1042	5504	6389	455	257	4305	5221	4678	2214	962	4646	6971	2645	708	12080	7396	4118	4786	1892	5722	4540	6274	3049	3497	349	2829	2723	4182	2603	6168	4559	2765	5314
MSMO1	834	574	4642	874	469	2823	1830	913	1619	307	3000	736	2312	1993	212	664	15	1445	1132	1418	13	263	2883	2416	2104	80	833	1810	642	44	1638	3815	146	1796	1162	1450	5435	795	1669	1153	35	974	2866	401	145	453	983	1768	2956
TTC17	11748	6336	6910	6803	13378	3887	6972	7689	13050	5123	3924	7718	7165	14983	2826	4205	1583	12866	12057	12983	602	19184	5863	21476	9468	3588	15795	13716	12543	1455	13236	22451	2353	12238	7045	10573	22586	12888	7323	9700	688	9402	19237	6768	3782	8863	11026	7860	25885
ALX4	64	28	7	19	12	31	1	3	5	15	2	4	9	19	0	2	0	17	1	2	8	26	7	52	1	0	10	1	22	9	5	11	18	1	5	4	7	20	1	8	2	2	9	13	49	57	5	7	13
FSTL4	438	47	2	42	11	32	22	5	54	8	1	12	8	57	4	11	8	11	2	390	42	17	11	6	3	3	91	22	9	70	0	6	17	0	39	0	16	9	1	1	9	9	1	47	13	4	8	50	4
FOXN3	1942	1360	2540	1706	1495	1657	1454	1466	1810	833	1460	1088	1245	1686	501	742	1582	3459	2178	3432	746	2392	1700	2026	2699	988	2975	2740	2614	804	2230	4108	839	2275	2305	2252	3879	2636	2464	2292	476	1837	3547	1838	2080	2552	1478	1370	4896
METTL24	31	10	0	19	32	31	29	17	22	15	11	13	8	98	4	7	0	33	89	63	0	7	14	32	25	17	108	38	21	0	30	17	5	40	77	15	8	22	22	24	0	41	29	20	15	21	73	34	16
AKR7A2	5030	3501	6444	2791	5061	1652	2813	4740	5173	492	4723	4132	4086	3110	2878	2533	891	5667	3635	4558	212	2537	4293	7186	3492	1124	3460	4123	2500	517	3638	6950	1335	5889	6988	9161	7346	4005	2652	4115	376	5095	9073	2877	2157	3354	1332	5251	6421
MRTO4	1260	976	1887	842	931	485	911	1309	1194	319	1122	1386	1143	656	915	620	710	1143	2012	2643	550	3364	5121	2074	1581	593	1476	2093	1585	325	792	2051	669	2020	2398	2798	3875	3074	1117	1587	516	1614	1793	1340	1218	2065	717	1430	1949
NNAT	30	14	40	14	37	31	49	53	20	27	18	17	24	68	15	14	8	46	196	94	5	69	76	74	68	28	127	86	75	6	55	102	61	71	39	191	43	68	25	57	20	45	41	67	74	210	81	35	40
USE1	2025	1102	1738	1142	1633	656	1121	1276	1507	726	926	1057	757	1322	523	1103	1461	1753	2008	2520	933	5257	2358	3012	1692	1480	1248	1988	1664	1546	624	1178	1076	1287	1297	1728	2122	6022	1556	1067	552	1452	1933	1174	2808	3558	424	1268	1406
MCF2L2	378	256	141	297	281	622	408	665	2102	696	849	104	1283	554	229	228	119	5394	756	348	709	88	1123	78	535	801	1037	4353	1352	967	943	109	168	995	190	3280	958	1138	4212	872	145	1113	375	473	544	482	1058	1467	398
NRIP2	328	166	206	201	350	111	256	259	450	108	94	343	199	508	61	129	65	393	285	653	54	280	384	394	273	40	709	418	389	38	252	246	170	435	245	497	217	415	185	413	110	368	279	251	301	890	422	385	377
LAMA3	84	154	849	468	257	581	557	131	229	458	191	98	117	345	150	234	51	2480	90	691	93	75	423	265	149	64	60	679	338	236	84	161	125	274	523	58	261	306	143	254	28	459	2455	298	116	75	80	857	1267
AP5M1	3145	1972	3053	2326	2489	2629	1765	2473	3950	1523	1856	2733	2232	4161	992	1968	197	2879	3788	3993	125	2072	2028	3077	2545	433	4470	2917	2840	89	4633	4219	456	7537	3406	4546	6302	2889	2912	4921	95	3128	5255	2263	731	2138	4140	3801	4685
ANAPC4	5955	3892	5540	3987	4476	2316	3953	4429	6442	2433	2729	3677	2678	5055	1476	2947	914	5359	5805	7004	436	8263	4807	5786	4408	1567	5363	7726	5248	222	5862	6557	1068	7457	5011	5331	5071	9157	4561	5845	484	4588	4767	3260	2042	4945	3154	4018	7234
KCNQ1	152	166	572	204	579	67	148	209	264	73	153	277	67	54	762	77	367	159	257	56	24	186	180	290	306	971	1146	134	430	400	48	95	3462	347	9	151	87	524	19	234	418	408	2269	76	2921	892	661	180	63
TRAPPC3	1796	933	1239	887	1483	833	824	1135	1317	619	1236	1350	977	1509	741	797	606	1742	1373	1919	180	1022	2160	2117	1084	411	1695	1278	1265	148	1631	1915	1082	1692	1625	2014	2267	2059	918	1297	405	1757	2274	1029	1268	2248	1428	1834	1886
THRAP3	17066	11128	17849	10894	11902	5333	7705	9471	16484	4472	9441	9386	11376	7748	5586	7191	2317	12455	14990	15919	933	8837	13130	17527	12683	3399	17928	14638	11787	1699	9556	21337	3600	20706	18719	13185	18903	18269	7484	10705	1387	13056	21875	7287	4583	13195	15694	14040	15249
PHPT1	756	528	1078	660	720	424	597	638	433	257	428	374	470	480	341	534	123	818	639	1183	28	703	635	1787	1081	324	281	1150	351	207	288	982	235	563	801	680	930	807	505	1007	38	862	1783	368	315	494	271	664	632
ENTPD2	1	0	12	11	10	10	1	8	6	0	1	0	1	20	11	1	85	16	8	1	1	630	1	1	5	2	1	23	1	4	0	4	5	0	2	2	0	16	1	0	1	0	4	0	20	26	0	4	0
LY75	60	25	14	60	114	19	43	32	104	20	53	90	55	70	12	14	31	423	132	137	1	37	65	124	45	33	577	265	166	15	266	414	14	283	170	94	186	122	154	81	7	480	335	54	68	57	241	373	508
ARID4B	23920	18309	19913	24193	18124	20235	19153	16391	23868	16728	17556	24591	13376	50066	4867	11613	16946	17112	33586	41005	11420	91762	30482	21027	31577	31032	42655	45180	24958	26054	52492	44959	21950	37135	20759	64226	35515	52856	50147	37792	8853	19513	22724	23714	29801	88246	50040	21974	41352
OPN3	383	253	451	227	1473	256	393	301	1219	208	597	475	495	451	229	198	88	183	302	554	30	234	533	779	410	188	591	877	702	142	889	1693	185	838	616	552	634	445	444	972	68	1333	466	570	256	301	481	875	1263
SDCCAG8	6480	3264	12517	4315	16840	2258	6602	3845	11015	1346	5807	4487	4090	1897	2509	2336	1638	3026	8123	13093	1109	19697	6160	10767	5606	4703	8927	13781	8607	2260	3998	20517	2046	8589	5327	6164	5747	14382	3905	5623	1106	5870	15658	5126	4961	4983	2549	6823	14131
PTPRN	8	8	23	30	23	57	8	1	56	34	12	4	7	100	19	11	0	12	1	5	0	8	4	0	6	4	17	9	7	8	25	1	15	1	48	1	0	38	4	0	4	0	8	0	34	63	36	5	7
HHAT	1992	1044	1681	905	1071	389	1713	820	4217	123	1055	1236	677	638	254	774	884	3750	1676	2827	1131	2175	2051	664	581	580	86	3106	921	3338	183	1748	664	1517	430	1080	665	3327	1858	1356	872	1456	868	2020	1931	3876	217	1520	1015
KIF1B	7604	5257	6603	4561	7664	991	2764	3275	2949	4268	1719	6974	6246	3462	3261	3898	4243	11210	8790	7191	2083	14856	8301	14130	6340	16640	7785	11017	4258	1608	18946	1585	5644	9148	1219	10126	6504	8234	2589	5054	1454	18359	13882	3539	4881	6917	22175	6584	9031
FOXC1	208	96	5988	154	169	91	84	119	414	76	20	110	75	0	158	42	20	1574	115	188	93	145	378	14683	124	135	123	504	93	92	3142	56	82	141	143	107	141	85	69	103	27	114	327	102	172	391	1040	31	3571
TBC1D22A	3831	2505	3368	3228	3651	963	2663	2903	3744	634	2123	2630	2444	1167	1296	1984	3168	7413	8200	6637	1091	10228	5334	4819	3012	4963	10987	5840	4869	3639	589	6110	3783	4173	2379	3688	4802	10809	2832	3982	1331	4360	4924	4232	8055	6877	1605	4405	5410
SYNE2	146514	108842	7200	88367	15861	72211	95037	88654	197828	15877	78184	93389	82464	120758	20608	41192	39093	110458	184957	261860	12370	5047	162548	16961	53090	48422	143588	221666	61017	41530	180736	4736	26343	226824	139695	170204	10885	151372	129471	150538	15886	106233	21143	141718	56137	98811	81192	53212	36908
PLEKHH1	347	467	137	120	119	185	57	152	176	530	89	172	136	670	38	290	410	478	116	98	74	106	129	109	685	108	377	163	156	346	144	95	127	374	602	303	751	642	187	502	107	159	698	408	103	496	261	521	164
ATP9A	360	781	14057	103	1346	465	2462	1105	1769	831	240	1777	2291	154	328	408	440	38743	937	1868	63	5423	2214	205	3546	415	524	6290	503	1641	2511	13421	121	354	8	5632	3207	2817	5306	1258	940	4014	1823	29	639	2107	2480	5028	7380
SPO11	1	0	0	4	4	22	7	0	0	22	0	0	0	9	0	1	0	1	0	1	0	0	0	0	0	0	0	0	8	0	1	4	1	0	2	1	0	0	0	0	0	0	3	0	1	0	0	0	2
CHRDL2	13	3	4	8	13	15	0	16	10	10	4	3	0	6	4	3	24	10	17	6	0	3	11	4	0	1	24	9	0	0	4	5	2	0	4	9	6	10	21	2	7	4	0	2	4	15	7	3	0
FAM168A	1648	952	1295	894	859	570	905	712	1145	815	620	1155	1022	3076	281	732	278	579	786	1103	109	827	572	1669	437	361	821	1003	560	583	1992	1649	416	917	596	1136	2112	810	699	1043	67	968	896	587	411	854	427	775	1191
RELT	1820	1274	2134	1377	2116	1144	1669	1693	2285	2152	974	977	708	2582	1288	761	2031	1808	2409	1439	733	4350	4831	3783	2187	5572	3252	2301	2541	1735	1902	2778	7981	1355	1456	2104	1760	4766	1817	1183	1412	2375	4542	1631	5096	7729	3763	638	906
GALC	1168	984	3886	2569	5317	186	1232	1266	4120	1812	260	2210	871	1054	1184	909	387	5596	2142	93	21	1548	88	3043	6863	884	8791	2894	7148	63	2223	5442	634	2414	489	2881	5625	2555	1418	1574	278	7665	2875	854	941	1617	7411	2935	14151
NOP58	12950	14923	19814	12642	9564	15247	14137	14526	16949	15802	13083	10202	7224	21746	4746	8565	13668	11496	22614	33062	5412	47276	39556	25448	34944	11344	22868	31091	24442	10278	18190	26361	8869	32771	21026	43206	38848	33951	26699	26921	3093	18942	14947	17852	10246	30286	14568	12081	22763
SZRD1	5529	2987	4598	3993	1894	2607	2638	2338	3347	1739	3090	2983	1929	7313	921	2270	1964	2696	4134	6249	1397	4651	3539	5131	4772	2402	2650	3721	3043	1630	4244	5460	1806	3955	3025	6048	3812	4788	2350	4386	662	4036	3740	2116	3426	5964	2938	3015	4208
KCNH2	4616	1890	15	1660	901	309	190	1320	132	733	93	921	606	1449	1548	2113	7	2218	862	1065	91	263	209	100	4754	51	75	778	5546	35	55	0	76	463	341	356	43	765	724	583	235	35	16	676	408	1698	127	1138	14
CUL1	1586	1276	3219	2546	1759	208	1623	1050	1535	1343	692	1172	965	366	1612	350	459	6397	978	2285	75	8473	950	11792	3735	1813	8436	2360	6530	160	1842	3130	1281	4184	5486	9083	7417	2880	632	2347	315	8306	6672	2787	1696	945	5456	1608	8962
FAM114A2	1716	1137	1590	1234	2064	850	1167	1425	2312	186	981	1567	1584	1055	927	711	273	1657	1433	1905	44	1162	994	1475	1131	494	2345	2115	2040	144	817	1580	176	1867	1653	1526	3390	1991	1469	1283	126	2596	3199	949	524	564	1506	1928	2466
CYFIP2	75977	56801	57295	54878	23824	17787	26533	50790	37095	13365	47869	66451	32359	66125	8584	32463	12456	62006	82649	58790	4988	57036	58378	104961	44958	21771	58088	46526	71910	10901	33949	38685	13267	54290	39688	59345	84531	67667	43108	48516	6212	46579	38784	30558	30435	49562	30278	66768	62639
TAB2	22904	15348	34181	18028	16913	29117	20328	16845	19821	28844	16372	14894	12420	46013	6606	10533	1326	27822	17123	35210	424	24462	6012	94134	49651	4792	76462	15602	24612	980	77191	86570	4794	34921	23522	24946	59920	13922	25438	24373	581	59536	76875	12479	4457	16794	58054	24775	88669
GINM1	2267	1454	3494	1358	1535	2276	1773	1974	2220	1820	878	1615	718	3287	506	1360	402	1914	2946	6293	269	6630	2207	3804	3849	1017	4978	3560	2550	263	4845	4930	1190	3684	1940	2668	3913	2447	3923	3993	325	2619	2568	1783	1081	4683	3258	1849	3943
EIF2AK2	3257	3517	9206	3126	5126	4725	3799	3390	6210	2065	4503	6326	4460	10021	1917	2172	1125	4865	6019	9681	560	5338	4587	4743	6602	1882	5891	8747	4841	409	16551	16344	980	9963	7197	13143	9383	5213	8249	11026	254	6311	29827	3157	957	5119	5492	4289	8364
USP36	9639	6739	10569	8676	4069	6503	4040	8269	9762	17429	5798	5373	2899	17013	1825	4880	13058	11104	11690	15103	5578	34626	16411	6868	11688	18253	15468	18346	16231	14890	13056	16284	12315	9070	6029	23282	14788	16060	17055	11144	5411	11266	7470	11427	16788	78155	10480	8179	8990
KMT2C	66052	39845	60448	46572	42067	26705	40939	31477	62954	20239	20339	38947	27626	173277	15369	26773	25720	84392	65127	80304	9244	115570	43039	63405	43347	38306	129817	76495	63969	23769	162440	79261	21510	70140	40658	110755	63889	68583	37151	66085	6055	54046	45415	46590	29582	90229	151400	46183	127258
MCOLN3	0	6	13	42	8	19	4	20	0	38	4	1	0	6	0	0	0	7	0	0	0	0	0	0	0	11	0	0	0	1	0	0	0	0	0	0	0	0	0	1	0	0	1	0	1	7	4	0	0
CCDC85A	0	1	82	1	0	0	1	1	0	2	0	0	6	5	1	3	12	4	0	0	0	4	0	0	1	0	0	0	1	0	0	0	5	10	0	0	0	2	0	0	2	0	13	0	1	2	0	14	0
PUM2	35308	16819	26173	20346	23175	19704	16883	16316	31244	11560	12279	18584	18079	52498	8378	11285	2734	37192	28002	35224	741	31889	13072	26964	25938	5780	38910	32102	27393	919	47869	69054	4178	41203	27085	38472	38809	26750	24491	24881	1596	26101	39350	16777	8028	24358	36300	32558	58830
MRPL43	1270	833	1668	980	947	541	654	1046	1134	521	382	1257	987	903	622	888	387	1632	1149	2311	190	861	1040	3133	1416	315	1762	1916	1821	386	1187	1852	367	1590	1609	1778	3395	1326	1046	1428	140	1398	1750	865	740	1027	626	1838	2453
ITIH4	3	0	1	1	0	0	0	0	6	4	0	1	1	5	6	0	9	80	38	26	12	81	18	42	16	46	95	89	67	1	38	14	21	31	23	26	29	41	35	23	14	84	79	47	45	42	42	55	56
ITIH1	17	11	11	40	37	58	7	20	30	136	12	6	1	50	12	13	3	21	15	16	7	18	4	1	4	54	46	12	34	13	10	0	46	24	5	5	71	12	29	1	10	30	4	0	22	40	21	17	19
HPF1	1007	734	594	504	811	221	586	729	1726	110	746	925	1070	350	613	381	106	978	1238	1897	17	307	1217	756	604	110	632	1847	673	26	1224	1206	58	2388	2355	1477	1330	924	855	1060	35	806	1537	922	145	195	279	1059	916
ZFR	14996	10711	14924	11107	10429	13852	10077	11168	15906	21844	8685	9484	12441	40487	4247	7385	3505	15341	13658	23489	1800	16523	7775	15575	15680	4363	17330	15198	14266	3185	37998	20934	3324	20011	13622	23828	21668	14764	17331	17369	1070	13016	26949	7828	4609	14765	23128	13990	23258
ZNF280C	1246	1151	2697	963	1862	1999	1061	1409	1783	1236	1116	1464	1362	3110	477	692	211	2888	2130	2977	83	2351	605	2384	2697	566	2179	2489	2281	103	3065	3304	123	2783	1685	3006	4825	1803	2816	2449	24	1467	3120	1460	262	834	1540	1548	4437
PHF21B	231	145	576	238	73	271	162	248	0	1	135	1	15	62	7	44	6	99	109	364	0	16	529	371	0	0	4	271	0	113	1	0	1	9	12	5	486	30	1	21	0	19	160	202	8	51	7	41	423
TRAF1	639	415	247	704	333	174	343	956	559	609	315	265	354	1598	153	300	443	3215	1104	336	133	749	885	243	337	2157	3459	432	531	1900	354	79	1449	301	552	603	322	1730	878	279	432	435	188	411	4932	3706	1102	1114	157
RC3H2	9530	3886	11927	6027	9083	4622	5375	5460	11970	4819	4250	5862	5420	13515	2842	3113	928	11257	9738	6706	369	7921	3681	9350	6655	2159	19543	9556	9742	332	25487	17096	1361	10530	6393	8078	11569	9377	10356	7223	377	7551	15939	5165	2492	5412	18916	11441	19508
IL17RB	44	50	167	88	188	145	25	58	75	41	26	65	42	94	19	32	9	162	33	32	1	40	28	102	132	22	181	106	8698	1	112	481	32	157	189	108	137	85	37	52	26	659	186	77	64	67	141	67	132
TRAF3IP2	1157	475	510	614	1242	963	882	943	2933	1032	1620	1376	2760	1643	210	408	46	1995	1364	1916	234	816	1024	2359	2820	397	1721	4142	3036	125	4065	3428	380	2831	897	3551	2865	929	3701	2798	192	1753	1884	1056	742	1847	2096	1056	3224
GYG2	425	555	629	124	199	26	4	396	356	305	0	94	530	172	136	187	67	329	1113	3	35	17	349	106	246	167	97	123	93	0	203	0	6	348	13	633	14	719	643	118	9	189	150	622	86	134	2	51	258
DCBLD2	715	482	6	188	281	429	592	456	1208	375	394	767	1092	563	284	361	105	66	847	1168	80	978	703	20	589	27	536	1130	630	27	208	287	183	1277	1035	999	1679	1005	834	989	110	455	973	1069	69	325	241	844	826
SERPINB3	1	0	7	42	0	9	8	8	0	37	0	1	0	24	0	2	0	1	0	0	0	0	0	0	0	0	0	0	0	1	0	0	0	0	0	0	0	0	0	0	0	0	0	0	6	0	1	0	0
SOAT1	3189	2225	1703	3104	4833	2402	2247	2645	6351	2347	3305	2256	2621	3615	1886	1266	413	3404	3733	5570	138	2883	2650	3581	3930	1162	7881	5290	2152	125	14049	2334	1859	5050	3147	7896	3767	3114	4079	4118	116	4233	4393	2034	1296	4918	5005	2212	4667
PKP2	13	47	36	147	106	98	48	35	59	36	11	216	11	53	196	15	563	59	30	29	0	1	24	6	558	140	22	6	451	21	98	7	201	176	13	37	31	44	1	22	93	72	8	10	99	15	93	163	1
MSH4	130	103	41	95	71	118	61	106	136	87	19	93	79	147	40	97	30	90	85	110	8	54	53	222	76	26	67	96	415	1	106	79	31	194	160	172	124	80	86	100	7	70	178	73	17	81	56	53	147
F7	3	2	6	32	0	30	2	3	7	30	14	0	0	1	5	3	0	29	3	0	6	5	6	0	0	4	6	1	0	5	0	0	6	0	0	0	6	24	5	4	0	6	1	0	14	50	6	17	4
GDI2	13780	9866	22665	9655	18216	10390	10491	12734	15165	4613	15194	13665	11135	14505	7824	5803	2278	13421	12621	21000	312	6276	9901	35349	23313	2222	11079	16694	21418	380	8756	19935	2504	25698	25554	23562	49826	14108	8827	17278	1312	18630	35987	7781	2355	6991	9452	16310	20741
PRDM1	131	149	830	763	404	152	425	104	513	953	54	246	53	120	89	90	1409	640	505	61	15	3477	55	1331	755	3692	679	130	1324	804	2637	1863	1539	736	39	324	4353	140	92	1891	134	2526	2498	630	1312	503	7242	301	2113
ATG5	1472	653	1914	1278	1456	1150	1236	716	1703	812	929	1425	835	2327	498	915	361	2333	1968	3046	168	3153	1328	2095	2014	1125	2217	2757	2049	148	2948	2647	704	2799	1839	3647	2641	1183	1663	2519	169	2125	2769	1606	557	2647	2379	1751	3982
TMCC3	40	19	19	532	28	12	37	18	59	15	12	23	1	11	24	144	149	71	98	20	1	179	28	25	95	114	525	28	87	9	63	129	185	106	7	82	70	308	8	111	21	213	107	8	36	1023	1696	84	2
PITHD1	2553	1340	2368	2046	1655	1483	1416	1663	1942	845	1805	1519	893	4241	635	1291	86	1828	1823	2890	30	1514	961	3399	4429	434	1866	1390	1298	66	3132	3265	501	3038	2576	3240	2871	1896	1407	2783	46	1957	1979	682	652	1942	1712	1883	2455
MTA3	4852	4583	2269	3621	727	1891	4290	8270	7557	780	3149	8205	7699	6453	2424	2654	1274	9457	10417	15978	1143	1357	5434	1244	5372	1248	6535	13567	5813	252	10009	2629	816	20781	12082	6532	3347	7114	6949	14049	327	3479	1905	18450	2812	5033	2557	2763	2730
USP13	2781	1700	1271	1273	2003	1368	1437	1685	2668	561	1807	1489	2255	1382	772	936	732	3980	4451	3818	375	2945	4750	2885	2079	883	1641	6395	2684	566	2610	1984	595	3068	2503	4641	3577	4992	2287	2229	647	1834	1969	3332	1454	1953	718	1818	2774
ATP11B	27308	17571	471	25034	12032	19385	10477	15636	25821	25051	16807	14407	13306	80246	6098	12605	3292	26104	24444	34575	1384	18005	11305	889	44259	9974	44453	32616	34964	1879	92129	352	6675	30832	18297	44006	27672	24416	23445	29082	1455	19773	4004	11162	8590	38987	62248	17211	22673
LAMC2	8	9	24	119	25	192	7	46	10	125	23	0	0	68	15	26	0	12	4	0	6	0	0	0	0	0	0	0	0	32	0	0	43	0	0	0	0	3	0	0	0	0	7	0	25	0	4	0	0
CDK14	121	42	74	468	468	102	371	116	746	81	40	167	71	115	668	39	191	806	364	193	9	754	193	110	112	717	2171	104	934	251	232	41	1329	851	40	219	112	864	68	203	136	489	259	32	900	475	2148	207	37
SEC61A1	15006	8338	11757	9721	13155	6796	10446	7366	12640	9701	8462	8470	5585	26983	4123	9067	2485	16638	12750	19106	1041	17925	13633	32646	17055	4971	9510	11233	10587	1950	19231	15274	3145	12719	9876	16271	19350	16893	8316	11419	930	20407	18100	7528	4613	12816	7718	14430	18036
PPP1R12A	20467	12463	17490	17392	14672	14636	11849	9842	21822	10161	7015	12722	9677	31506	5521	9595	14570	19373	22561	24772	6117	37271	16274	19057	20911	17908	23649	25831	24834	15623	37515	27802	6708	30552	16849	26714	22683	36232	19136	23382	3739	15271	35099	15689	12953	31100	32764	15901	29854
RASGRF1	13	5	17	42	15	28	16	36	6	42	21	15	3	50	19	21	1	17	14	3	0	8	1	17	4	8	87	18	1	0	10	44	9	39	18	10	9	23	34	5	4	9	147	10	16	27	9	22	4
CAMK2B	14	7	9	26	7	39	1	20	0	191	15	2	1	56	25	18	5	32	2	0	6	0	0	10	24	3	14	1	13	1	0	0	0	0	13	0	15	46	0	3	2	5	0	2	19	3	5	0	4
CROCC	4332	2907	2977	2575	1325	2894	2846	5067	7156	743	1255	2897	1783	3924	958	2438	7406	5214	5209	5543	5546	7901	12743	2585	1846	2969	2037	8068	2439	45568	650	3132	8318	22448	2751	3959	2749	12020	14630	17141	4915	2868	976	21585	18214	25092	6273	4022	1061
POLR3E	8375	5427	7808	5617	5364	2729	4359	5793	5660	5234	4284	4609	4425	9099	1928	3520	5311	6358	8614	8582	2893	16420	10801	8616	6348	8975	9980	7666	9714	8160	3759	6937	5057	5628	3703	7778	7812	18879	9244	6074	4483	5494	6195	4635	11575	36637	4717	5015	6299
ATP2B4	82547	32412	49006	40522	37114	12301	19562	27697	40703	7053	42202	58432	13344	23646	5976	22663	11140	49736	56194	45439	5174	61175	30740	45106	23524	16193	13491	35989	38993	10920	16046	69950	5735	45737	35659	20847	29191	41987	22013	18592	7501	25897	48897	27928	23562	39548	5377	39224	50931
ZC3H11A	83828	49979	75869	53527	87790	58257	58747	65773	93910	67423	69223	61517	46636	192506	19586	36638	14295	69250	86195	101037	7915	127295	61986	84790	94775	27861	78457	84755	66863	20091	111848	158628	29984	103383	62701	102291	88997	105213	70169	78828	7626	74957	87067	51530	38680	101633	66561	64302	105657
RIOK2	792	772	818	1068	1172	1047	769	619	1173	478	1689	1661	777	1172	503	611	382	2128	1947	3758	223	1835	1833	2740	2826	474	3758	2695	1826	143	2887	3816	547	5274	4392	6516	4505	2340	1794	2933	129	1964	3048	2017	706	2174	1920	2333	4693
YIPF1	967	514	694	840	777	435	472	624	783	308	400	1011	446	1011	228	529	125	1317	1105	1394	32	783	537	1180	640	228	1419	807	898	27	1280	1090	145	1485	888	1388	1265	857	1808	1609	26	859	2257	401	225	724	1228	1291	1364
NDC1	2504	1008	1186	1007	1916	1753	957	2412	1675	628	1449	1394	2055	4235	1047	831	124	2721	2754	4060	66	863	1339	1740	2322	227	3048	3231	1495	56	5257	3039	204	3637	4136	5100	6983	1717	4106	2914	11	1821	4694	1782	272	1152	1827	2319	3280
DGKG	138	142	1804	331	2432	45	81	69	157	81	68	94	189	24	905	136	62	5201	268	96	20	1067	67	48	203	2022	14	227	585	47	7	565	403	371	18	226	274	358	12	30	77	399	533	35	425	85	34	506	544
FLYWCH1	1236	862	1442	1161	1498	464	698	1444	986	189	589	1686	775	1642	610	659	1153	1019	2137	1622	489	4456	1793	1667	846	834	3398	1314	1501	1999	1242	1359	1755	981	679	1285	984	4226	1070	1866	1087	1281	1156	1920	5334	3806	993	1805	1118
UNKL	1087	704	1063	981	1115	876	787	1033	2221	340	389	1442	958	1860	610	595	2244	3877	2095	1448	2332	5283	2170	1201	719	2420	3589	1805	1672	5490	1362	1445	2866	1407	678	2798	765	4676	2325	2128	1799	1238	1303	1996	7488	6834	2462	1372	1368
TBXAS1	14773	7549	8465	6989	16730	858	13211	5645	19026	1310	1307	2123	433	2792	4171	5528	6220	2932	8577	12128	1476	35466	14466	9785	8996	10927	1401	10339	21001	2475	749	7437	6138	9208	8360	616	14949	19307	253	6518	3318	15188	10195	3271	3044	12338	4214	6060	13515
PARP12	2509	3000	3928	3602	2276	794	2476	2640	4190	433	1763	4901	3553	3037	845	1205	1169	6054	3529	5228	413	3336	2822	3927	2988	2175	6815	5647	5014	1237	3842	3914	1587	4916	2802	5037	2484	3542	4754	4520	735	6382	5060	2378	3121	7123	5327	4499	5566
ALDH18A1	9269	6375	14682	3969	13354	1875	5780	8066	10015	3339	10107	6256	9865	1941	4138	3027	1585	14826	9467	11570	1053	4005	14842	31700	12198	1601	4531	16311	14488	1639	3714	21937	1882	9808	12124	22953	30239	11796	7972	7052	2898	11064	16116	5082	3691	4529	1777	11750	18720
TARBP1	8763	4865	13615	4229	29714	4817	9856	7731	16408	2274	10399	6900	5977	6345	2281	2247	1768	9375	10771	12580	1305	20858	8398	17425	18295	2650	8255	15784	17996	2480	9889	46596	2765	8352	5946	16601	15699	12577	18678	8336	3191	8295	7853	5865	4795	15139	3297	14720	32944
GATB	1146	795	1270	498	1571	357	957	1029	1223	246	837	1131	1069	514	538	589	242	1013	1063	1617	160	905	1491	877	906	309	586	1436	1092	214	688	1789	351	1548	1606	1746	765	1850	1031	1020	160	947	2241	951	503	681	392	1193	1642
MXD1	1241	1331	1811	1666	1313	3784	2774	2698	973	5366	2695	1239	648	5122	802	1613	2961	2606	2850	3619	1521	6303	1911	2475	2165	4349	4773	1243	1530	1281	3219	3410	2463	2632	2946	2311	1209	4862	1425	2776	382	3268	3706	1939	1815	3658	7339	603	2887
CDK17	5939	5598	6081	7041	3381	6688	4725	3143	6187	8112	4333	3634	2451	9650	1266	1960	899	9455	4858	12235	375	16509	2947	7367	19532	3062	14930	8141	7062	222	17050	9470	1361	9970	4946	16054	9970	5836	8538	10658	405	8952	20034	5051	1992	13964	14053	4384	18583
DNAJC25	367	292	848	402	371	227	517	335	331	691	365	385	141	540	91	307	415	340	515	1188	145	1237	657	1287	1196	495	451	544	565	237	1013	1042	345	898	686	1317	891	843	1003	668	85	678	496	549	231	709	771	358	1211
SLC2A3	24993	11370	37224	32360	5094	9380	9369	12836	12334	31058	13373	14896	2424	49756	9219	11145	7192	37508	19731	17096	1652	25207	26261	2938	31865	28766	29399	12749	11127	2465	13096	12757	18140	20492	27374	12518	26634	48253	3286	14608	3855	20286	35934	8754	24650	86128	74243	13878	10721
PSD	420	236	136	319	38	63	83	386	119	578	241	111	44	381	33	145	111	205	316	93	22	371	278	232	434	190	891	190	361	128	292	269	1005	103	275	214	178	1181	135	73	423	275	216	180	630	2011	294	236	46
CTDP1	8326	5247	4494	6446	8318	6777	6174	3710	6275	5722	3758	5787	4278	11636	1835	3256	10531	12066	17443	11556	6785	78772	16036	18341	9733	16744	22225	14600	9418	19596	16273	14880	13087	9997	6256	15717	13311	27026	12486	8245	6878	14817	10600	11991	20312	45746	23387	6799	16491
YBX3	921	1247	138	958	5830	3268	10996	3299	4739	9391	9395	2760	824	2151	2636	1252	4400	17846	857	6315	1737	5397	8317	105	17775	1981	4074	13818	15165	2397	2367	59	4364	5812	12962	11256	854	2649	11040	5767	2142	661	22980	5301	7187	1565	6961	2753	48
STYK1	34	6	56	2	74	7	28	9	25	13	8	32	12	24	0	4	0	44	15	19	0	173	14	0	14	21	0	13	12	5	0	0	2	23	8	1	37	23	1315	35	0	18	2351	0	87	11	2	211	12
WNK1	230516	118151	141655	69338	59516	78193	64461	73900	102154	89798	61634	68071	58465	191761	29455	84843	41271	84571	123251	125170	10105	85280	65435	85285	90469	39806	89016	94248	88479	34889	65160	69879	22223	109290	74042	91280	151099	134518	29494	76795	10083	64825	65470	49927	50253	103156	69231	44738	117866
RPS17P5	10	5	5	28	0	16	5	7	0	30	2	0	0	52	8	0	0	0	0	0	0	0	0	0	0	0	0	0	0	0	0	1	0	0	0	0	0	0	0	0	0	0	0	0	0	1	1	0	0
CCAR1	24363	17187	25280	15304	18641	19082	16050	22789	29416	14820	11951	17306	16086	35284	6786	12899	15072	24059	32260	31241	6894	41330	20237	46838	26953	10516	36206	27612	41049	13148	42115	34907	5724	33353	20489	30116	39159	47335	27687	25634	2875	14925	27419	19134	11254	21563	24571	21350	36471
OGFR	7339	4532	7415	4397	4238	6735	2600	4717	6683	2309	2628	5606	4221	8250	4839	1950	3887	3919	4429	3916	2637	6975	8944	3583	1589	4144	6771	4720	2841	11045	2542	2382	10112	3354	2872	3984	3100	8129	2893	2638	3596	2165	4552	2685	18612	13166	4059	2883	2196
GNA15	23132	9195	7039	5433	5304	4564	5106	4801	1798	9971	5774	3797	4632	4577	1898	6535	7202	5497	18550	10136	2301	43630	7662	28673	16944	9912	2350	7806	17184	5918	5550	17410	2362	6340	7752	9362	30306	17489	7558	7545	4460	20052	11915	7950	2638	10883	3158	3906	13740
CREB3L3	17009	3509	7984	5464	2058	7922	327	6693	5004	267	443	1666	4630	7206	169	6698	150	7303	11023	1278	447	924	5291	404	3847	671	375	5995	242	98	480	97	220	852	1520	236	660	16567	36	296	53	1042	28	1606	216	1008	29	1890	461
PIGV	1286	860	2564	657	2677	814	2258	1001	4936	557	520	1015	764	1662	325	430	276	1234	966	1516	182	900	954	1115	1872	387	709	945	1303	244	1991	1839	856	1521	715	2429	1555	1221	940	970	318	2145	2204	564	792	1243	929	1198	4276
PTPRU	41	31	32	37	50	576	1141	72	83	200	161	7	299	39	13	19	2	249	31	52	2	49	2	0	486	49	44	69	97	591	849	6	74	34	1	56	0	251	9	20	9	2541	11	92	29	25	474	39	15
SNRNP40	3887	2124	2911	2040	3526	2671	1839	2748	3091	1997	1651	3007	2533	8508	1944	1704	998	3825	4156	4679	463	4139	3595	3705	3229	1392	4316	4872	3034	458	7859	3959	728	5055	5104	4786	5160	3815	3180	4436	269	2324	5953	2473	1217	3804	4790	3670	4245
RIMBP2	229	82	128	82	0	67	543	25	107	38	5	37	7	59	11	75	1	1428	52	183	0	12	460	0	9	10	21	1510	4195	14	0	0	41	6	17	0	144	24	1	46	0	1891	1	63	12	18	1	36	0
COL11A1	8	27	60	215	35	243	28	39	13	191	12	1	6	65	107	19	0	2	588	0	0	0	4	0	0	0	1	4	33815	23	0	1	0	28	0	0	8	0	10	1	7	0	0	0	11	15	10	399	0
QSER1	6286	5139	3870	2088	4940	7685	3975	3886	9755	2281	4914	4029	4947	5600	2063	2765	360	5236	6487	9346	280	3637	4432	12236	6697	563	5906	10915	3806	382	10935	6400	581	10231	7536	9767	14330	5924	5191	6530	210	4370	11263	4191	1053	2559	3199	6102	10407
MPC1	352	182	935	390	417	195	223	335	445	249	105	317	322	208	232	106	68	467	316	699	13	517	326	1275	254	160	685	823	362	74	656	937	86	705	465	326	1644	231	412	450	13	882	833	332	124	400	860	463	1375
ACAA1	3158	1890	2949	3176	3308	1986	2364	3983	3705	614	2713	4285	2493	4889	1491	1416	1475	4589	3464	3372	852	4509	3653	3024	1994	2725	2908	3132	2569	1716	2711	3452	2571	2899	2584	3114	3385	4571	2255	2768	939	3023	2416	2681	3696	5331	2623	3572	3653
BCAT1	761	749	142	350	205	199	1636	916	941	643	2519	1914	2852	421	1087	231	686	1326	1105	4036	37	215	1457	3770	1652	240	217	3901	4792	252	3800	268	490	1249	1489	5034	7421	1441	593	670	171	5297	13552	1294	68	457	547	896	8137
HDAC7	22404	10203	7275	8371	7238	7087	6643	12770	14139	5867	8159	19716	11331	24176	3905	6732	6125	16422	16956	28150	8784	10008	16602	10764	8788	7811	12770	15685	12421	18482	19041	21201	5019	19244	13930	11460	8421	20945	9266	13805	3010	5487	14847	19524	15165	26227	6698	17832	10458
LZTS1	435	191	18	112	599	24	345	20	23	83	180	21	21	90	5	184	1120	44	188	904	0	2	92	336	4	96	19	164	13	94	73	148	39	302	155	50	476	249	13	9	5	227	0	121	4	105	80	79	57
PRDM6	0	0	4	14	4	11	4	19	0	5	0	0	1	5	8	1	0	24	0	0	0	0	0	0	0	0	0	0	0	1	0	0	0	0	0	0	0	0	0	0	8	0	0	0	0	0	0	0	0
WNT8A	6	10	10	26	4	28	0	4	18	7	0	0	2	27	0	11	6	35	4	0	0	16	3	0	11	0	18	4	15	1	10	15	0	6	0	0	0	34	36	12	0	1	5	11	28	50	13	10	11
SPAG4	116	65	243	107	252	92	41	77	178	80	50	42	55	243	47	56	91	268	130	55	43	278	177	83	180	182	820	167	280	235	203	231	489	70	156	74	175	649	56	37	115	58	142	155	343	226	573	128	109
NCKAP1	210	380	12	406	52	933	72	649	1943	298	1669	2356	502	396	274	42	545	31	109	3978	110	1	1431	13	446	43	1269	6946	332	177	17281	2	224	1007	1257	7471	48	263	1838	1830	8	4	69	2174	89	80	1442	1814	13
MRPS35	2189	1676	3160	1887	2248	2472	1740	1875	1278	1509	2473	1974	1430	2474	1004	1042	538	2091	3036	6213	263	3562	2981	4548	6117	751	2836	3220	2744	514	2477	3008	758	4339	3565	7672	6966	3260	2693	3780	227	2596	3672	1676	921	3726	1644	2571	4989
GUCY1B1	4427	1592	55	508	3650	418	2532	1638	538	478	206	666	1451	1492	907	869	423	1536	5651	3682	39	2562	660	8096	596	137	25	1317	552	279	1860	3173	226	2670	4010	1327	7015	3029	5918	994	103	6545	2179	1200	143	463	311	26101	11679
SFSWAP	13894	8535	12521	10182	7728	8240	8012	8092	11444	7847	4526	7880	7749	21455	2614	6278	9791	13883	17783	22864	6270	27262	16776	13277	11201	10474	18794	18832	11660	22877	18232	14870	9063	14548	8718	23233	13043	27956	12605	14706	3148	9272	13481	13472	18122	29008	15317	7813	14450
TNK2	3890	2783	7014	2514	3804	3900	2445	1742	2875	3516	614	1073	1799	2578	2050	2079	1457	10184	2134	1917	1583	12136	4857	4605	2565	5542	10666	2267	7976	6343	2429	10487	6178	1836	459	3979	2198	5404	4259	3060	3182	3485	4832	1304	6705	7166	2486	2992	3026
MON2	18402	10017	18956	12274	16607	6653	14132	10349	26526	7086	5596	13763	9839	22186	4191	7534	2059	21073	20957	22484	1090	23472	9522	27651	14288	5527	31721	21523	17822	1968	24786	27170	3105	22771	13643	15305	21707	24775	11194	13789	829	15068	19893	10253	6363	13109	22363	16499	35497
CDH3	149	106	160	157	64	91	18	91	111	21	4	44	53	114	33	146	0	747	210	7	23	173	59	248	48	87	261	132	93	52	35	24	21	10	20	12	188	261	494	79	15	79	37	24	99	299	55	357	41
ARSF	4	2	9	21	0	8	1	2	6	42	2	0	0	13	5	0	0	0	0	0	0	0	0	0	0	0	0	0	0	0	0	0	0	0	0	0	0	0	0	0	0	0	0	0	0	0	0	0	0
GPBP1	6300	4854	8992	6133	5751	7597	6487	3514	7665	7787	5751	4712	2998	11181	2070	3366	2819	6462	5883	11897	1591	23010	8124	12570	15354	4751	14755	10469	10924	1307	12538	10343	4490	12343	8599	16351	12897	11473	10628	10957	1200	8433	13791	7162	5311	16069	12943	5168	16133
DGAT2	30	33	27	73	119	32	32	23	12	6	3	36	12	2	27	8	4	54	40	17	1	23	4	33	20	222	1073	4	199	10	5	17	212	101	8	34	13	40	1	111	18	444	410	7	97	76	2357	58	1
ZNF112	13	2	10	30	28	41	25	11	5	11	1	2	5	35	98	5	0	0	1	10	0	12	0	0	0	0	18	1	16	0	6	0	1	20	0	9	0	2	0	0	1	1	1	4	9	3	14	8	4
CS	12758	8674	11938	9238	11518	8683	7255	11541	10286	4469	9588	10182	7226	27960	4074	4984	2562	13914	14200	18742	699	12224	14654	20014	26345	6591	20241	12543	14128	804	27540	20548	4725	17753	17546	26033	23316	11941	15145	18609	1071	12686	19305	8850	4747	19273	16212	17413	22273
LTK	7	10	9712	20	67	100	201	36	93	39	51	61	20	83	44	14	20	2842	21	153	16	63	118	358	124	20	13	52	47	9	41	926	101	100	206	119	2	46	1811	96	12	290	42	85	95	87	67	212	291
MRPS24	6	0	0	0	1	4	0	1	0	0	0	0	0	0	1	0	99	79	139	203	34	202	391	131	114	48	106	160	110	27	64	110	90	169	163	197	244	216	70	158	62	106	103	131	177	240	62	110	102
ELMO2	8972	4841	6653	10375	4076	2964	3371	4933	6062	6059	2063	7543	3626	20452	1610	4349	2224	13050	8668	6835	905	12278	4380	4818	7661	5092	9795	7907	5551	1182	15025	8954	2646	7923	4475	6490	6477	6526	9824	5181	1008	5365	10165	4679	4397	21634	10479	11211	8744
WAPL	13966	8187	12347	10026	11277	10229	8541	8176	14147	8634	7345	10209	7368	19834	4606	5426	1095	19888	15558	19675	672	21220	8600	25296	13857	3768	19967	19123	19747	557	32279	22759	3393	22142	14094	24992	26744	14774	17083	16937	841	12430	23391	9538	3754	16045	22017	13928	24026
VMP1	3226	1816	17678	2794	4291	1144	3240	1825	4336	1878	2378	2340	1773	5828	3492	2097	1684	4613	4947	3734	290	10448	3208	7243	6092	3346	4819	4059	3326	660	3843	7648	1749	4784	2484	3602	8064	5036	2210	2714	286	6930	11896	2125	1603	3894	4919	4459	14485
APPBP2	3068	1184	2950	1513	2663	1402	1791	1116	3713	1143	1305	2109	1853	3891	1077	1073	145	4092	2367	3338	62	2152	1033	2793	1485	417	4228	3186	2470	80	4650	4743	318	3797	2465	2160	3423	2199	1639	2239	137	2766	4828	1006	448	1426	3759	3986	4770
POLD1	4786	2624	2678	1530	2007	1558	1150	3277	3044	773	2448	2498	2876	1624	1571	1994	2424	3775	6339	4558	588	2808	11805	3051	2347	1222	375	5345	1209	2183	1255	1997	1197	3410	5378	5143	5058	8324	1774	3530	723	910	4389	5731	1917	2402	233	1512	591
SEZ6	109	110	512	133	509	261	38	161	341	161	33	53	54	396	61	136	28	230	104	95	14	229	66	53	89	44	939	75	178	16	218	153	141	82	101	175	58	405	145	62	12	217	215	51	136	300	533	87	167
EIF4B	24692	16703	24049	19239	24867	26895	21181	24528	16138	11991	30638	20565	14280	39000	7323	11498	11917	26388	33330	54755	5819	35342	35511	52603	70817	13307	29322	31116	38227	5798	34323	41186	19894	36338	37284	43818	20515	46417	23109	37028	5591	22010	33348	22649	17620	60155	27998	31188	38077
SLC6A16	621	198	267	357	417	198	133	162	653	141	147	276	119	435	58	245	45	771	422	360	59	80	90	203	248	143	2388	680	785	18	201	258	144	384	196	14	214	642	742	144	104	119	397	143	41	852	569	650	105
BICRA	1981	1071	2092	1465	917	763	763	1003	1587	274	499	987	787	2126	381	704	676	1336	2071	1986	410	2882	1646	2987	1148	1053	2249	2182	1587	2719	1241	2311	1242	1300	520	1213	1757	2585	867	1049	520	1005	1886	1302	3990	4329	1200	1328	1396
SPHK2	959	562	793	518	478	451	401	656	599	199	260	583	321	1057	227	467	540	553	1308	1478	470	1071	2111	1312	376	445	845	780	759	360	406	729	776	794	518	1160	658	2972	520	494	488	496	833	626	1251	3390	234	751	260
RPL18	51713	32030	88636	42502	85590	93833	53543	60019	60790	31109	91961	58181	59875	97333	34918	23097	7220	50880	27832	59478	1995	21899	47036	140703	115259	9026	75729	37460	48286	3184	70889	79936	21565	44943	69651	67574	90012	45261	17678	48219	7131	58675	82041	24651	29317	74215	44981	46103	72124
CA11	400	262	98	201	112	502	284	342	436	487	485	460	256	525	182	109	165	354	366	909	83	105	248	183	537	68	589	144	354	72	554	685	301	412	1132	353	1382	1234	313	211	82	456	508	873	287	971	92	476	171
ISOC2	171	161	325	183	426	75	142	314	204	83	328	247	224	36	212	54	85	303	294	496	13	232	520	779	315	68	79	380	349	20	6	482	108	181	268	346	1118	647	162	218	84	366	363	180	202	123	20	201	370
U2AF2	7341	4227	8779	4003	3975	2904	2841	5042	6106	2347	4244	4525	3719	5441	1998	2705	2921	4115	7230	7227	2744	8800	12165	8118	4553	3823	2940	5921	4901	4477	2573	5686	3881	5701	5320	8674	5118	12678	3297	4366	2153	3345	6344	4573	9421	12001	2113	3823	4005
EPN1	4136	3044	4171	2475	2905	1795	2002	2750	2714	1952	1686	3002	1842	5110	1584	1855	2582	3937	4739	3340	2208	5831	6570	5918	2394	3379	4594	3422	3058	7645	2443	4844	4336	2786	2011	3718	3663	9655	2479	2254	2005	2291	5443	2917	6965	10508	3312	2672	2345
MED29	1164	821	1841	916	971	631	575	887	1503	855	652	797	458	2714	523	776	460	1407	1214	1380	223	1891	1253	1657	783	927	1804	925	847	308	1572	1214	663	1212	1098	1067	1812	2634	568	951	121	1170	1781	637	1284	2170	1266	1237	1401
AHRR	183	15	95	47	16	12	16	75	36	403	31	88	107	24	29	85	5	158	98	158	43	43	290	94	50	34	41	187	34	77	17	245	31	61	28	20	31	181	67	39	3	68	47	48	88	218	45	19	242
ZNF275	841	879	576	675	734	557	434	818	409	759	561	931	780	3086	149	722	687	750	1041	987	441	1314	867	520	672	764	1049	796	577	311	1407	908	380	816	302	1298	576	1431	1238	807	110	624	499	650	487	2515	674	693	750
MTMR1	4239	2219	2095	2675	2431	2495	3189	2791	5766	2469	2111	3549	2756	7686	1037	1136	770	4580	5031	6658	333	3969	3221	2070	3502	1350	8420	5222	4021	453	9960	4247	1335	5924	3775	6202	3161	4355	3186	3887	235	3299	2870	2953	1786	5119	7773	3469	3945
GPC1	382	170	727	115	191	63	191	183	149	5	30	94	205	37	42	112	81	649	273	331	32	341	946	135	46	56	26	195	137	21	10	151	77	242	385	153	152	306	127	133	79	95	236	100	145	634	22	295	99
ADCK1	593	505	703	365	626	103	528	509	681	69	226	480	441	197	196	268	376	420	771	1209	285	1017	1143	417	401	383	288	702	774	554	93	743	431	531	514	785	1197	1694	288	562	243	911	524	413	1128	737	108	503	356
HAGH	1805	929	1308	983	1543	419	991	1486	1551	397	883	1076	1466	924	1020	676	606	2420	2227	2100	599	1357	2318	1783	769	1112	1530	2785	1108	1549	548	1138	760	1199	1427	1168	1238	4474	808	770	506	912	2382	1387	3022	1025	1176	2934	1557
RNF4	5776	3756	4858	4671	3190	3389	2215	3231	3505	2759	2327	3501	2288	12736	1082	2692	2978	3507	8422	4901	1816	15010	10197	5170	5108	3471	6285	4908	4431	2213	9353	4966	5673	5732	2643	8686	2866	9897	5191	4393	1691	2628	3452	5350	6532	25604	6067	3300	4669
CASP8	14155	14330	12666	20138	10137	27558	19676	12218	30298	13453	13229	17019	4240	57526	2379	14294	42332	17189	26314	40115	14210	58326	15456	16526	33872	31490	49836	31138	23611	36488	81684	24910	9469	38372	16350	23045	21716	27563	34689	34331	3342	22583	19538	19801	18278	32646	47373	25078	28014
LIMCH1	5	8	22	98	20	118	8	22	14	97	14	19	21	44	44	20	51	3	3	14	0	1	25	0	0	15	4	0	8	51	2	227	303	112	0	17	0	8	4	30	12	47	77	10	15	3	2	156	2
INTS13	2419	1977	6363	1534	5627	4344	4898	2812	2982	1409	2681	3716	3256	6458	1760	1345	1276	4047	3845	9367	501	5179	2838	6160	4199	1184	3601	6190	6642	1588	11238	4621	625	8343	7893	7735	11018	4595	4391	4888	562	7022	10662	2927	937	1675	3600	3809	8747
TM7SF3	9936	5043	16774	3698	15122	3067	10165	6611	4704	1440	7413	6271	6308	4484	2450	7054	1293	10915	11276	19816	426	10606	6720	20673	7776	1657	2305	12490	11412	279	4236	11724	1759	12859	11935	16547	19371	8682	3229	16702	1264	19185	18235	6716	1506	3590	1561	6198	22305
DLX3	0	1	5	24	0	51	0	7	0	15	0	0	1	11	18	0	0	55	2	0	0	7	0	0	1	0	0	0	0	2	0	0	0	0	0	0	6	14	0	0	0	0	1	1	7	0	0	0	0
SPA17	6	10	14	8	0	0	0	12	5	11	0	13	3	1	7	0	16	156	8	0	0	39	6	135	136	17	21	27	138	0	3	31	11	311	62	183	75	173	8	84	7	66	117	40	43	4	18	30	53
TSPAN32	117	64	3966	3831	1692	53	172	373	614	99	38	61	263	49	272	21	203	1142	320	48	11	1295	170	622	1055	1102	181	224	1144	587	104	2131	899	123	28	49	235	2086	204	50	580	337	2348	39	1769	597	156	299	651
CCN5	1	4	1	1	1	1	0	0	5	0	0	0	1	1	0	1	0	20	2	1	0	0	0	0	0	0	0	11	0	0	4	0	1	0	0	0	0	13	0	1	5	0	2	0	10	0	0	18	0
ST3GAL6	45	162	17	97	2808	1106	1519	560	3042	1291	459	2059	929	305	1106	116	69	271	114	1075	181	1208	415	23	90	211	763	186	325	107	1660	82	552	2294	228	520	361	355	617	896	179	785	284	2614	315	496	1044	227	80
ATP2C2	173	3	26	70	15	36	13	51	22	20	9	23	1	15	26	11	11	236	186	75	1	24	59	24	43	734	2597	44	115	54	51	62	671	358	6	97	16	400	59	91	12	159	33	12	131	187	362	29	22
NGFR	7	4	2	430	4	7	0	5	0	0	8	1	11	10	6	1	0	30	3	0	4	36	0	40	0	2	14	1	1	12	18	2	2	2	1	6	27	22	0	0	1	0	95	6	0	3	42	13	0
CDON	1874	1059	204	515	415	306	1176	719	2555	185	373	615	1178	590	114	643	285	584	1226	2396	78	175	1613	33	490	239	240	3110	576	58	338	66	246	2523	1242	878	724	1550	1167	1977	160	34	125	681	203	1986	74	1155	36
TAF2	12369	7593	10819	9005	11026	9365	8357	6956	15736	7480	7859	9623	7861	23808	4069	5317	1627	14168	13251	17440	512	13887	6379	17213	10914	2832	18856	17204	5122	487	25791	17473	2255	18954	13503	17293	30688	13546	19351	16727	406	8273	14119	7999	2518	11094	18985	10640	20236
HIPK2	7089	4838	9325	5260	6744	1549	6329	4322	13275	751	6223	8097	4994	3764	2632	2471	3515	10948	9351	7895	1351	7022	4049	7086	7325	4923	14139	12305	12420	2438	5131	11608	1582	9498	4904	8620	8549	11519	5016	4228	735	6423	3446	5882	4151	7199	9847	6304	10623
TNPO3	11241	6132	9010	6763	9871	7527	5531	6008	10174	2093	5020	7590	5908	17103	3163	5779	2013	15501	13867	14503	669	11154	10741	10212	7588	4401	14591	15575	9235	879	19925	13781	2863	16258	11069	17085	13149	14147	10527	12592	981	10118	10420	9675	4244	13014	15736	10009	17117
BORCS8-MEF2B	0	0	0	0	0	0	0	0	0	0	0	0	0	0	0	0	10	53	56	63	4	31	42	66	40	25	23	47	40	40	95	45	23	39	36	8	68	54	50	34	0	25	54	31	42	47	55	22	18
RFXANK	4625	2911	4925	3096	3827	1441	1853	3235	3398	927	2621	3387	2449	2365	1522	1918	3124	5594	6371	7239	1788	4655	9149	12322	5478	2534	3391	5588	4252	3275	3178	6709	2928	5349	5274	5874	9157	10447	4319	3684	2058	4324	6169	4011	6789	7522	1782	5144	5459
TMEM161A	646	518	671	472	1027	173	487	638	580	139	384	774	663	132	266	261	347	945	674	753	203	844	1629	1845	549	272	569	675	913	333	100	881	365	739	688	719	2081	1570	561	668	405	756	1202	698	1138	957	89	1125	1014
LPAR2	415	195	241	245	507	261	232	434	595	367	128	272	151	816	164	233	232	606	504	686	87	396	492	426	623	590	1088	496	361	329	523	375	962	486	379	545	725	612	698	534	277	410	1092	298	1068	1738	926	421	447
CTSA	9226	4130	9202	3730	18158	1399	3142	6130	2777	2093	2425	4666	2037	4120	3863	2860	1899	14441	7694	6091	856	18423	4590	9846	18868	11789	9243	4251	12816	1574	4972	34410	4272	11559	4408	4917	6475	9538	6547	5540	1944	6939	17622	4937	4552	5962	8732	10868	17953
SUGP2	15379	11002	11927	9026	11163	15263	13890	17712	17548	7410	11033	10376	11351	29533	5191	8691	9899	17746	24986	27945	4169	26186	25201	27012	12223	8323	11068	26393	20829	12214	30540	19061	6681	23449	14172	35579	20056	28739	37548	26856	5736	13213	30350	23344	14435	23425	10600	17614	21732
SLC12A2	2854	4822	1132	3868	1931	2136	1393	3115	2197	2491	3584	6773	4149	5840	1104	1857	602	6577	6166	10028	311	2850	1570	8219	9269	1464	6150	3181	5104	596	1613	2668	1834	7766	6963	10011	12056	6500	4780	6708	407	5517	20901	3943	2682	6338	5282	2770	6123
SNX24	10	15	8	45	14	29	6	4	10	4	14	8	59	2	40	32	0	321	19	11	0	1	0	138	32	12	45	77	29	1	24	2	14	28	6	243	6	22	30	40	1	17	23	10	7	5	11	82	23
EYA2	0	0	2	20	4	59	14	8	1	23	2	1	0	9	7	2	0	5	6	0	0	0	2	0	0	1	0	0	0	4	0	0	1	0	0	0	0	9	0	0	0	0	1	0	18	3	1	4	0
CNN2	12321	6345	9884	8271	2630	135	438	1895	994	1018	245	5998	1399	3557	1031	4437	341	4821	6638	305	26	3433	300	368	22301	4453	7098	133	5062	371	993	8772	2637	4433	2452	1083	105	11080	1391	2089	1192	4298	18030	556	3351	19533	11035	8094	662
ABCA7	16789	7409	10764	13148	4061	1767	2963	7243	14863	1046	1404	14089	5918	7722	3859	5396	4164	12678	15976	14903	6929	13174	16414	17143	4693	11789	4176	11793	7628	21180	1125	7499	21143	11159	7447	4325	6931	20778	4950	6817	7453	3387	6162	7168	57376	33507	2107	16294	2783
SNCAIP	11	5	19	71	11	128	0	29	1	36	7	4	4	32	21	10	0	6	1	0	0	0	0	2	0	1	9	0	0	4	0	0	1	1	0	0	0	0	24	0	0	8	1824	0	16	5	15	10	0
DDX20	3911	2147	4147	3492	2531	4142	2684	3036	4080	3806	2817	3032	1578	5240	746	1910	805	3387	5314	2500	439	6636	4564	6500	6479	1250	4584	3605	4151	478	4488	6545	2437	5456	4426	6572	6039	5136	3896	5358	606	2600	4404	2411	2652	7382	4078	3761	4911
BTBD1	2591	1760	3135	2924	2562	2828	1807	2348	3060	2113	3092	2126	2012	5570	1136	1164	569	3984	3005	5727	246	2572	1745	4754	6228	1162	6391	5048	4069	136	13386	7100	632	5578	3736	8672	7856	3232	3844	6073	148	3370	5339	2419	807	3293	6788	3742	7533
FAR2	927	485	1578	383	1357	249	974	415	745	191	821	519	498	255	496	350	60	1233	1146	1564	18	645	852	1462	620	643	1782	1767	922	56	1323	261	166	2014	883	1194	2167	1178	553	949	25	1377	912	420	133	290	1137	594	1629
BCAS1	2	15	4	58	5	32	8	5	45	52	11	10	1	53	12	2	0	10	5	0	0	37	0	6	0	94	12	6	1	15	1	6	19	0	7	10	4	38	10	1	0	6	50	0	13	0	14	12	25
POU1F1	6	3	4	53	13	156	18	14	14	85	20	4	2	58	13	6	0	1220	9	10	0	4	0	0	1	0	14	0	28	4	11	3	5	20	24	1	39	11	657	6	12	4	3	14	18	8	10	441	20
CHI3L2	77748	19806	4337	7549	2151	8588	12575	30942	8196	915	114724	13863	3506	24350	296	17136	1304	386	9702	5678	170	932	8853	3193	105119	191	727	1227	5745	166	1358	1247	256	9349	2075	6351	35235	23946	15660	11082	155	21319	235	6452	212	8978	1212	21541	6782
SBNO2	3306	1559	2391	3183	1812	948	1546	1823	1479	1033	787	2398	1270	2619	1148	1285	3499	5400	4389	3235	1576	8973	3293	5422	1626	7622	18975	3553	2886	8251	3240	2876	6300	2734	1642	2296	3590	7031	2219	3850	1422	3308	6369	2389	8512	12021	11370	8391	2393
PMS1	3512	1740	8059	2363	6256	2253	3523	3318	11365	631	2331	4032	5129	1520	1988	1223	75	5824	5641	8347	230	3963	4378	10614	4210	628	4475	8463	6539	330	3047	10989	552	9929	8708	5693	10772	7319	3268	3841	375	4825	7884	2985	907	1231	1687	5206	9211
HMG20B	6134	3681	4893	3285	3775	2554	2253	4205	3650	2265	2374	3151	3056	6823	1346	2814	3948	3903	6454	4283	2319	8132	6188	6562	4071	3103	2119	4463	3696	3860	2216	4180	3712	2831	2004	4241	4713	10225	3818	2358	2363	1953	2838	3159	7356	15314	931	3246	3358
CALCRL	13	5	262	27	62	10	172	3	26	32	3	186	1	7	37	3	6	23	12	183	0	0	4	134	137	0	161	0	416	1	14	574	12	46	1	79	60	10	1	0	12	101	6152	59	19	4	47	48	225
TAF11	2089	1269	1457	1458	1578	1726	1385	1603	1735	1696	1039	1750	841	4191	770	1450	5822	4105	4388	4371	3855	8444	5804	2874	3051	5025	4533	4901	4107	13824	3544	4078	5258	4279	2494	4889	2317	7277	3438	4535	4050	2352	4005	3262	9236	13307	2885	2734	4737
ANKS1A	4933	2450	4405	2667	3465	722	2006	2286	2760	950	1181	2226	2362	1385	1040	1789	1953	6862	4398	4170	833	5936	3043	3007	2123	3796	3747	3572	3539	1283	417	4717	1620	3254	1744	2332	4443	5927	2430	2042	593	2983	7831	2418	3176	3576	1339	2900	3755
AP3D1	11669	7736	9120	7977	8078	8041	6819	6087	5302	2896	5666	9698	7013	8186	3714	4712	5843	13865	12356	14305	3108	13967	10623	18422	8003	7162	13113	13018	11951	18768	9149	11299	5897	10476	8381	11417	16881	17350	8095	8632	3245	10041	15344	9218	14932	12493	9070	12969	10304
ZNF76	4788	3233	5049	2590	3770	1000	2399	4099	5250	983	2658	3999	3156	2266	1286	2294	1380	7120	5812	4518	985	6654	4782	4083	3000	2961	4906	4541	4448	2067	2195	4066	1502	3948	3670	3197	3542	6969	2642	3124	582	3116	2710	3856	4063	4439	1486	4069	3228
NHERF2	3	8	67	21	24	5	7	22	22	21	14	10	15	11	15	74	27	57	1	0	4	195	8	262	74	80	14	2	121	17	0	179	47	29	2	4	252	406	5	0	95	33	387	0	65	25	8	227	19
NTHL1	333	270	613	201	355	154	213	451	287	30	309	336	461	54	229	192	208	484	348	554	87	343	1183	427	309	118	46	501	449	131	26	598	131	415	742	715	689	1267	221	224	190	323	836	403	438	265	16	502	315
BLTP3A	6222	4316	8204	4040	4529	3855	2842	4141	4740	5516	2642	3981	3053	11041	1372	3106	1483	9128	7608	7152	976	12581	8483	5402	4994	2335	4458	5349	3504	1849	7142	6810	3061	6560	4587	8572	4139	6767	5356	6384	980	4119	7255	5526	3765	9774	5307	3065	7037
GNAI3	4947	3037	5271	4419	2637	2603	2998	2086	4723	3278	3232	3112	2000	4466	1390	1889	1903	5221	6620	2726	806	11161	5658	6844	8760	3235	3974	4771	4287	2492	4208	5786	2532	5426	5686	5505	5862	11257	3043	3792	864	6731	10946	2480	4406	9098	5473	4663	8219
IPO5	19489	14483	26518	10288	17105	28419	17256	20298	22932	10570	24575	17066	18260	23311	7439	9457	4922	17799	23115	40360	1787	21861	42275	46029	49487	5033	13724	32035	20387	1575	24190	32171	6937	34668	29165	63773	59546	36659	20184	27191	2591	23014	36132	18649	7314	23724	12581	18895	35886
OAT	3508	2112	121	3036	1648	1515	1133	2980	1006	4202	1766	2716	878	1511	3210	906	888	6654	3064	1149	133	1297	85	8298	7147	1615	2955	3396	6703	69	2329	771	2308	5310	6098	8601	14734	3955	2774	4647	259	7641	491	2374	1288	2424	4614	4020	9417
WDR3	3222	1997	5124	2004	6265	2049	2331	2353	4574	1129	2031	2688	2841	1301	1385	1259	635	4025	3411	4572	798	3573	7703	4096	2593	927	5501	5649	5253	622	1353	7254	1032	5356	5024	4180	9615	8594	3029	2234	726	3743	6963	2799	2398	2972	1627	4769	8653
PKN2	11778	7876	15397	7860	10122	11286	10287	8555	15941	5913	6318	8024	5724	29115	2683	5193	2886	10900	14422	9646	896	23954	6684	14062	13986	4537	20534	15086	12464	857	40932	16837	1919	15998	8113	14380	15254	16854	12488	11813	528	9335	16932	10022	2875	10163	17647	7466	20191
WDR18	731	488	766	386	558	201	330	626	690	247	470	582	522	95	281	326	210	529	741	987	50	654	2058	1395	685	200	190	684	581	560	54	838	296	586	814	768	1459	1488	342	515	116	610	626	645	911	701	52	655	709
TRAM2	789	532	2127	1024	546	158	527	705	715	171	305	395	1248	586	414	301	256	1989	1205	1366	194	1082	760	1430	698	576	1290	2977	396	185	3178	3322	136	834	506	2215	965	843	979	670	33	1529	1104	650	724	748	356	907	1512
NTN1	43	41	641	33	293	174	234	54	36	335	34	22	207	118	19	26	41	162	48	353	33	528	173	2349	43	139	42	287	20	125	42	349	40	20	51	27	279	190	48	32	13	437	1677	156	61	107	17	37	477
GLP2R	12	7	13	65	7	53	6	14	11	53	3	0	0	29	2	8	0	8	14	11	0	0	0	0	0	12	0	7	6	0	5	0	7	1	0	6	5	11	0	1	0	0	0	0	27	3	0	1	30
MCM10	4871	2761	1667	1100	1019	2100	745	2496	803	1027	1474	2287	3564	1646	1847	1372	1696	4597	8013	5170	319	717	8937	4328	1513	676	115	5186	1442	842	3132	936	251	2978	8014	6454	6155	8603	1742	3917	154	251	5224	5314	477	481	353	1775	384
DGKA	46926	19465	15467	22370	13017	7534	17304	35884	64562	6519	8296	37838	18328	30195	7693	12893	8500	19565	62052	32674	11245	43797	38441	16873	9932	22238	49109	37808	24117	13161	19676	36975	15218	44215	31276	21993	14842	81628	19186	21049	5410	12046	8320	42029	54108	66748	18495	49767	17192
ERBB3	175	152	188	296	111	395	44	127	307	1967	56	144	23	543	221	62	28	180	129	113	11	98	57	21	74	31	822	121	82	32	88	167	271	228	353	174	35	350	136	69	17	68	65	212	112	165	293	103	394
ROPN1	3	0	8	18	1	22	2	1	0	6	0	1	11	14	1	6	0	2	0	5	0	2	0	0	0	0	4	0	0	0	2	0	0	0	0	0	1	2	0	0	0	0	0	0	1	7	8	0	1
ANKRD44	14197	3882	11999	12417	9578	2148	9886	4197	20397	735	2926	8646	3918	5452	3388	3082	2333	21105	15661	13411	921	19076	7854	13454	3342	13006	25033	12952	8360	2431	5688	21153	6155	14572	7602	7863	11762	12040	3574	9885	1099	14902	29493	8306	10129	16408	6474	15388	43014
KARS1	22305	15641	20347	16209	17290	15256	15671	20649	20565	5705	25476	21453	15160	27093	10830	11512	14198	20862	26667	44569	5144	24891	39568	28417	37054	9897	20670	30925	29753	11988	23597	47233	15178	36685	35764	46562	45040	33419	24789	35704	12522	26164	34162	19590	21831	51569	16329	27524	31297
ADAT1	2151	1556	1713	1670	1610	1422	1243	1749	2718	443	996	1859	1202	3176	750	1319	495	2988	2645	2455	228	1853	2743	1434	1426	897	2488	2771	2974	867	3261	2353	610	2916	2172	3110	2439	3637	2439	2843	155	2109	3560	1973	1175	1898	1743	2155	2798
PDIA5	1069	666	996	334	4509	284	1734	1075	2167	344	1101	915	1083	309	565	541	453	922	1157	2869	448	2324	4711	3155	1318	741	311	2016	2077	1271	347	1558	562	1299	1530	1694	3970	2073	837	942	256	2636	920	1505	809	736	137	1110	1149
TBC1D22B	3299	1777	3091	1857	2710	2812	2645	1614	4981	2359	1448	2531	1919	5341	731	1755	1174	4219	3717	4762	804	3494	2363	2456	1428	1407	2876	3954	1512	982	4856	4551	925	3903	1341	3415	2454	3254	3383	3514	210	2267	2938	2229	2032	3685	2428	2030	3539
NDUFB4	8142	4049	6876	5531	3426	3308	2284	5854	5054	2542	4970	5776	3583	7576	2962	3389	391	4261	4589	6867	158	3324	2241	6715	7948	1119	4049	3702	3835	435	4994	6454	595	9160	7548	6563	9292	5638	3183	6518	176	4240	5984	2169	1253	2096	3852	6107	5147
SPEN	32241	23582	38018	18746	19311	33442	15948	22115	25586	9074	15791	16679	14218	45866	6969	14860	7163	22794	37059	39343	4408	41973	32816	31864	28518	9768	30557	32723	20909	17344	37431	31255	12156	35469	24840	39938	31022	40897	26424	25413	4024	19203	32773	23985	20103	44391	29189	14025	27725
MYLK	201	144	13128	268	654	158	106	208	8544	193	267	117	2168	139	879	86	38	1837	310	96	181	175	1524	118	20	65	1534	27512	535	5640	144	4234	259	102	92	303	29	437	7861	264	28	129	364	49	127	195	154	376	5094
ZC3H15	8039	5719	8246	7207	4546	7645	8322	8253	8281	13103	8245	5895	2714	16575	1740	4845	9369	5341	9946	18577	6401	19825	15136	12584	19053	7358	6452	10133	11567	4603	8744	13814	13225	10002	6782	19764	11042	17377	9185	11372	5515	7948	9980	6121	10571	38807	6618	5958	13242
MAP2K4	2113	1243	2372	1800	1411	996	1189	935	1908	771	900	1273	1059	1355	499	550	258	1546	2074	1532	151	3154	766	2023	1757	463	4424	1901	1865	128	1960	2595	339	2036	1703	1520	1840	2682	806	1281	81	2400	3315	1189	483	1936	2810	1988	3488
PACC1	2099	872	2352	741	2645	530	783	1117	1834	420	1037	1271	1465	1706	595	619	361	2853	1743	1400	407	1952	2030	2000	386	698	1298	1792	1166	1130	1315	2271	472	2105	1827	1718	1344	2903	612	1240	253	1140	2018	1398	1525	1709	610	1592	2793
SNAP91	1	4	14	29	12	31	7	1	1	47	8	0	3	20	2	0	0	0	15	0	0	0	0	0	1	0	0	0	0	7	0	1	0	0	0	0	0	2	0	0	0	0	0	0	5	5	4	688	0
SLK	8541	6044	13494	5620	9608	9353	7365	4354	10751	10435	5398	4315	5147	9324	2550	4211	2819	7678	8977	7189	1298	20158	5847	16668	7344	4783	12109	10644	10770	3482	20117	15554	3595	9027	4927	8969	19049	11535	4004	6940	1485	10519	10486	5703	2957	8245	14475	5182	723
CYB5R4	1162	1129	5282	2451	2856	1007	2531	884	3159	1453	2354	1760	993	1483	1057	971	483	2371	2315	5643	184	5366	2012	5986	3181	1665	3332	4614	2324	308	1718	4763	1555	3752	1858	3438	5229	1638	857	2406	227	3291	5903	1426	1247	2750	4785	1485	3721
COL17A1	860	819	1265	553	1571	1623	639	159	941	1442	213	494	157	1542	257	204	262	667	697	536	102	1593	234	1207	394	1398	1739	523	620	192	1334	651	1126	820	607	993	470	1485	101	427	171	1179	746	589	794	1162	1574	339	68
GSTO2	39	70	107	57	81	35	31	52	134	99	25	42	50	176	16	40	16	80	73	23	7	130	19	103	38	52	215	50	191	7	52	89	62	94	92	46	173	97	22	8	14	183	100	24	41	99	86	86	98
SEC61A2	2773	2040	3798	1700	1978	2726	2171	2450	3084	2810	1272	2657	1208	6645	454	2183	876	2941	4756	6029	115	8210	2310	3718	3170	1959	6416	6190	3986	186	8427	4470	651	4537	2200	7257	4118	2695	5888	4770	145	2556	2832	2796	930	3826	6498	2027	7825
PRKCQ	30750	18119	10288	17999	7545	4435	6237	12087	19292	1530	3830	14933	8836	12444	2983	9731	7409	23959	24001	10780	2023	18035	10270	22573	5746	8159	12892	24195	14037	7855	15406	21409	1761	17460	10310	8073	22338	27270	9634	15327	1850	5723	9982	12585	15956	20167	7571	27191	20274
TLE2	467	62	8	434	13	1082	158	211	81	39	84	59	1013	113	5	23	44	413	168	1060	39	196	60	158	16	88	247	490	59	817	67	4	131	118	151	58	451	498	44	74	47	113	44	142	481	1643	47	149	2
ASB1	1007	524	716	771	739	657	397	630	998	180	465	442	530	846	296	453	299	1355	851	638	250	661	1104	711	505	353	1433	670	373	1411	1992	922	437	734	526	528	734	1308	393	486	372	417	310	410	1249	1162	740	783	847
FAM107B	686	298	847	925	2003	200	255	578	573	360	705	656	260	918	677	205	2424	2021	1239	238	5	1006	1560	1074	1120	2898	14002	1127	3117	372	3273	116	1142	2043	791	3018	890	2882	252	297	362	499	1316	533	2405	2976	6499	1597	2595
ME1	15	3	9	20	3	1	25	17	3	22	10	1	1	9	13	2	0	5	0	4	0	1	0	1	7	0	30	0	5	5	15	0	81	4	0	1	0	0	0	24	5	4	5	0	7	6	12	17	0
TBC1D1	5727	4472	7814	3745	5881	5519	3654	6464	8149	6494	5406	5402	4703	7186	3038	3023	2628	6515	9976	11938	1103	4755	10757	10632	6770	4392	14710	9341	3958	1676	11453	7997	3439	14701	8596	11118	5534	7798	6010	9680	771	7330	6908	8488	4122	7673	10653	3950	4245
CDK13	10922	5745	11732	7620	7816	4770	7430	5283	13078	2579	4707	6584	6360	6771	2345	3237	1365	14050	12876	15758	1061	19505	5446	14313	9902	4256	15421	14230	12207	1743	13541	14078	2381	16315	9411	11816	11738	15252	9633	7520	1862	7921	8164	7301	5132	11197	9045	9919	18868
MTHFD2	1477	1410	1595	576	1652	923	947	1310	974	433	1223	1146	1521	1194	1385	1140	356	2029	2904	2873	105	3854	3885	3208	3806	783	1277	1848	2092	135	1344	4612	600	1803	4612	1566	6772	4334	1091	1290	140	2330	7563	1015	419	1396	1337	1728	5382
SLC9A7	1400	925	6332	491	1784	162	575	668	1050	1043	333	466	883	594	479	587	332	904	561	336	66	4682	778	3670	1493	807	3890	246	1066	208	188	9543	1285	1514	428	725	2221	2236	1408	684	389	3214	12828	516	732	726	2584	2814	9665
FOXJ2	2936	1337	2213	1546	1121	1839	918	1158	1503	1885	1345	1758	1352	3649	546	976	434	2014	2290	2468	137	1174	1693	2175	1847	797	3624	1922	888	364	2818	1473	540	2776	2080	2946	2045	2164	627	1787	76	1545	2619	1288	1022	2215	2185	1790	2122
YBX1	32957	26949	34056	26151	26411	42719	21217	32125	20015	20965	40477	22847	26797	49184	16054	18446	12669	22073	43582	70381	4359	29301	41233	55585	76177	13823	25980	41034	36690	4610	34386	42231	10034	52171	53207	80237	70791	57413	25034	48552	3445	24448	44445	26751	11968	33296	21253	25126	36994
PDE4A	257	198	28	350	123	268	145	280	150	166	645	170	1964	141	300	41	1299	1444	213	21	49	609	96	2250	406	616	2085	140	267	335	679	41	1226	87	43	486	2033	4457	135	96	121	79	222	68	589	798	1852	686	134
PPP2R5A	4167	2489	4671	6258	4792	4824	3164	2727	3758	3597	3805	2257	1263	6480	1028	1239	1727	4636	6161	7170	998	7023	3635	5051	6128	3217	4359	6173	3609	2867	8750	9737	2668	6319	4208	7652	4275	5244	4046	5156	830	4497	15316	2281	5528	12311	6301	5915	5119
CTNNA2	9	13	5	17	14	36	12	1	0	8	1	0	0	13	109	3	0	6	0	1	0	0	0	0	0	0	0	9	6	1	0	1	1	0	0	0	0	0	0	0	0	0	0	1	2	2	6	0	0
ELAVL1	4696	2375	3567	2082	2815	1424	1842	2903	2862	1169	2646	3374	3535	4704	1739	1757	1271	3831	5137	5162	780	5169	3935	5710	2875	1442	2888	4817	3240	434	3945	5483	587	5082	5672	6717	5908	5330	5077	3195	402	3318	6387	3147	1296	3369	1999	4388	4678
TIE1	124	99	3067	59	457	27	24	46	109	77	20	42	48	37	88	27	58	36	123	15	1	38	66	7	3495	14	21	28	622	39	57	1434	190	34	14	21	15	631	50	15	352	61	1403	3	76	78	63	56	48
DIP2B	20841	11330	34080	11133	15942	3928	10925	11339	20478	2523	7963	9631	8183	15934	4531	8066	7756	15796	20735	17768	4560	24847	15025	19545	12602	11371	19781	15399	14549	10077	21246	32224	12479	16702	8138	13534	16213	26075	9172	11578	10660	16576	21957	10361	23250	35741	20058	12795	32082
SMARCD1	10018	5956	7465	5571	3405	4477	3641	4889	5104	4468	4096	5659	3477	7871	1325	3851	2626	6306	11950	12466	1116	13951	10096	9675	10222	2725	5928	10281	6723	1760	10121	8725	2819	9822	5850	16677	7782	14927	7979	9516	678	6709	6030	5320	3853	17834	4441	6658	10209
KDM4A	9487	5798	9512	5480	9886	5342	4808	3844	7686	4373	2484	6756	4805	13417	1943	3436	3812	9007	10505	12987	2652	14094	9674	8534	6678	6985	8231	10381	9954	5531	14160	8728	4693	8560	5274	9230	8167	14893	7819	5860	2417	5692	12658	5966	7114	18145	7372	7360	9478
NFYC	4676	3033	3758	2782	3360	1411	1975	2206	3660	1090	1296	2759	2434	1839	1374	1788	965	3730	4240	4294	273	4790	2627	4421	2694	1762	3468	2922	3380	578	2245	4208	761	4668	3698	2512	4477	4975	1821	3527	239	3251	6796	2307	1443	2588	3245	3466	4770
ZMYND12	1	1	32	32	73	22	22	8	32	5	3	27	5	9	3	2	0	14	0	5	0	2	0	18	57	4	0	8	10	1	16	98	1	8	1	0	78	9	1	0	0	45	50	0	2	4	1	34	41
SLC9A3	37	10	442	31	95	38	71	34	149	103	15	13	49	54	31	17	67	62	61	43	156	128	99	61	64	19	34	48	626	167	41	165	100	19	33	119	17	234	42	24	86	34	62	4	223	134	24	41	61
NGEF	22	8	37	31	60	17	1	11	24	13	6	2	3	18	16	4	8	14	23	25	1	41	8	25	13	4	21	18	6	6	16	5	16	28	6	15	13	28	0	0	4	23	18	16	20	40	10	10	32
ASPM	27099	7045	977	4740	13228	50357	5039	19153	9277	11346	12955	7573	20949	30934	20255	6444	2017	13748	28926	23629	685	501	9092	5575	5995	1313	761	53313	3706	1124	35963	2164	1016	37038	35923	28958	21373	12818	13647	21421	310	1832	17118	19379	1401	1695	3814	10012	1537
CD84	11517	4983	2590	7645	16085	1172	2263	4583	2591	1306	1616	4087	2589	5046	989	5475	636	12481	11491	3573	125	5266	1226	1554	3801	1653	1289	2768	4199	118	1967	6004	372	3730	1519	1802	3279	8557	3594	3821	170	1657	3845	1616	1476	5474	1797	7993	6539
ELOVL1	2211	808	3210	1474	2633	814	822	907	1432	427	897	1164	1049	1615	1001	548	437	3037	1653	1589	142	882	1870	3172	1245	671	2660	1417	1347	177	2701	3183	562	1680	1922	1829	2399	1862	720	1028	305	1820	7423	918	1110	938	2455	2173	2254
SPI1	735	775	2330	1374	5497	196	2139	845	662	587	262	995	117	400	2335	295	894	2499	424	247	14	2365	160	4161	660	3603	3046	80	663	246	1356	2845	3222	1695	72	479	1930	744	36	720	110	3541	6859	49	1521	871	6381	284	2492
POLR1H	871	339	1486	412	1152	784	504	1141	1474	446	500	652	907	1120	528	451	303	2103	1128	1170	223	694	2399	791	939	412	958	1230	1075	345	767	787	493	977	1280	914	742	2241	579	744	232	1300	1518	689	942	1521	622	803	1131
MPPED2	1	9	1	36	5	27	2	7	0	37	4	1776	13	13	6	2	0	638	41	0	0	0	0	0	0	1	123	0	1	0	2	3	0	20	4	25	0	2	446	6	2	5	2644	1	0	2	300	172	1
CLDN18	2	0	22	1	12	1	4	8	0	0	0	1	1	11	11	0	1	1	8	0	7	0	0	0	0	28	0	0	0	0	0	0	0	12	0	0	0	8	0	0	1	0	6	0	7	0	1	3	0
ZBTB11	8062	3466	6212	5812	4546	4042	5798	4794	7111	2632	3804	4130	2706	13512	1342	2216	2074	7664	8784	13911	869	10595	4660	9862	12012	6595	7972	9569	7970	522	5963	12405	2314	9748	8253	13267	6582	13717	8126	8769	805	6083	9316	5256	3840	9633	7406	6922	11934
ATXN3	4087	1889	3272	1865	3155	1915	2226	2186	4773	2012	1942	2396	2734	8198	1265	1529	1071	3966	4517	5571	508	8294	2602	3425	3655	1799	3519	4759	3830	576	6239	6963	682	5447	3156	7516	5801	5086	5827	4702	313	2837	4748	2486	1199	5875	2384	4014	6768
GOLGA5	2766	1740	3225	2067	3130	1226	1602	1465	3806	973	1091	1932	1723	2816	1072	1072	705	4401	3129	3545	359	3537	2116	4366	2685	1192	5114	3682	3243	967	6722	4417	725	3591	2205	2349	7454	4873	2726	2261	291	3067	4162	1557	1568	2698	4084	3469	5067
FGFR2	26	14	135	126	29	121	8	47	15	87	7	11	5	57	33	18	0	6179	18	0	0	50	0	0	133	9	26	0	0	3	0	0	5	0	0	28	0	156	0	3	8	10	2912	1	47	15	11	198	0
LRRC40	2924	1826	3064	2436	1530	2593	2175	2312	2544	2615	1901	2858	1337	9641	816	1482	269	3021	4413	6392	75	4405	1960	4055	4667	933	5253	4499	3487	215	9596	6651	544	6504	4031	7476	6977	3166	4996	6534	61	2501	3988	2657	673	3359	4109	3767	7484
ISOC1	709	559	309	554	529	917	384	454	458	642	1208	413	803	654	472	470	94	831	876	1550	118	534	424	669	797	155	518	949	600	40	306	447	177	1106	854	1725	1103	1235	515	1463	75	710	720	637	257	689	440	550	704
EML1	3	1	2	17	4	49	0	21	47	41	2	0	4	30	8	5	0	0	0	0	0	0	0	3	4	0	1	22	6	15	8	0	14	1	0	0	0	13	1	0	1	0	8	6	17	4	0	1	0
TRMT11	1803	1218	3331	1102	2437	1347	2009	1971	3668	1025	1624	2132	1645	2685	792	769	300	2909	2794	3533	132	3430	1910	1612	2767	783	4364	3661	4181	308	3199	3265	443	3461	3022	2616	150	3826	1937	2496	122	2408	2522	1810	699	1840	1810	1935	4140
THUMPD1	2916	1582	3299	2827	1708	1370	1484	2160	2201	998	1336	2602	1409	3090	675	1201	920	2597	2736	3313	260	3172	1607	2474	3684	1825	3534	3994	3091	217	2733	4345	763	4782	3085	4037	3216	4159	2368	3855	204	2886	3996	1766	1075	3347	2295	3201	4840
MSANTD3	690	626	1001	425	408	689	297	477	522	319	424	353	424	971	118	384	126	603	1054	659	127	968	836	896	1557	164	575	331	735	218	2114	1325	138	1196	355	1586	22	988	1460	945	95	545	492	587	187	914	439	484	1084
KIF26A	42	35	10	79	20	28	14	17	10	62	8	7	48	20	101	2	30	659	65	1	0	7	0	1	0	1	1	0	0	2	0	1	11	12	0	0	10	64	6	1	0	0	104	0	96	29	37	515	1
ATG2B	10340	5823	9448	6218	8315	3334	7029	5476	13125	3455	2876	7554	5433	11323	2439	3274	2567	9120	12734	11124	743	11367	5525	12842	6805	2511	37832	12890	10562	610	12095	14822	1660	14671	10149	11137	25346	11869	11812	11060	484	9123	15016	8329	3613	7445	17533	14357	24715
ARFGEF1	25743	13555	16112	15185	19814	11488	12811	11412	25628	7126	12601	12514	12392	29633	6445	10867	2368	28064	27091	26622	969	37167	7699	23610	12749	7932	33555	34528	20205	1647	44486	29395	2845	25982	13167	24231	52572	21372	30473	19264	714	16143	17898	12403	5406	15790	28505	19641	44289
ACSM2B	8	0	10	22	5	23	0	8	0	7	7	4	0	8	1	10	0	0	0	0	0	0	0	0	0	0	0	0	0	0	0	0	5	0	0	0	0	0	0	0	0	0	0	0	1	0	0	6	0
ZFAT	2086	1122	1466	1309	1553	396	1353	706	2028	166	762	854	1141	679	504	633	1063	2052	1573	1878	374	2516	1285	2230	1237	1192	1261	1925	4316	821	364	1443	447	1923	1171	2068	2892	2350	1288	971	465	1410	1889	1014	1451	1283	882	1550	3116
MTFR1	1618	1068	1640	746	1038	531	704	1183	947	882	844	780	853	2184	365	1184	1082	1247	2250	1826	387	2675	1779	2536	1130	582	1367	1942	1543	319	1311	990	554	1199	757	1918	3064	3044	1574	1262	241	923	1781	1119	518	2404	872	1159	2059
STAG3	5514	4060	2006	2411	1332	4543	2088	4006	3410	1932	1794	2977	1442	10865	767	2045	930	2518	5513	6364	590	3479	3995	1483	2361	1254	7778	4278	2026	860	9076	1540	1078	5154	3210	3353	2627	5466	5211	3450	255	1064	515	3288	1778	12725	4774	2695	2449
FECH	3245	1456	3245	2284	3852	4762	3152	2160	6115	3054	2214	3331	3545	5298	2757	1488	372	2539	1794	7529	406	1727	2818	5785	5029	942	3109	5684	1950	443	7241	6992	562	4242	3015	4667	4297	2262	1346	4093	81	3911	3647	1465	4184	1254	5132	2817	5726
MYO9A	12733	6392	14749	8256	8563	1602	9040	5522	17058	1107	5292	6347	8422	3092	1932	4262	1136	15631	13380	13844	748	10630	5751	13704	6798	2489	7812	25137	9738	739	3890	18943	1593	13082	6423	15533	13121	10989	9720	9461	524	12765	14731	6501	4092	7335	2165	14639	29376
DDX3Y	85262	144	160076	69420	60358	56760	65933	47211	123	40	67	40580	7401	160122	11271	48028	11	31	68574	110949	7564	249087	106	113515	119	60569	32	73194	77731	4952	86312	110136	48924	58674	48574	92036	83605	226384	67699	60346	9409	69693	71658	30	47071	163569	46921	21	121077
PFKP	24023	12836	26934	10825	12929	6047	15147	14829	14371	6864	19073	11065	17561	13259	6650	10302	29884	16624	25813	22833	12320	26278	57635	44702	6263	9908	5920	32890	18265	50289	9790	19217	5917	19989	19695	17245	35606	48835	13361	12836	12868	17170	27194	20132	22526	39223	8556	12247	15947
IDI1	1914	1042	3701	1800	1759	3308	2968	2038	3425	2170	4065	800	1276	5064	579	1406	1976	4153	3272	4443	418	3241	7585	5881	6257	2249	3281	6674	3997	693	3544	8029	1667	3823	3622	5678	28978	3006	5129	3692	591	3018	3800	1747	1556	4009	6657	3847	11701
SP100	13753	8057	8984	15352	14695	5869	12669	8814	21719	3262	7534	13930	7295	16888	4472	5742	6167	19206	25293	17032	3040	26815	10330	15853	12174	13080	29116	16958	13395	8530	16321	19278	6764	21836	8738	12689	11896	26765	11289	14573	1603	11574	39492	10518	16326	24704	23686	11642	22853
KLF6	98588	82785	361881	96003	32323	114393	137492	93248	54996	59334	257509	39965	33402	189325	28180	195069	60422	108062	48912	147241	22569	38929	93765	458794	342021	39468	29607	93029	129169	50850	81192	139058	63613	99411	250576	140758	211809	139518	34664	188766	27831	156406	88300	49487	51031	119267	74097	45335	267079
PLPP1	489	426	280	1468	250	153	265	198	290	239	216	197	203	472	93	113	39	2010	267	710	15	1010	121	127	699	65	948	225	289	6	229	278	82	777	286	524	214	243	1183	607	45	117	193	416	119	244	679	489	381
NEO1	6585	1264	43	1022	250	214	90	2020	24	80	25	52	75	7087	171	1213	410	4796	3749	1773	28	93	104	37	650	85	1110	1658	1	30	205	8	73	3542	308	1213	42	2821	34	408	280	22	125	2027	77	6274	270	1234	8
TRAM1	11607	7067	11643	12666	10854	14340	11212	7845	6571	13263	17478	8404	7499	22326	4222	6633	1570	17215	10954	24194	352	6899	5804	35016	21678	1963	19784	16050	10733	447	38727	22474	1824	22082	15655	31368	79924	8015	22193	18648	269	26519	18534	5888	2137	10844	19545	15418	22189
PHKA1	243	690	5561	313	3867	1221	2115	2576	3195	771	3548	803	4005	1526	156	94	862	1032	1323	5613	817	3406	3803	1396	1334	731	1315	833	395	1509	2545	17811	1342	1493	1515	5390	1837	2814	3448	312	710	914	2876	2837	989	4287	2048	3705	612
TNFRSF1A	7037	2486	7381	3066	14501	2291	2162	2049	4992	1989	1427	2858	4542	6654	2730	2437	400	7731	3659	2148	236	6767	2511	6253	1403	2225	6850	3386	2059	797	3826	3451	2608	2884	3032	2314	4339	6526	577	1661	536	4279	15905	1547	2238	3486	4124	4380	5031
CACNB1	1169	572	1408	662	387	852	651	1108	1451	279	403	723	1025	2172	315	690	571	2990	2055	1370	234	1413	1342	264	373	487	737	1758	708	766	1991	2269	180	1287	986	1026	752	1973	1692	1156	73	637	236	1535	916	1130	384	800	371
EVI5	242	144	244	271	791	155	362	151	351	55	77	241	104	139	671	69	251	748	187	110	25	517	64	30	289	427	1487	148	704	17	93	154	374	653	50	555	24	266	130	171	33	250	2037	106	214	193	1958	1001	6
STOML1	223	131	123	201	163	126	144	154	204	72	97	172	104	300	93	121	92	335	182	272	65	69	370	194	57	28	192	212	119	78	244	195	83	225	202	138	182	292	171	231	46	167	181	143	241	214	140	206	113
PKM	54615	20794	35126	47077	55933	14695	16816	46827	32801	8206	61916	45577	13274	44039	24696	30477	19100	48340	54298	28846	5299	33953	73167	14069	23246	41082	23400	37712	19926	24742	36564	43951	42790	35386	73764	23357	57288	50155	17401	19188	18011	9575	35041	27402	35487	75385	17242	24038	15894
DHX29	4933	2806	5429	3962	3674	5275	3250	3241	5625	3523	3201	4957	2437	13699	1541	2724	1079	6551	6060	9925	593	6569	3217	7120	5505	1661	8554	7023	5420	367	8820	9827	1039	11024	5688	11816	7855	5528	10232	10602	237	4783	5504	5312	1487	5083	7885	6170	8951
DNTTIP2	9370	5887	15053	9944	5757	5870	6048	5454	6676	5023	6948	7573	3214	9885	3208	5006	2567	7681	9955	7597	952	11034	8833	13667	16063	3813	9645	11453	9725	774	8630	18821	4052	17865	14232	20716	19652	14139	7349	16185	718	9443	12745	4785	3838	14036	11022	9129	13002
METTL22	1564	1111	2818	1228	2262	1069	1228	1472	2635	1059	790	1564	1260	2302	621	1384	1271	2804	2740	1992	874	5218	3584	1490	1378	1308	2394	2436	2061	2453	3258	2761	1063	1992	1042	2345	1470	6433	1724	1699	761	1153	2091	1767	2998	3647	1734	1509	2583
TP53BP1	25262	13980	25773	12497	14106	14324	13223	17302	19664	30753	9571	12314	13148	38785	3821	10230	7800	33698	24550	25167	4657	45707	17539	19317	29698	15117	21161	32265	21940	11606	31442	22250	10365	20602	12919	30701	27128	40758	20079	18932	4930	19863	23080	14098	13214	43356	12294	16900	36399
TRO	5102	3522	7399	1063	1578	2175	2107	4985	6336	4120	3727	3592	3141	6587	953	2555	486	2262	1960	5115	324	975	1756	2274	1898	316	694	2695	1998	734	4952	6276	174	3134	2174	1880	3785	2834	1839	3134	214	2040	1544	2769	619	2127	411	2382	2864
RRP15	1541	1453	2537	1394	1929	1127	1287	1175	1661	1154	1150	1061	1199	1636	650	1101	734	651	2248	3196	857	5486	3623	1813	2715	1111	1716	3053	2413	1252	1362	4351	1046	2590	2168	5128	3439	5268	1887	1956	615	1409	2216	1422	1155	3760	1153	1440	4316
RHOA	20747	14983	15672	15567	13504	14711	11305	14811	13350	15076	19978	11854	11166	30347	7230	12507	10066	13503	17654	20240	3630	13303	17660	27274	20829	6836	9543	17594	9405	2684	18046	16979	10200	18596	15821	29928	18200	16860	11798	20662	2943	12019	25093	10818	6240	24572	13384	16237	22360
DHX8	15145	9298	9856	11729	3205	7303	5827	8024	6627	9841	5701	8948	3770	27754	2671	7625	7865	12671	22486	16433	4078	31883	18737	12094	11097	11273	13386	15251	9801	7537	14177	12523	10400	13261	6994	19238	10733	21405	15640	16244	2230	7536	11232	12240	14712	48296	14699	8608	12296
PMS2P4	3029	2754	3223	2775	2698	2291	2229	2744	3269	1009	2063	2745	2152	4544	913	1841	2398	3068	5144	3376	965	7379	2892	2534	1753	2392	3718	4690	2977	775	5390	4819	641	2764	2330	3098	2874	6184	3842	3307	252	2692	906	3824	1556	2156	2389	2649	6170
PRKCZ	879	1852	26	354	45	36	69	1016	400	25	87	694	248	126	63	30	41	122	1788	50	77	1184	28	42	607	370	1050	40	183	130	96	23	491	5409	89	2425	72	1170	1214	83	136	77	1848	212	624	1099	267	226	8
ZFY	11803	10	12056	12241	9543	7964	8177	5066	13	12	2	8006	6790	7356	2456	3527	2	13	10969	18197	1196	46549	9	23172	10	3323	13	12253	12084	900	33551	16327	4882	17812	9872	30701	29101	13335	7887	15008	1244	19733	11847	2	4590	14052	15534	5	28913
IARS2	9137	5473	8981	4962	11155	6429	4946	7348	7816	4734	10435	5925	4670	11785	2702	3601	1348	4353	7965	11063	615	5495	8533	6798	8062	1827	8484	9270	6152	704	6831	17892	2085	8722	7503	13488	13343	9248	8588	6560	599	5816	8922	4820	2964	7080	4135	9179	9383
SYT1	4	63	6	227	49	30	6	73	2	27	6	846	1	32	16	12	0	9	0	58	38	0	9	0	4	0	18	0	32	18	1	0	611	1835	56	1	0	12	51	17	8	1	1524	327	35	16	58	0	1
NAV3	0	745	17	109	94	91	20	44	14	47	16	1	1	59	20	8	1	8	4	6	0	0	0	1	93	15	4	0	14	8	0	5	78	150	0	0	1	19	4	1	6	7	0	9	6	22	8	0	1374
IDH3G	3763	3014	3456	3136	2076	1254	1745	2374	3036	1265	2007	2917	2266	4321	1315	2047	1983	4249	4067	5514	574	3386	2331	3471	3172	1633	2861	3548	3503	1350	2447	3323	908	3656	3631	3677	3769	3907	2461	3524	445	3004	3927	2757	2182	3393	2648	3606	2963
ROGDI	644	327	278	262	571	66	211	360	184	102	55	214	221	174	688	278	138	218	484	243	64	188	308	184	1000	1396	318	184	386	174	40	1258	390	257	166	114	171	822	98	128	109	153	694	96	472	348	264	414	158
PDZD4	2117	966	157	1086	31	13	244	333	107	22	1018	60	1174	399	4	31	114	2178	736	1200	0	487	34	166	64	96	66	1137	54	312	27	278	79	91	24	63	429	2796	94	66	32	42	71	43	220	6729	87	615	68
ATP2B3	4	28	22	13	3	35	1	21	9	20	5	0	157	34	0	1	154	38	5	0	6	21	2	0	3	13	18	4	32	3	28	4	8	822	397	10	0	119	5	23	30	1	1	9	16	22	17	0	4
ROCK1	29393	17858	24540	23393	19000	23690	19547	15577	27781	15258	17343	18990	12728	60465	7375	12754	9388	32295	35514	48581	3634	58269	21949	50373	32162	18028	31942	43523	37264	12102	57629	42172	11595	39764	25243	51391	44414	35678	34783	31265	3812	23726	34533	19795	13115	44501	53124	24473	50261
CBFB	5608	2918	5859	3309	2190	2914	3030	4520	7940	896	2892	2437	2966	5423	2341	2327	2127	5200	8419	6705	1004	6875	10616	5712	3228	2364	4670	9178	2879	4747	8655	6000	2435	5545	5107	5099	7102	8312	3646	3919	1066	4781	5990	4025	3831	7347	3112	3087	6220
PDK3	1841	932	866	990	1060	1257	1060	819	1930	489	1382	1215	1019	2534	574	504	138	1735	1571	2205	34	1223	1274	1472	1635	314	2226	2587	1039	51	2786	1505	213	1999	1456	1773	2757	1331	825	1420	24	1434	2384	911	349	1019	1186	1569	2518
HYAL2	217	95	265	67	103	50	43	156	52	44	53	113	96	217	53	41	34	246	242	142	1	89	141	191	84	69	84	63	171	18	63	321	61	149	166	124	191	349	69	63	25	128	370	42	74	178	136	238	243
HDAC4	17822	10964	7226	14214	12264	21788	17008	22818	18389	1055	12049	41469	18726	17805	6210	8277	26927	20964	21682	37506	5889	15829	21724	3671	3928	14382	7845	15027	15228	21391	4373	4961	10662	26409	30340	21060	11613	23153	19448	19760	5712	8776	3834	35692	24086	24837	10072	14773	7070
RASSF1	1080	428	2238	1122	1320	1093	873	710	1426	883	766	476	409	2033	371	450	525	2262	982	1197	640	3143	1841	3163	1925	1245	1005	1872	919	886	2047	3671	1016	834	751	2579	1578	2952	1093	1054	598	1867	1925	798	2395	3486	762	1084	3477
FGFR3	1756	1027	194	124	426	195	92	716	82	409	97	301	2039	1048	412	1057	106	66	372	6	30	244	215	162	133	47	20	30	233	148	8	26	62	183	188	281	68	428	177	109	33	6	153	187	236	181	28	117	26
IFI35	1134	978	1081	1108	1284	554	634	900	1140	168	581	1353	496	1547	520	759	623	989	1137	1473	263	1071	1233	689	482	1313	1031	1513	496	232	835	1217	660	910	944	1290	823	2360	510	1110	301	846	4484	745	1505	1599	386	1158	596
HEATR6	2290	1148	1993	1456	1845	1306	1386	987	1947	1318	926	1933	1460	1991	562	1017	590	2783	1786	3140	268	2360	1531	3130	2604	539	1580	2964	1325	470	4543	4508	324	3038	1853	3188	3486	1788	2133	2686	172	2072	3613	1641	650	1599	1328	2151	2475
COASY	2517	1524	2207	2159	2601	1591	1547	2159	2456	1055	2008	2286	1359	3033	942	1277	1105	2010	2758	3252	684	1874	4099	2610	1468	1069	1780	2315	1627	1170	2163	2717	1462	2514	2215	2999	2188	3935	1627	2068	848	1777	2763	1981	2565	3356	1583	1787	1604
PLEKHH3	21	21	61	5	12	28	6	19	10	49	0	13	12	78	143	3	56	16	6	79	8	22	89	11	2	49	17	25	21	76	49	2	70	33	90	16	9	22	12	31	6	5	75	22	105	52	24	2	11
MEF2A	6221	6807	8950	4960	4361	4861	4723	4407	9949	4238	5562	3241	4777	11447	1940	2642	648	7101	5523	7755	189	8779	2260	12122	6021	1413	11240	9827	6375	367	14952	14525	1307	6610	2913	5818	9150	6703	8066	4419	226	5151	9816	2708	1477	5232	8478	4534	13352
OTUD5	3998	2986	3240	2952	2579	2858	2147	2980	3955	2630	2042	3235	2412	9398	1173	1837	2789	5667	5097	4609	1859	7262	4569	4463	3913	3799	7770	3859	3577	3398	6874	4792	3737	4404	3659	5628	4056	7700	3990	3674	2067	3436	6065	3603	7192	12719	6468	4908	3732
TFE3	1678	1181	1656	1543	1326	1330	1347	1440	1736	2069	1323	1388	608	2662	558	1074	773	1884	1325	2031	393	4714	1059	3240	2977	2140	2675	1725	1649	392	3680	2727	1085	1587	1548	2216	2057	2501	1974	2166	347	2550	4191	1100	1278	2541	2731	1862	2238
TBC1D25	2351	1930	2567	2099	1662	1768	970	1868	1910	2711	1358	1406	1032	3145	492	1279	1612	2565	2420	2288	1340	4038	3313	1825	1520	1834	3306	1726	1556	1519	2083	2343	2283	1571	1382	3042	2205	5099	2583	1840	1098	1644	1508	1797	5170	9187	2636	1789	1995
ACSL4	4090	2528	3973	3153	4590	3299	2450	4234	5076	1530	2878	4055	4338	6549	2501	1616	563	4596	4377	4167	151	2080	2628	4297	4073	892	4666	4250	3286	109	5899	5841	754	6533	4668	5969	10566	3365	2804	5501	134	4083	6112	1972	793	2949	10438	4236	7402
INPP5A	721	446	2137	550	2203	415	1707	543	1611	216	653	551	1055	265	420	387	500	3203	1052	1877	258	4070	918	2539	779	2292	5137	1997	2092	1014	1120	2036	818	1216	548	847	2508	1587	623	918	205	2898	3187	1040	1116	1471	2453	1081	2485
GPKOW	2146	1158	1682	1328	1353	1008	1024	1314	1696	899	839	1587	1130	3279	772	912	1216	2740	2488	2193	748	2444	2966	1382	840	1142	1750	1878	1363	1334	1796	1642	1155	1463	1618	2051	1508	3188	1550	1359	768	1154	2171	1371	2742	4282	1543	2580	1379
GRIPAP1	10448	7424	9261	6453	6394	5331	6194	7998	8325	5869	3760	6669	4292	12760	2634	5741	10669	10850	13127	11272	7173	14622	13774	7679	5117	9474	15810	13166	7468	20193	12243	7223	7020	7005	5401	10147	5579	20986	9826	8414	2228	4916	7791	9426	14765	19835	7329	8071	7879
FTSJ1	5897	3623	4924	3416	2813	2000	2488	3526	4255	3752	2692	3171	2338	5952	1468	2762	1304	3180	4627	4012	612	5784	6450	4225	3048	2210	2783	3246	3022	1174	1526	4337	2759	3425	2957	5051	3350	6200	1902	2996	666	2770	2468	2598	4215	8848	1384	2930	2466
PRR11	2311	700	740	693	1191	3078	484	1939	506	480	1508	1395	1760	1821	1493	752	144	842	3557	1853	80	215	553	1057	1136	243	26	3178	519	65	1646	483	182	5089	2420	1810	2217	986	471	2333	12	968	2764	1420	225	221	470	1182	446
REEP1	6	9	2	22	8	36	0	15	2	31	12	1	62	7	14	10	0	20	3	0	0	0	9	22	4	0	60	8	0	4	16	1	0	0	23	10	4	29	6	9	4	0	10	5	0	2	24	16	2
ATP11A	8581	3269	11942	5180	9134	4616	8339	5221	8469	1954	2662	4214	4324	5620	2127	3063	3603	9113	10952	9556	853	25369	8609	10670	6874	10164	6166	6843	3598	5607	7081	4023	3993	7351	4048	3452	8404	9976	105	7171	1551	9090	5890	5044	4326	9936	4816	1395	7907
POLR1A	7385	4401	8621	3131	6148	1992	4275	4682	6158	1989	3477	5430	5087	7162	2747	2766	1813	5456	8374	10368	1513	11964	10772	9424	5801	3894	8969	10200	10859	3458	5204	15354	2367	9209	8130	10359	12604	10513	7036	5774	1689	8122	13198	5960	4398	6729	3909	8884	12382
LAPTM4A	12489	6594	26281	12155	11706	6173	5897	5684	6112	12621	8145	6045	3214	14884	2534	6132	3028	10333	9885	13018	287	9951	5195	30565	28083	4128	11706	6905	11356	399	18786	48983	9100	12776	6686	16145	27902	8684	5495	11511	1059	15208	12079	4495	3549	21600	14896	7859	29950
TTC7A	11840	7650	12182	7098	9597	10443	12548	12098	19169	8269	7757	7830	13146	23528	4501	6128	17928	19338	18499	27051	16171	56326	32170	15326	13491	13111	26253	23085	23998	29138	26095	34465	16511	16769	14976	35195	15342	28902	19206	16103	11938	14118	13587	26496	27696	32443	17403	10290	18290
IP6K2	12662	7915	7645	8918	4455	6299	7533	6271	6929	8081	6450	8863	3547	19547	1507	6086	1980	7630	11631	16069	955	13265	5511	12268	15081	3303	4085	9111	11706	442	8095	14364	2462	10914	6157	10361	8477	13485	8008	12677	1122	6314	7257	5285	3113	14937	5766	6752	12309
SRBD1	5291	3060	2211	2874	4682	2343	4405	3571	14843	931	2028	4688	3110	2454	1843	1804	1079	6589	8084	8008	787	6944	5952	6079	5112	1834	2786	24349	5032	1378	6907	10526	542	7718	5415	6707	6514	8383	3760	5860	369	6856	7318	5163	2442	2473	1838	5094	15713
KIF2A	11212	8495	12898	10265	8295	10494	4919	9104	11302	3201	7695	8468	6974	20243	4277	4855	1469	12963	14901	13744	750	7923	8171	13032	12734	2381	23966	11108	10853	1509	22019	19834	2403	18443	13120	15296	15114	14941	15129	12562	689	9288	18906	8847	5457	13383	10884	14048	21092
RASGRP2	26727	15574	29038	39881	25595	8832	16538	28658	33619	5207	11916	35125	19489	25006	5836	8655	17212	67338	43495	24871	20480	63437	25879	52578	12705	22779	13516	18696	24453	48361	9216	31640	22198	28325	13607	29421	20697	63554	32903	16065	16367	10762	23272	24753	116957	88912	13305	50341	20101
PSME4	16574	11578	14906	11239	13010	20823	11552	10836	13048	32304	11066	10913	8001	55172	4043	8856	4180	19203	22168	31441	1565	57867	13865	24787	29233	9471	40733	27992	24121	2217	65954	44482	6558	24502	14555	44348	36713	22579	27066	23266	2231	22214	30882	12169	6314	34491	46810	16343	47698
IFT80	1318	632	1609	1059	1320	214	750	1637	2113	144	367	1174	778	565	578	507	76	854	2896	1834	93	1142	698	1410	1687	227	1894	2702	2536	29	444	1606	184	2857	2582	1696	1748	4639	1351	2050	50	2345	2972	1964	526	1314	350	2643	2765
SIRT2	2765	1238	3227	2402	1607	726	1555	1657	2600	1186	1272	1596	1074	1594	758	1179	1481	2901	2280	3049	632	3179	3061	5467	2344	2917	1876	3043	1907	1012	1329	3955	2179	2441	1785	2524	4999	3800	1685	2095	524	2628	2638	2036	2792	3540	1501	2628	2620
ERLEC1	3587	2263	3482	3159	3659	2470	2892	3130	3168	2833	2169	1822	1826	5827	936	2434	351	3082	2836	5781	131	2734	1518	4009	3366	1102	4370	3261	2075	332	6530	8034	743	3972	2063	6126	4284	3332	2878	4290	91	3740	4305	1270	858	2277	3760	3366	5098
PPP2R5B	2475	1732	1340	1950	595	382	1391	1799	1019	871	607	1164	591	2613	372	1291	2298	2554	2012	1241	549	3243	776	5378	1042	2823	1043	1210	1941	1341	407	1567	2557	1685	717	1891	1343	2314	1447	2350	803	2236	1615	1000	4238	6852	1321	2146	819
PYGM	2077	1570	2939	5852	2483	903	1620	2515	2384	1235	824	1711	1094	10696	429	604	1343	3912	4880	2187	1710	9857	2944	1880	1631	3359	5982	3368	2630	1315	1331	1399	3659	2328	2664	3295	576	13966	1899	1444	870	1495	2380	2423	6502	5813	4462	12558	3681
PITX1	30	12	76	28	321	1521	20	56	332	842	429	2	1243	26	57	5	34	413	3	113	125	59	353	166	12	45	8	1210	20	445	2017	16	22	9	71	10	61	38	33	0	37	6	15	17	107	37	4	34	16
TRPC7	2	3	1	36	4	33	5	1	0	11	0	0	1	21	2	3	0	1	0	0	0	0	0	0	0	0	0	0	1	0	1	0	0	0	0	0	0	0	0	0	0	0	0	0	0	0	1	24	0
MAST4	17679	10908	17540	6223	10943	3083	7231	3181	7824	2445	5207	4314	3789	3227	1248	5183	1894	20364	11636	10598	1159	12637	3995	37876	10040	3710	8877	10733	12960	4779	7988	15788	1609	3620	1913	2999	9046	21592	5207	5320	1742	20562	10467	2980	4150	11481	2824	15210	35615
ADGRF5	2	3	4	52	2	82	5	32	11	58	0	1	7	24	39	2	0	0	0	0	0	0	0	0	0	1	0	0	0	6	0	0	0	0	0	0	0	0	0	0	1	0	0	0	19	1	5	0	0
SDK2	3156	378	833	2389	262	105	151	63	1379	914	248	50	2146	265	96	43	72	28823	991	20	19	5688	122	73	2215	264	2323	502	833	485	59	1058	705	346	8	289	2856	1511	1207	122	106	380	4686	60	932	2891	358	12858	7784
ADAM7	8	1	4	29	14	38	0	14	0	15	0	6	16	10	2	9	0	147	8	0	0	0	0	0	23	0	0	0	149	0	0	0	0	0	0	0	14	2	29	0	0	0	2	2	5	1	0	15	0
NUP133	5622	3038	3772	3792	7044	4123	3162	4073	5855	3906	3994	4552	3196	14028	1612	2365	901	3872	5917	7675	277	7268	5622	5944	6639	1789	11384	8144	5831	231	16901	12408	1931	8376	6136	10284	9756	5603	7351	8401	481	5416	11769	5322	1926	8324	11135	6309	9079
NUCKS1	15091	10552	9275	8306	13630	18034	7354	12844	13749	5473	20037	10442	12215	17694	6619	6182	10629	11949	20700	22518	4287	7948	20306	9195	13466	4014	15232	26145	12101	6545	16794	18392	4562	28642	21669	28114	20865	19316	15173	17852	2593	8691	13070	13783	5588	10238	13398	11052	11097
VPS35	11279	5713	12526	5366	14871	4590	7522	7995	11422	2713	7666	8141	8175	12053	5349	4554	2274	12677	10768	14534	600	9576	9255	13244	7942	3094	15693	15427	10390	983	12112	21465	2015	15661	14311	16851	24828	11219	11114	9461	793	13819	21610	7231	2725	6022	12326	14014	20917
DNAJA2	4843	2748	4579	3756	3127	4125	3211	4143	4122	3560	4034	4195	2586	9368	1839	2326	1957	4945	5475	8798	907	6769	6060	4842	5823	2797	5509	7222	5737	464	4784	7328	2692	6527	5307	7014	7354	8336	4891	4947	843	3681	6757	3215	3516	9437	4948	5241	5429
BCL3	1349	441	702	1574	128	66	104	316	115	456	90	166	173	555	100	197	101	507	826	179	9	1982	143	238	605	578	2863	228	747	155	263	1245	353	129	184	423	134	745	294	223	265	285	1930	56	1267	2536	1704	1198	225
KCNAB2	19510	9402	18439	25363	17162	1668	4991	13041	9601	912	7675	7109	6315	12401	3520	12726	5181	18854	15605	4689	4143	35846	19128	12714	6115	9350	10764	9972	7100	2203	5644	16598	4243	8319	5665	4048	9079	22448	1619	9104	1883	8228	9379	10016	11626	19155	7253	4974	10431
ABCC9	3	20	12	79	42	122	22	36	6	94	27	0	2	55	128	4	0	4	0	0	0	1	1	0	0	0	1	0	0	11	0	2	2	0	0	0	0	1	0	0	7	6	1	0	27	19	11	7	16
GAL	4	0	4	15	1	3	0	8	0	3	1	0	1	4	0	0	0	0	3	0	0	1	0	0	0	0	0	0	0	5	1	0	0	0	0	11	0	0	0	16	2	0	0	0	17	4	0	0	0
CLEC2D	1738	1786	485	4876	882	89	590	1792	1687	78	234	2348	558	1025	425	334	378	3948	5251	1334	220	4602	593	648	2303	1553	20259	1602	2339	48	772	891	1049	2985	1782	2210	2060	8121	572	694	265	824	1826	1559	2045	5905	2525	4998	2503
FUNDC1	405	352	457	294	444	486	207	485	677	281	407	478	265	508	223	225	47	487	368	703	31	279	361	538	622	60	576	660	448	44	823	726	125	816	853	865	985	719	423	577	22	413	1039	268	128	339	416	610	778
MAOB	0	10	1	88	10	4	0	36	0	2	0	6	0	10	12	2	0	0	64	0	0	0	0	0	24	1	0	0	23	0	0	0	4	1	0	0	0	128	0	0	4	2	0	0	35	15	0	13	0
RORA	483	1405	3038	2495	2018	203	938	304	889	2072	171	316	163	964	108	480	355	2103	414	373	18	829	353	16707	5929	3572	7212	474	2618	682	2268	426	550	1571	97	2097	2231	837	1581	3475	207	6964	660	564	564	2125	7435	6452	22410
DRD4	67	41	142	45	102	54	69	69	153	93	16	40	107	85	40	17	104	205	219	267	87	442	344	140	70	115	678	558	191	858	261	337	396	110	9	141	97	466	482	92	142	232	153	91	441	729	269	22	118
TGFBR3	595	215	363	3434	585	483	1119	278	712	316	461	323	216	266	358	50	1839	780	390	92	7	394	207	199	5236	1865	3035	684	1023	66	2910	96	305	752	5	716	1073	565	96	1547	278	1349	2322	164	774	2326	8592	1257	377
PLA2G10	64	18	43	39	62	29	12	30	48	21	6	21	23	39	6	9	4	55	54	34	0	47	35	44	29	4	62	40	24	4	17	27	25	39	33	28	5	66	20	11	8	25	56	20	9	46	34	39	41
ATP1B3	4163	3407	1878	1906	2746	3519	2769	3161	3998	2143	3493	2864	2336	4337	1543	1183	3107	2541	4991	9716	1746	7160	5406	5299	6411	3903	1686	6786	9206	3472	4633	4244	2602	7768	4936	6523	7258	10988	3302	4619	851	3526	6311	3825	3140	2507	1652	2444	3332
NEDD4	6063	3129	8665	2400	5096	1993	4675	2582	8458	877	3634	3810	3333	2487	1878	2784	898	5572	7061	10874	390	6219	4397	1494	1817	1329	1281	10853	2754	858	6700	13848	571	9830	6083	5870	4825	6830	2496	4533	371	6394	10294	3712	1032	3100	765	5008	5549
PIGB	749	521	914	601	1571	380	723	373	1265	261	310	657	387	793	334	335	99	1503	889	1321	48	635	292	1052	1566	258	4449	1217	1313	197	2010	1475	184	1435	579	661	1042	1153	746	1141	50	699	1066	370	298	658	3293	1034	2202
MAPK6	6983	5703	7112	5104	2906	6737	5148	5565	3269	6968	9131	3835	2043	9614	692	3546	314	3092	5424	10659	143	7692	3539	11773	13778	1071	4084	6936	3771	68	7545	7971	1680	6850	5121	10308	8075	4970	5932	8338	198	5287	5364	2471	1230	8090	4962	4741	10524
GNB5	2078	1483	1273	996	857	1349	944	1528	2375	1317	1288	1362	1462	4473	439	940	1978	3280	3065	3239	1120	3779	4473	1486	1900	1756	4018	3644	1361	3050	3995	2345	1418	3014	2802	3780	1751	4546	3205	2524	2373	1898	2810	2351	4296	7056	2021	2165	2101
RAB27A	2113	1086	2140	2247	5788	536	886	661	1350	468	994	593	824	475	1410	2132	222	5501	828	1226	26	2334	1162	1111	707	2741	3571	2615	1033	189	5024	1507	834	2982	1364	2942	3952	1789	845	1419	52	901	2109	528	596	540	4873	1711	3076
HDHD5	1144	861	925	445	185	1	91	982	53	90	14	871	36	421	630	465	1329	1221	1178	10	15	1254	26	19	897	290	632	3	961	119	19	1935	830	1236	1439	1873	2	1775	1158	938	1466	848	1195	1191	981	1807	183	1378	443
UFD1	4562	2847	2847	3620	1799	2429	2184	3030	3495	2512	2575	3604	2132	12476	1108	2260	3590	5494	7613	11511	2101	6109	6193	6039	5302	5026	7830	9095	3960	1565	12513	4673	1691	8940	5941	8669	6338	5765	6906	10609	467	3275	5510	5724	3443	10052	8803	5022	5826
LRP6	8243	5294	39	1615	207	1075	29	1689	175	5023	711	5837	67	4366	1897	620	582	400	631	3579	281	81	721	30	2075	118	2848	228	1424	16	107	25	705	8580	4419	7992	1	812	11	3992	889	9325	8967	6020	451	873	1171	1325	11
GUCY2C	8	2	4	33	20	44	12	14	3	51	2	5	0	40	35	19	0	35	5	12	0	0	0	0	2	7	17	28	2	2	19	6	8	34	8	2	0	23	0	6	0	14	3	1	13	14	10	2	7
SCT	4	5	11	1	7	8	12	2	33	2	2	7	2	12	1	0	16	12	15	13	11	33	42	19	6	17	36	20	35	45	26	7	75	6	0	38	11	49	14	6	11	4	9	3	35	104	17	0	9
PHRF1	10257	6534	10951	6432	6962	6278	5599	5549	10153	3997	2546	6814	7394	10441	3489	4048	13249	11870	18519	11730	8359	34124	26823	16879	5214	12145	19528	15199	13023	30885	8118	10059	14049	9156	7356	15409	10471	32178	11769	6955	8163	5367	9189	11471	26901	40327	9443	7198	6820
ELP1	17021	11344	18391	11677	16629	10128	16103	16392	23606	18397	11620	17342	10129	31206	4955	9331	5725	18269	23796	29706	3259	28016	22208	19044	16750	8983	21261	24109	18344	2123	16821	31107	9454	23542	19693	37015	21057	30224	32491	20703	3855	15726	17571	19614	11732	32979	14510	22585	33693
NUCB2	33018	22012	42405	21775	27987	15630	16162	25537	43060	8378	25535	18134	20513	11686	9379	21659	2478	29418	35608	60139	1578	46742	25544	24816	21476	3504	8046	44039	6978	2599	25899	29499	3279	49532	31559	39457	84022	49470	31064	27103	848	18989	9669	20156	6555	16286	4487	22450	25067
PFN2	15	76	32	15	52	60	25	128	13	9	82	119	72	61	27	4	10	42	38	64	5	26	20	2	112	12	433	56	61	2	122	11	50	135	41	325	17	73	136	159	30	80	90	58	5	35	308	86	82
PTPN3	150	73	6	193	259	232	1643	2225	393	310	159	1226	959	971	616	48	570	15	801	5672	387	109	187	6	24	120	39	37	26	309	125	0	125	7369	4432	1119	1356	541	571	2127	3	93	6	3511	861	187	720	263	286
SPTB	4275	301	234	3313	4010	5554	224	1817	1628	6908	384	1149	7343	7753	10955	204	123	461	1009	43	47	46	442	36	798	456	313	534	77	249	189	14	1264	105	31	71	1	418	158	216	68	27	593	82	21367	392	3654	1146	11
DAPP1	343	152	2232	252	1512	98	728	450	1482	189	272	1484	23	439	489	109	99	454	958	126	7	1168	183	328	301	1214	3571	38	521	49	706	2244	606	1114	278	489	705	729	208	163	95	1389	1061	139	430	171	2201	185	1437
FGF10	1	1	4	26	8	11	6	6	1	14	7	0	0	6	0	1	0	0	0	0	0	0	0	0	0	0	0	0	0	0	0	0	0	0	0	0	0	0	0	0	0	0	0	0	3	0	0	0	0
SLC44A1	587	1913	19830	987	3628	352	1932	1514	13425	169	69	2971	165	289	3469	218	217	370	396	4028	99	104	1758	20850	1357	567	1388	15052	1074	14	3616	7422	711	6081	3429	5734	15282	811	3242	4920	89	2870	11395	1840	476	464	433	5586	13406
TMEM260	1871	1108	2932	1353	2380	250	1448	1045	2835	236	600	1762	1495	391	568	684	271	3638	1874	2754	114	1714	978	2559	1300	494	2564	2038	2364	83	579	2958	307	2550	1232	1270	4269	2610	1197	1199	178	1527	2766	1072	776	998	1218	1817	3450
SMG6	8862	4896	6599	5583	4931	4181	5121	5344	7622	4239	3212	4991	3898	11354	1450	4499	5960	11463	15324	17247	3163	25895	17302	8020	5981	7930	14654	17536	8184	7639	9680	11215	7274	9544	6690	20591	6723	16456	10494	10323	2865	5933	8616	12477	12351	28879	7687	5966	12219
EXOC5	4561	2642	4376	2332	3544	2268	2386	2626	4832	1896	3033	3350	3420	6289	1668	1761	521	5924	5292	7994	265	3579	3151	6103	3160	834	5326	8188	4576	217	8850	7593	444	9949	5539	9142	8817	4554	3832	6375	275	4832	8953	3382	973	3068	5984	5484	8549
CLTCL1	66	34	169	88	2191	94	67	72	104	97	65	75	168	76	629	31	42	220	193	1364	6	212	59	299	76	2099	838	661	51	60	467	163	346	623	69	246	228	215	47	135	12	363	241	17	267	134	1218	294	119
FGF22	0	14	0	2	5	2	0	2	13	1	0	4	9	7	1	0	0	23	9	0	8	31	15	3	0	3	0	8	7	28	1	12	30	4	14	14	0	33	5	14	17	0	0	54	89	67	9	0	3
FSTL3	23	15	139	11	243	8	21	27	84	18	7	6	23	8	32	18	28	65	42	54	15	298	47	145	31	145	18	71	96	217	50	112	60	51	33	36	147	122	27	4	39	122	152	17	100	14	23	46	74
DGCR2	2271	1154	2376	1466	2263	319	1194	1163	2064	394	720	1795	1161	1281	599	1046	792	3353	2517	2373	417	3131	2772	2341	636	2323	3235	3119	1766	1495	1547	2977	1278	1885	1504	1417	2191	3306	1463	1587	786	2185	4632	1801	3049	3397	2712	2574	2427
RNF126	974	747	801	900	508	453	372	879	636	178	719	812	497	1693	344	352	717	1172	1027	1099	273	1222	1243	1384	1095	599	1953	916	749	868	1321	1373	621	1033	1121	1359	1671	1421	1323	1029	349	629	1289	956	2267	2270	1124	1137	1107
MNT	2370	1498	2021	1786	1269	1164	915	1137	1267	856	970	1252	1156	2448	429	938	1667	1636	2021	1431	1485	3011	1870	2180	1390	3106	3081	1576	2002	1341	1620	1836	832	1281	917	1928	1500	2623	1493	1039	520	1686	1984	1180	2447	4783	2504	1198	1403
ZXDC	5474	2955	6334	3345	3575	2824	3634	3499	6056	3482	3576	4174	3149	8030	1379	2550	1885	7914	5216	7915	1189	6923	5776	4434	5875	2970	5544	6454	4756	3180	6596	8101	2590	5754	3808	7862	5203	6463	5812	6612	1350	5469	5346	4822	5276	9591	5153	4845	7831
JMJD6	4256	2546	2774	5035	1788	1726	1388	2266	2290	3417	2248	1593	1201	5758	726	2161	3198	7969	3011	2845	692	18190	2953	3869	5168	7762	3340	3732	5163	1574	3424	5951	2614	3119	2890	3983	8614	6170	2345	4215	749	4077	4077	1989	4394	6828	6053	2315	5492
POLB	2919	1984	4044	1936	1749	1494	1769	2785	2670	4880	2142	2325	1495	5074	818	1991	659	2752	4254	5303	283	7407	2250	7295	6611	2179	2996	3283	2911	312	4289	6347	1052	4442	2750	4536	6463	4012	3393	5079	204	2922	4203	1896	1138	4962	2749	2882	5046
ST6GALNAC1	4423	1914	0	1526	1421	60	355	32	132	69	1597	240	54	4313	103	2919	82	52	1752	1706	20	10	1450	1	661	1281	400	45	32	230	1950	226	67	244	22	0	50	2513	527	89	4	27	515	8	79	2722	79	4458	14
WIPI1	481	417	964	1586	396	293	635	612	973	117	79	300	208	489	301	294	275	2381	712	907	101	1958	950	1585	1320	1673	1454	1758	1613	130	1034	771	678	1490	479	2428	850	769	465	734	125	1971	1795	705	856	2410	1831	1260	809
FRMPD1	19	15	11	12	1	26	0	24	4	9	7	2	27	22	14	23	0	58	8	5	0	12	1	13	0	5	121	0	0	5	20	0	1	15	19	1	1	19	4	2	0	8	1	1	1	25	64	9	13
GBA2	5303	1668	7362	4419	5249	1711	3905	4610	8865	463	3149	3596	4206	5109	1857	2338	934	7018	5191	5325	406	3643	5131	4693	3478	1740	5792	6608	3765	1596	3532	5526	1948	4957	3767	4611	3181	5752	3618	2990	1088	4272	6419	3144	2890	4482	3001	5261	5947
NDST1	5078	1849	7609	765	3233	111	241	1561	217	739	58	1004	1561	992	982	1148	353	1912	1700	142	0	2454	140	4417	392	2398	1681	46	313	128	358	4024	1113	657	21	1595	1408	2164	1580	318	81	4136	1553	15	469	1634	3288	1458	2247
ASNS	2783	644	836	1980	1585	623	1226	1946	1746	382	456	1281	495	3492	1225	961	308	3419	3103	697	270	4052	1597	1523	2915	677	1195	1021	3281	413	879	3326	684	1913	2183	1681	2397	2615	1881	685	433	2062	344	465	1412	4042	1363	1859	3043
AP3M2	852	413	925	566	834	511	569	611	808	1421	401	515	516	526	238	389	148	1101	1068	1182	51	1169	975	1958	1018	626	2971	983	829	71	900	1222	211	1145	825	1152	1940	1395	720	695	76	682	1416	625	402	1216	863	1145	1624
CNGB1	266	154	17	268	51	295	21	96	10	146	16	21	1	323	48	240	4	6	127	4	0	13	0	15	13	19	154	8	18	20	0	0	17	18	0	0	0	487	0	7	16	5	20	7	41	48	48	22	0
ST6GALNAC2	72	47	188	47	181	92	72	98	115	60	32	17	55	200	42	88	30	286	91	109	5	67	75	141	177	160	627	84	179	18	125	195	143	133	99	212	90	362	168	106	38	158	111	67	97	141	470	52	138
CHAT	64	232	11	104	13	118	46	297	90	92	48	20	17	78	31	25	29	124	145	102	1	10	41	0	107	62	6	68	111	30	48	0	0	12	21	85	2	82	4	1	1	0	0	29	107	49	13	19	0
PABPC1	119095	91669	184200	140674	237838	265896	144282	189715	160578	162408	358421	161169	195395	281217	85844	60399	41059	109824	110988	197775	13872	105597	121819	368392	376389	58987	434919	151355	180780	17938	175797	234699	80981	207539	247687	257695	602711	165652	140391	181324	31854	157455	330716	91636	77144	297154	119431	146504	192009
TESK2	1800	932	1068	1029	1248	894	876	1240	1576	799	659	1296	726	2289	333	931	334	1396	2243	1822	224	1883	2003	3554	1573	1059	1847	2107	926	323	1336	1518	1264	1557	1484	1803	1873	2221	987	1539	410	1140	2689	1128	1407	3205	1293	1387	2521
CFAP20	3449	1960	3603	2432	1529	5026	6237	2527	2701	1170	3558	2040	2151	5110	1093	2823	880	5337	3617	7617	255	2479	2053	2733	5504	2467	1778	7213	2045	174	4414	6749	355	4853	7450	6328	6545	8998	2565	4266	60	2374	2964	2598	573	1344	1387	4726	2205
CSNK2A2	6692	4445	4813	4701	4249	5831	3272	5079	5046	1687	4511	6739	4767	11121	1828	3288	1842	9021	7798	9329	734	6519	5626	6262	9089	1784	7040	7759	5926	1143	8275	6724	1843	9324	8263	10487	8419	7410	5656	8338	749	5947	9909	5292	2367	9627	6974	5901	7238
PTPN21	13	10	38	44	47	69	42	56	137	113	18	6	24	42	17	8	0	34	1	21	0	41	12	46	0	0	23	68	18	4	82	105	15	27	17	4	15	36	29	14	3	39	51	9	8	2	15	16	169
EIF2B3	3092	2088	2691	1766	3125	739	2442	2354	3483	592	1968	2241	2142	1054	1821	1417	165	1609	2450	2733	123	2187	2273	1979	1058	571	1688	3260	2158	97	1111	2663	229	3044	2734	3023	3024	2369	1195	2359	76	1701	2525	1678	510	698	594	2458	3315
CAMK2A	0	0	6	18	6	53	2	8	0	43	2	8	0	34	6	0	0	1	0	0	0	61	0	0	4	1	535	8	7	74	138	14	129	0	0	8	0	8	4	0	0	0	0	1	13	10	1406	32	0
TCOF1	25044	18909	26235	16937	14576	19004	13036	22941	18690	6267	17567	19489	17578	32029	7971	11436	13609	18784	26108	25839	6397	26423	41765	21291	19850	11762	34506	21038	18986	27638	16161	10979	48465	24874	23016	34950	24231	40857	21125	18637	7840	13852	32236	18950	29837	39741	26888	13773	14227
CDC42	21251	13046	24283	22382	9967	12956	13122	15046	18943	10591	19792	12784	6939	30151	4913	8794	6158	16715	18562	30574	1784	17463	9643	25835	37258	7472	21206	14584	15239	1092	25157	31661	6899	23422	15411	27900	18818	18448	14605	21291	1235	21331	27918	6683	7343	29831	24715	18541	27378
OSBPL3	10896	7593	7629	8579	4717	2008	2499	2921	3956	2853	2265	7743	3374	4337	913	2819	3074	27926	5882	10515	629	14012	3665	16879	3980	3203	5743	2412	4607	1825	1663	8735	1303	7279	5238	3117	7850	11182	10800	8243	642	5881	1577	7409	5174	11508	5733	10794	17626
EPHA8	0	4	7	14	4	2	0	0	0	0	1	0	0	2	3	1	0	25	0	5	1	3	0	0	0	1	5	2	0	1	1	0	2	10	0	0	0	2	0	0	0	3	0	0	11	3	10	0	4
SLC12A3	20	24	20	47	59	133	24	32	53	12	10	16	8	34	42	10	20	19	22	4	8	46	14	0	6	4	19	0	16	5	11	0	121	0	14	34	7	24	0	1	12	18	56	9	37	16	30	24	16
RAD18	2009	1016	1437	1087	1017	1505	1104	1840	1951	1463	1332	1627	1423	3776	631	1024	290	3263	2966	3673	189	2105	1573	1938	1045	536	1292	3643	1401	95	2702	2267	231	3679	2974	4932	4938	2354	3076	3795	29	1204	3113	2233	393	1098	1369	1846	2959
ATP2B1	7065	4178	1601	7459	2870	7066	9309	4260	4788	11872	7512	4306	856	5690	1964	4537	3410	2835	10179	13643	303	18846	2596	785	19401	4728	53786	9511	9748	467	5980	1046	7441	10194	8989	14057	15934	11333	5157	5257	763	2139	9107	6323	3651	11502	34474	5167	2559
TRPM5	40	46	168	45	53	57	21	125	107	58	9	9	19	426	14	29	14	93	76	25	27	214	91	30	77	68	96	41	81	27	19	71	140	30	102	73	16	961	33	15	22	34	29	33	200	201	66	21	40
NCK2	602	246	306	194	277	21	179	142	693	33	139	297	294	133	110	96	214	680	713	496	170	577	547	456	159	596	1778	514	385	398	494	390	293	719	343	292	608	972	193	306	154	357	429	343	646	537	634	468	456
MAP4K4	50071	35292	58486	42062	21625	30267	47240	20183	44403	31361	34438	34610	18845	52623	9509	36709	52156	37511	51352	123336	8580	77734	46623	52438	46789	30176	39663	47695	43263	75445	62931	44575	33584	32399	33338	45438	58674	50448	42743	49349	19437	38952	28657	30236	35500	123214	25839	26009	47068
MGAT4A	2846	1326	537	2967	1660	1428	3278	3304	9711	254	4087	6412	3479	1700	465	1158	243	5642	2355	6283	109	3748	1282	1642	1902	1055	9885	7021	2535	90	2846	6520	257	6910	5009	2560	5125	3137	4538	4227	110	3854	3695	3292	1073	2455	3485	14177	2808
RPL31	43405	29923	109650	38934	99488	106990	64374	83145	90660	34720	147403	52842	57281	78047	41951	19674	6767	45067	30323	53960	2449	63538	44100	110366	163838	14182	73187	35528	74164	14810	69537	78533	15291	57812	70959	61238	57457	60966	14940	55309	5528	71914	102409	27228	26991	54323	55347	45927	74953
WDR1	29364	15276	11210	21078	14258	5910	7886	14189	15266	9402	10388	16921	11436	24765	7108	13306	9458	28711	22502	22104	2129	22266	16574	14544	12084	15647	18680	18051	17354	5885	16131	13180	9593	22663	21677	17693	8429	19539	13648	17190	2753	16644	35472	11317	10655	23850	24702	19344	15689
SNX13	4079	2665	3601	2846	3480	1542	426	2268	4822	1619	1350	4143	2388	4835	1435	1500	1031	5855	4723	4995	406	3702	2420	3584	2339	1735	11026	4132	4804	246	2498	5731	1302	8757	3841	4771	4172	4830	4986	5867	445	4423	3198	4211	1818	3476	10214	2622	3818
ARHGAP10	8719	5066	85	5817	3416	1653	1156	2223	2601	2978	918	2176	3053	4818	956	2127	1218	12966	7305	3108	615	20423	2849	14164	1724	2346	1420	4084	3210	1092	7153	7512	915	3235	1867	5016	1936	10851	5534	5073	332	3673	232	5676	1792	10812	2297	1541	10239
RPS6KA2	975	508	961	254	1205	100	469	472	1511	37	28	449	440	648	275	670	145	1540	921	533	193	2878	46	577	322	727	873	849	402	246	133	1731	576	483	190	159	364	1048	482	560	130	786	110	451	323	1001	503	542	616
ING3	4126	2776	3494	4174	2332	5501	3578	2873	4567	3384	2745	3752	1933	6806	797	2222	1099	4586	4170	9229	814	5944	4553	5319	8149	2326	5235	4322	4029	626	7750	5101	1706	7106	5844	8640	4266	6923	3625	8370	376	2713	1889	2815	1830	6987	6286	3555	7684
VASH1	84	79	652	97	53	42	123	146	191	36	59	72	424	155	95	62	213	453	171	278	33	117	17	254	211	42	297	493	212	236	209	399	304	279	64	270	296	714	252	55	184	198	813	76	125	186	72	293	95
LMCD1	0	42	2	16	9	27	0	13	0	6	0	6	1	10	0	0	0	5	41	0	0	5	0	0	62	20	13	0	154	6	0	0	8	0	0	0	0	15	1	0	4	0	85	0	1	9	3	9	0
BUD23	5066	3196	4781	4155	2188	2645	2809	3795	3133	1840	3202	3443	1741	6928	1278	2924	2070	3103	6067	8337	1271	11060	8704	4619	5453	3175	4168	4885	4618	1147	3288	4853	4832	3704	3567	9141	5657	9512	4122	4929	1134	3903	1939	3533	4744	17425	3197	3234	4087
SEL1L	4151	2077	2803	2908	3838	2343	1791	1587	3555	2474	1251	2274	2438	8752	1349	1483	821	5680	2961	3796	385	3435	1859	2728	2137	1166	8367	3355	2367	1350	11097	6291	1193	4072	2272	3935	6951	3739	2715	3458	460	4138	7662	1585	1628	3614	8312	4639	7961
TRIP13	983	527	394	230	506	446	392	850	220	624	1229	472	1435	126	622	252	238	1162	1460	1645	63	226	1610	969	790	156	17	2102	567	106	184	544	118	785	1832	2107	1971	1114	924	965	52	267	1490	868	152	75	31	939	425
ATP6AP1	6021	3525	8569	4253	7632	1489	2308	3282	3072	2024	3581	3647	2040	4158	1994	2285	762	5556	3357	4521	156	2866	2626	9966	4920	1843	6221	2290	3144	661	3595	7815	2343	3374	3097	3529	6273	4319	2235	2030	475	4490	8886	1264	2573	3300	4429	5475	5902
TCF3	8654	4827	8223	4478	3529	1874	2216	5656	2704	1386	4146	5959	5056	4928	1600	3543	2413	6324	6722	8258	1765	6944	7709	9912	5241	1591	2983	6241	5500	3906	2785	8381	1350	6034	5182	7585	8454	9184	4381	5131	1575	2378	3536	4601	4849	7623	1108	5960	4750
TRIB2	5878	5278	2984	16312	2532	665	1964	5928	3562	1307	1999	17344	2556	3114	579	975	989	10646	6292	7927	466	3420	1953	10576	18475	2625	2901	2493	11038	4282	1703	3587	855	6254	2031	4471	2743	12249	1731	3161	1458	3618	2009	1853	8701	8445	1052	8703	20934
DAZAP1	7937	4766	6822	4752	4063	2958	3812	5868	3929	2281	6583	5019	4295	4109	2505	3772	1467	6034	8311	10637	867	7153	10244	12125	6699	1841	6394	7187	4866	1872	2152	8618	3316	9093	9425	11028	9134	10310	4275	6634	970	5205	7090	4864	3938	12080	3077	4529	4801
MBD3	94	45	28	41	37	36	18	52	11	9	10	47	49	53	39	35	816	362	514	443	576	1000	1591	697	317	430	368	552	631	844	152	481	494	470	511	828	375	1255	473	343	757	252	458	717	1339	1158	157	509	254
HLTF	5118	2746	5255	2127	4382	5471	2130	3623	6330	1607	3223	2923	4528	13000	2018	2193	484	6830	6649	7977	338	3821	4555	5809	4508	626	2858	9494	4993	135	18223	9983	334	9184	5100	9778	13012	6098	9585	6391	190	3659	7979	4104	571	1769	1515	4677	10490
FAM50A	6481	5605	4518	3900	2586	1732	2456	4374	3465	1616	1981	3451	2555	3462	1855	3899	8342	5501	7365	2557	3694	5394	7529	5869	4008	6104	4870	4691	6480	18582	608	3955	11743	3553	2843	5324	2110	10983	3533	3432	6078	1839	5671	4056	17937	13632	1921	5332	2199
FAM3A	992	668	965	608	914	309	549	910	1037	353	570	709	419	1042	202	660	179	1066	722	837	124	1357	840	1104	566	483	1277	643	560	523	432	1091	455	530	550	688	775	1182	435	670	186	682	1110	477	915	1573	443	931	1061
CPSF1	15761	7903	21865	9650	8671	4925	12079	11761	16167	2481	10981	7608	9687	10354	3724	7284	6957	27257	13022	23601	3457	17591	23727	24160	10474	10131	6228	13702	9341	15558	7280	16222	7555	9985	11635	14187	35103	16945	16043	11093	3098	8070	16627	13362	17043	11839	3265	12111	18979
MYO3B	9	10	54	85	4	54	16	7	18	69	4	4	1	20	3	4	36	135	13	0	0	0	7	1	51	4	9	0	268	10	1	0	14	19	0	24	26	2	4	52	7	19	18	1	38	0	13	7	3
CYBRD1	867	390	3638	264	5838	224	855	453	2198	377	374	475	877	417	922	316	23	1353	421	812	8	951	772	2375	639	283	198	1802	401	106	1521	4485	159	786	333	523	1607	550	437	227	57	2119	3387	430	443	120	225	450	2542
PDCD2	1356	813	1546	1073	1540	703	985	1616	1766	434	1647	1352	969	1291	651	802	256	1287	1241	2658	102	929	1253	2164	2453	280	1626	2273	1926	41	1142	2722	342	2773	2258	1479	3214	1617	1198	2253	227	1715	2492	1005	544	1909	1139	2100	2511
SLC6A15	9	6	1	11	0	35	0	18	2	15	0	146	5	21	1	7	0	4	6	0	0	0	0	0	0	0	0	1	0	2	0	1	14	531	43	0	0	1	1	39	0	0	0	184	13	0	26	0	0
RDH11	1012	689	1040	523	623	746	571	928	611	291	1048	854	556	1965	326	548	390	1536	1841	2531	232	1022	1748	1332	1875	401	1250	1830	1636	71	1326	1670	277	1898	1732	2727	4918	1357	1998	2101	157	1652	2445	1197	520	1008	767	2294	1946
PRKACA	4570	2908	2772	2856	2149	1094	1743	2377	3472	975	2997	3143	1819	3381	1179	1941	1465	4333	4426	4819	458	1787	3898	6075	3880	2527	3916	4742	2670	572	3955	3800	1854	4782	3697	4301	5988	4527	2623	4148	497	2794	3322	2296	1742	4066	1486	4434	3467
ADGRL1	4660	2736	2014	1919	1390	660	1826	1360	1970	1899	568	1254	2115	1576	631	1975	1513	4252	5205	2223	579	6803	3293	2849	2952	1729	5258	3060	3409	3567	1752	5675	1236	2800	1708	1383	5355	10577	2965	2024	1363	4935	3715	2012	2618	6040	744	5164	959
ACTN1	6237	3211	11751	4016	16251	2245	5523	2375	11942	3305	1691	9315	10785	4165	7319	3815	1152	11002	6096	6692	2329	10085	6314	2044	3680	18561	9648	10337	1645	6678	6749	8445	9324	5215	1903	3505	9133	19293	1320	1717	1719	16038	39540	4324	13740	12619	7343	5354	675
ZFYVE26	14291	8570	16054	9275	14869	8289	9994	8321	15911	5787	4267	13363	7896	26679	3822	6806	6950	15193	15575	16209	3316	18672	12286	9589	6735	7252	22671	16759	12862	4704	23833	16473	4111	13468	8223	18181	11728	16978	15081	13597	1906	9794	22330	11534	8926	13947	14366	12585	20529
RPS6KA6	1	0	5	133	5	4	8	60	15	34	8	767	7	254	6	83	0	0	116	0	0	0	2	1	18	5	55	0	30	8	17	4	92	1227	790	15	0	62	12	4	44	0	0	797	1	11	69	5	0
EPN2	564	188	12	140	67	64	19	114	63	36	10	148	49	184	78	44	44	647	87	0	1	156	15	2	7	103	517	21	179	16	40	0	109	333	89	247	23	254	5	274	26	74	235	56	131	529	598	12	344
PTPN18	245	242	116	309	465	63	352	300	244	106	87	249	99	59	382	127	925	798	348	233	19	244	429	53	99	1495	193	183	208	40	28	128	1285	439	114	311	126	417	11	205	93	325	739	119	870	300	330	310	20
LIMS2	521	463	155	286	687	367	425	729	1669	180	989	349	673	713	340	179	295	405	562	690	226	569	1060	638	341	185	195	767	1471	668	423	663	85	321	433	1457	688	782	1033	268	202	915	34	419	666	396	100	1201	1205
ASIC4	1	1	29	32	29	27	1	17	21	37	1	0	14	24	1	5	4	79	0	7	14	11	0	24	45	0	76	13	65	5	26	6	2	5	4	0	29	18	1	2	4	9	6	4	7	19	11	16	16
SPEG	178	1228	435	282	140	894	758	1878	54	2931	227	329	1856	255	67	80	86	2004	841	907	160	289	658	214	456	1022	458	605	3109	3164	11	146	381	88	30	118	743	677	1280	110	383	1485	14	147	990	638	166	501	129
LNX1	145	96	114	131	73	128	83	133	183	304	42	97	54	130	18	36	1	367	201	509	1	117	80	909	541	14	542	375	348	1	430	786	20	869	476	368	639	146	257	346	0	367	415	108	12	99	323	191	552
ALDH3A2	162	102	423	331	673	100	214	151	402	93	156	152	40	120	637	239	128	4368	298	41	1	176	76	70	65	1152	3058	85	270	57	305	13	857	839	43	133	59	448	37	95	36	2287	1890	88	497	191	1040	245	45
TFRC	15414	12186	37819	12078	20826	26631	22644	13841	21420	23359	13474	10457	19153	36896	10816	10966	3910	28859	14183	29532	946	50352	15072	38537	49180	9276	10941	41971	21568	1181	32420	72719	3987	24437	14848	50926	40684	17816	34474	20852	725	44626	18310	11752	7455	12205	12649	18059	41782
SREBF1	10734	5805	4080	4616	3711	3209	4460	6420	3849	2676	2247	6466	3027	15308	1872	5723	3197	4297	10806	11268	2974	22369	7502	5068	7148	4031	9390	5307	11121	2083	2097	16704	4167	6253	7961	6074	4655	12732	5688	6906	5690	8925	12519	6139	11778	24202	6618	9222	2852
TRPC5	11	13	13	22	14	37	17	36	37	34	25	24	11	21	9	6	0	5	4	55	0	23	2	7	8	2	316	26	33	0	73	32	17	24	11	21	5	13	34	1	2	39	51	5	17	18	159	11	80
AFF4	18072	14858	8409	14352	8313	17541	10455	9677	14886	8601	11938	12925	7087	54389	2785	9705	5587	18588	19644	12307	2655	23991	4180	20418	29001	9581	25253	21398	16611	3411	53122	12019	4532	23303	14194	36191	21596	25239	27147	29095	774	17271	20073	13106	6095	22037	36143	17276	21978
UBE2D1	805	453	496	664	737	245	979	297	793	525	558	779	667	214	424	313	175	374	515	1425	39	443	377	722	697	552	1470	1035	1069	692	311	2217	871	1722	1430	932	3344	1100	88	855	82	1525	2686	407	558	270	2863	610	990
PALS1	1611	1241	1907	1087	1720	2064	1707	1293	3706	1727	1705	1416	1593	3123	443	980	791	1503	2267	5841	717	3167	1930	3002	2096	935	3399	4288	2305	615	9189	3906	648	3544	1664	3575	3249	2380	1908	3168	233	3158	3407	1977	716	2402	2643	1535	4559
RHOBTB1	123	413	1920	500	1118	10	29	446	1348	309	460	651	1504	481	216	34	218	1742	951	74	153	1054	320	3943	451	57	316	2137	1744	7	1641	2930	156	722	310	979	3297	956	2018	361	355	2713	1236	510	335	388	378	2316	7067
SMC1A	54100	50685	29060	24226	29010	20764	19501	29893	60616	17622	37349	30868	32030	34879	20711	22116	47930	39284	51030	50203	12258	27381	84042	20424	24108	16824	25810	53669	20799	42363	28023	22627	17902	44371	41620	62423	28712	57048	29991	32484	10917	12595	36675	64495	32119	40046	15172	37184	20089
HSD17B10	4906	3452	4612	3056	4238	1795	1806	3863	3279	1184	3270	3925	2341	2816	1934	2549	1132	2890	3061	4058	383	1250	4364	2628	2936	771	1699	2909	2601	317	1083	2816	1174	3019	3492	4001	3335	4726	1561	2708	614	2029	3604	1894	1596	3091	833	2730	3344
MARK2	8685	4281	5899	4551	3791	2863	3139	3579	5395	1449	3104	5621	2944	7372	1786	2446	1079	7578	8491	7733	388	5949	4383	12906	3861	2901	6176	5619	4690	1229	5986	6199	2859	6935	5608	5558	6670	8244	2826	4084	563	5628	8611	4012	5110	7344	6076	5990	5542
HMMR	1249	279	148	383	832	938	268	1150	599	331	730	419	1329	899	1560	328	127	423	1704	1253	38	132	686	314	314	190	52	3379	263	166	889	143	162	2504	1157	687	1526	693	396	866	10	130	1011	673	239	162	318	520	119
CHFR	8083	4453	2234	5950	2695	2348	3767	5234	1036	232	2177	5772	3716	5649	1529	3787	4873	9333	8708	1829	2963	397	4779	7033	3934	4301	10462	9139	6998	4076	1629	5470	6175	10607	5629	9147	2819	11293	3504	10066	2226	3590	954	9969	5651	14190	10613	4147	3017
TRHDE	1	0	1	47	18	33	1	10	1	28	0	249	5	9	7	6	0	0	0	4	0	0	0	0	0	0	0	0	0	0	0	0	28	823	45	0	0	1	0	29	0	0	37	15	1	11	304	8	0
P4HA2	25	8	16	52	161	104	35	17	32	33	37	4	5	85	44	30	0	79	9	22	1	89	2	13	48	102	35	32	14	8	181	51	69	23	41	86	15	30	1	17	2	664	121	13	53	36	275	9	1
FCGR2B	208	259	219	312	397	100	418	298	759	52	38	276	39	60	266	34	559	224	192	34	6	357	187	215	238	396	264	33	519	49	46	11	622	486	18	40	99	182	14	71	107	448	1391	34	412	112	331	121	24
NFATC3	22507	11529	24069	28878	9863	10997	8279	14016	19492	2079	7176	10223	11493	28942	3588	7606	1947	25621	21755	25490	1439	17794	9767	20494	25146	4506	19278	27708	14317	1604	35246	29772	2987	24904	15346	24079	18220	26847	18893	15157	1267	7529	16925	13869	15498	23108	12445	23968	29322
TRNT1	1340	939	1928	1034	1802	1126	1304	1338	3285	739	778	1531	1576	2360	845	803	404	2288	2223	3153	354	2999	1903	2239	1475	688	3613	2819	2375	142	3319	3148	524	3377	2134	2997	2685	4640	2089	2112	184	1408	3423	1402	806	2258	2385	2427	3878
ACADVL	49947	27584	41374	29200	43473	37925	26717	35709	41693	9814	20873	21106	24738	62934	12848	35010	23654	53176	72628	50939	10388	87665	55507	56162	32882	35338	26921	66231	24606	36484	25317	35360	34123	21230	22713	34163	34610	88630	19917	32359	12576	31840	27839	30553	51120	73528	12798	23806	21081
STK10	12236	5269	11395	12163	6803	1328	4786	4232	7895	931	1353	7298	3115	3620	2969	3656	7578	16414	14286	6162	2905	18779	7192	12750	4154	12842	16685	8660	12897	11748	3984	6346	13419	7462	4139	4693	5278	19575	2812	4786	3916	7640	28275	4791	25906	20665	8352	10993	7304
FBXW11	2689	1301	2408	1673	2537	1634	1363	1139	2702	1034	1326	1434	1371	3290	919	825	244	3008	2087	2083	100	2889	1455	2601	1390	437	4884	2927	2171	220	5586	1914	806	2547	1310	2967	3872	1963	2060	1481	251	2331	3689	1209	868	2609	4047	2257	4237
ACAP1	29246	16874	24099	18916	13215	8908	12024	21728	27088	4305	10735	20174	15231	20237	4700	11573	9504	27718	30219	29800	17752	39890	33068	17377	17671	24959	8654	21086	21557	23415	9489	28785	17991	15508	11500	12818	10776	55395	13635	13106	9351	8325	17138	17706	51224	55480	6098	23330	11296
CRMP1	94	10	1	422	13	51	1	0	7	5	12	0	1	10	2	3	0	3	1	0	15	183	0	0	4	28	7	12	1	1	0	0	5	27	0	0	0	59	0	1	1	72	1	8	5	10	0	218	0
EVC	99	26	18	187	48	119	25	48	17	97	13	14	11	80	106	30	8	2	21	2	16	8932	12	24	0	1782	147	11	37	83	14	0	278	22	1	72	0	48	9	20	6	20	13	0	134	57	152	20	0
DERL2	1136	659	819	1030	793	766	630	709	765	761	653	838	409	1639	210	784	260	1175	1456	2040	50	1124	899	1610	1731	438	2194	1801	916	61	1492	2013	325	2055	1053	2461	2070	1174	1405	1900	91	976	1544	805	314	1830	1917	1419	1994
SIDT1	1901	1530	89	2237	197	682	2279	1855	4058	346	918	2442	1681	1340	578	1016	553	1921	4421	4351	426	561	1923	712	1592	1120	6430	4065	1660	658	2050	3411	704	3477	2487	1839	2861	6070	1806	3119	224	2978	1422	2240	2729	2899	3414	1950	5806
NDE1	10608	5012	7867	6567	5156	11594	6317	7035	8516	5375	4024	5478	4689	20245	2769	4664	13129	15675	16232	14094	7639	38972	15914	8696	5976	13796	16876	14464	6558	33516	14535	7013	13810	9662	5947	10394	6870	22664	12266	8599	4985	4327	12683	8834	28587	40720	11249	8652	5916
IRAG1	20	17	19	33	77	52	59	27	48	28	4	26	39	40	71	10	28	62	20	163	16	48	28	42	61	70	64	127	160	55	22	4	572	263	0	95	11	119	11	43	54	364	514	46	97	32	138	44	96
TMEM38A	26	2	13	15	34	2	15	11	29	2	5	7	7	7	0	6	0	86	36	2	1	24	10	34	25	39	60	10	14	3	5	127	25	16	1	19	88	202	9	5	1	8	29	4	25	46	17	90	36
AP1M1	7327	3980	4201	4440	3253	859	2386	5192	5300	2023	3098	3869	2736	3390	1492	2483	1639	6624	6212	4936	487	3511	4945	7357	3825	2934	4191	4108	2500	1346	2242	5363	1523	5425	3911	4026	5107	7600	3249	3590	442	3506	7919	2625	3229	4187	2023	5856	3974
PVR	377	187	854	71	35	44	167	452	223	27	10	37	287	537	75	178	51	131	441	11	0	417	1	0	16	208	46	228	10	682	22	966	150	154	72	91	15	397	228	8	103	80	556	103	68	382	56	284	0
XRCC1	3471	1962	1309	1641	1714	1373	792	1873	1943	842	1244	1522	1698	2679	678	1706	2739	4649	4316	4910	1241	3431	4310	3246	2371	2198	1625	4795	2044	2871	3973	2188	1406	2992	3179	4068	4195	7077	3627	3921	917	1943	2961	2849	2802	4847	1753	2580	2641
SCARB1	534	624	1763	309	3538	495	1383	903	2350	316	1334	836	1755	642	871	375	128	1291	845	1181	96	2799	2339	3287	1081	410	203	2388	1255	357	316	4724	387	865	534	1721	5057	1076	1182	900	147	3134	7511	671	339	167	102	947	2811
CYP2W1	24	3	22	6	36	14	4	5	22	0	6	3	13	0	6	1	12	37	20	10	2	26	28	7	9	2	83	62	31	3	7	18	19	12	2	14	8	78	9	10	11	21	4	4	13	37	19	9	10
MCM2	11976	7851	12947	4097	5311	5723	2791	10861	14275	3570	10687	7076	7006	5378	4630	5075	5447	8678	15212	12335	1775	3370	43567	9158	10056	2076	1596	11196	3397	4115	12324	12475	2547	14185	17911	21587	11377	24430	6447	11360	2730	2501	14074	12507	4417	3442	1136	4112	3293
MOV10L1	6	6	37	38	24	51	4	3	7	65	8	2	0	34	18	5	0	1	9	1	0	1	0	0	48	30	0	6	0	5	2	18	5	10	0	0	26	19	0	0	1	0	15	0	17	5	7	0	15
PANX2	5	1	12	13	52	1	10	0	8	35	7	0	0	24	17	0	13	49	8	2	5	947	6	12	136	310	99	4	56	104	11	45	185	25	4	12	4	100	0	22	65	40	26	2	25	55	133	10	3
SELENOO	1975	1613	2161	1092	1485	811	1198	1843	1482	2588	648	1311	1085	2885	620	840	2151	2290	2728	2150	886	4434	3312	1894	1113	2115	3969	1955	1643	3621	1597	1810	2401	1435	1128	1959	923	4124	1637	1349	1947	1326	1674	2228	4119	6493	2404	1406	1260
TP63	16	37	9838	108	902	54	17	54	11	76	16	2	3	50	31	6	0	11	29	7	6	3	0	0	0	290	14	22	41	6	1	16626	13	7	0	0	0	19	0	0	16	0	109	1	41	4	13	2409	291
ALPK1	1388	2159	2999	927	3955	902	2722	908	4585	440	1678	1756	1123	1333	949	417	735	1838	2873	3843	404	7152	1728	1667	1531	3480	4657	4039	2399	911	1321	5158	1352	3350	1062	1046	1808	3202	1284	1601	398	2685	4967	2211	1579	1846	1389	153	3805
LLGL2	2134	848	881	2133	372	149	137	952	546	180	233	545	361	657	87	590	454	1924	1069	377	236	2724	1093	1322	875	838	453	214	548	489	194	683	616	329	270	190	262	4068	365	412	539	78	1186	673	1895	3374	403	1289	299
PDE8A	1245	805	2846	1012	2131	1001	1661	1051	2603	524	927	498	1863	1182	702	501	339	1886	1921	3425	90	1981	1121	2778	1368	935	5323	3582	1240	163	2616	1851	493	1911	1211	2636	2598	1305	1208	1146	96	2141	619	1414	768	725	2262	644	4132
CLCN4	25	1	17	95	837	6	35	19	146	57	10	12	31	30	233	2	0	17	20	8	0	119	38	18	5	28	222	14	181	23	0	0	328	47	0	7	29	34	2	2	81	135	232	2	233	29	80	7	5
NLE1	1327	825	1722	623	1116	850	982	1794	1101	434	1266	1136	1427	1102	798	702	367	1542	1249	1910	276	1423	1824	1214	1692	290	890	2043	1480	340	680	2149	294	1868	2019	3191	2247	2202	1040	1513	310	1047	1798	1085	674	1311	347	1300	1862
SDHA	31439	20659	72794	21437	22784	20195	14737	30466	47492	65979	26517	25457	29459	45935	11156	12501	5240	22061	25081	31517	4286	18228	41573	19720	16315	11906	22048	42065	10658	6402	27329	67820	10621	26777	27239	42395	21371	23285	21122	24598	2783	15654	23092	20259	15551	30164	16974	18112	17071
SMARCE1	1350	729	1031	1059	514	825	587	877	1035	446	608	1051	631	1497	340	674	301	2480	2654	2687	147	1891	1302	2530	2305	415	2684	2324	1943	131	5440	3483	270	3800	2588	3522	3178	2250	1857	3398	100	1737	2671	1165	592	1791	3511	2988	3965
FNDC8	1	8	3	6	11	2	9	6	9	5	2	15	9	9	0	7	16	18	3	0	0	31	2	10	4	14	38	29	17	0	16	6	6	25	15	69	17	54	40	33	10	13	16	20	2	8	12	8	7
GSDMB	2012	1482	533	1406	2078	758	1236	2192	2608	842	820	2668	1833	1773	585	877	3843	5924	4360	2190	1972	3011	2080	1087	1979	3566	4489	3473	4377	696	876	1511	1582	1869	2507	1115	814	8021	1665	1325	2301	726	1231	3800	3462	3572	959	1543	1769
KDM5A	45111	21383	31723	30123	34012	36884	24300	21868	45217	34017	17793	33124	23211	123516	11116	17759	14077	58902	46588	35950	9696	58648	37935	28732	33349	22417	58600	47159	38091	20111	47214	21255	21513	47651	32195	57598	35753	61127	25458	39564	6850	29291	33715	29706	26855	85985	69944	42707	52796
ADAM11	29	43	165	35	126	62	29	71	39	32	38	39	39	114	59	8	29	358	103	25	27	298	57	76	81	183	41	68	68	226	162	103	67	37	43	10	210	223	134	56	20	34	50	37	100	201	33	90	215
PPP2R3A	78	168	35	91	104	164	87	94	165	64	29	62	64	153	55	40	12	166	159	159	0	108	21	120	82	15	505	145	119	8	154	118	35	243	165	226	208	172	137	102	10	142	133	70	20	169	349	251	454
FERMT2	4	1	80	86	24	73	11	15	6	40	28	9	4	42	34	30	7	9	9	33	3	109	42	18	81	8	254	14	12	24	36	8	6	47	59	17	54	31	37	19	3	780	12	15	15	22	331	25	162
ABCB11	3	6	7	46	7	21	6	5	1	40	2	0	10	19	21	5	0	10	4	0	0	0	0	1	1	2	0	5	1	0	0	1	1	4	0	1	0	2	0	0	1	8	35	0	38	9	7	0	41
DHRS9	7	5	12	14	74	4	21	2	17	20	7	10	0	1	52	1	16	136	50	29	0	37	2	33	22	101	0	0	24	11	7	70	99	418	0	6	0	63	0	157	6	43	821	18	51	21	380	8	43
CD5L	0	2	17	24	1	30	1	2	1	7	3	0	8	9	19	2	20	6	0	0	0	0	0	0	0	0	0	0	4	0	0	0	7	0	0	0	0	0	0	0	0	9	0	0	5	0	8	0	0
PTGS2	136	70	30	155	550	85	136	61	245	1983	19	191	12	236	603	261	15	702	330	144	0	695	13	1361	54	313	2841	32	79	17	1631	92	258	2367	170	266	853	319	5	1628	8	3466	52660	16	653	770	1591	144	19
IGF2BP2	124	141	3521	153	5753	3393	3902	127	8985	191	3895	131	399	328	948	29	2360	36	100	2938	2	5451	124	8	11636	561	729	6504	13080	2851	5912	12	383	268	128	186	17	4439	9	77	2450	72	27318	62	686	116	487	13580	31
MAP3K13	47	84	137	95	164	202	43	35	108	153	50	50	30	286	64	54	23	82	100	81	8	227	66	34	568	33	679	88	124	8	214	109	128	79	94	156	38	255	50	154	95	75	151	57	98	516	485	118	470
ST6GAL1	3733	2159	3598	3485	2116	347	977	2171	2796	337	1090	2485	1993	710	673	890	163	6750	4384	2333	64	2040	1085	3196	1254	1036	6043	1924	2717	190	518	5168	486	3622	1865	1756	2846	3716	1278	1056	183	3013	4378	827	1539	1740	2035	4522	5333
TBX21	118	87	108	597	135	58	152	75	251	125	22	89	44	67	41	6	172	271	245	2	2	246	25	50	533	172	288	51	156	186	515	19	86	124	5	99	171	2239	25	166	71	206	665	43	845	71	898	133	138
VDAC1P1	212	154	87	107	126	83	133	189	277	32	313	170	197	108	96	86	14	188	202	434	0	35	99	296	77	18	111	382	160	2	106	124	26	179	251	463	348	199	169	261	0	242	365	124	40	88	51	531	135
FRY	4861	3029	411	8537	21252	756	1639	1957	2016	6053	560	2247	2929	1852	5801	614	914	23068	5354	931	42	39102	336	45313	4671	9966	8169	260	11845	197	538	7647	3208	4242	313	1264	4928	14456	3363	724	663	7919	27050	210	2590	8814	4140	14573	25498
PICALM	19188	11057	13116	15383	19076	11922	12417	8932	30840	9177	8125	12814	10158	18566	9314	7800	2152	7479	16405	26537	455	25989	5635	38511	18630	6518	26173	27314	16623	853	30003	31098	2849	27248	15520	21299	42106	14177	10570	16380	412	19889	42597	8686	3596	11555	33862	11223	33096
NSF	3072	3330	4524	3278	5117	1070	3201	1643	8980	706	2233	3308	2796	3309	2772	1589	1587	5323	3557	5775	446	7267	3801	4235	1774	3335	9104	9618	2226	2716	6719	4927	1423	3825	3126	2285	8143	11154	2010	3004	484	2897	6636	3385	12340	5006	6283	3876	7663
GLI2	22	13	28	72	10	94	11	11	7	34	1	1	7	31	31	13	0	56	0	0	0	0	0	14	0	114	0	0	0	14	0	0	11	1	0	0	0	0	13	0	3	3079	0	0	19	10	5	40	0
CLASP1	23505	13902	20148	13603	14203	11989	10417	12660	18556	8446	6456	13314	9501	51076	4503	11163	7276	22246	22337	20721	3072	22656	10816	16454	16253	8684	27310	22970	17368	3845	43654	20644	3177	21974	12388	19579	18390	20683	16792	16949	2036	13872	23983	13611	7057	17155	30087	18632	31243
MRPS34	1074	697	850	602	938	470	557	1102	1030	136	1033	892	845	702	557	409	446	588	904	1376	292	637	1318	1303	950	396	877	1090	967	572	373	1208	209	1519	1576	1815	1795	2284	727	825	136	717	998	620	833	596	366	1063	848
NOTCH3	927	3277	36	696	1944	10137	23776	12641	21260	3135	22372	32344	12272	8940	5356	345	36353	1212	2801	55872	19595	4074	34005	5926	4541	1197	424	34893	7568	23348	8925	185	2890	42005	60009	18807	85671	9126	9640	29990	6247	46633	16	37783	17208	3528	2838	13824	19860
CLNS1A	4168	2504	5101	2650	6171	3275	3153	4256	6622	1104	5133	3229	4008	4025	2408	1964	1491	5314	4999	5973	720	5639	7757	8037	6522	2188	4807	6911	6498	1468	4501	5757	2387	5859	5677	6414	11712	8513	3373	4427	1037	4811	7729	3515	2147	6215	2770	3696	7063
PPP2R2C	2	0	0	27	1	13	0	1	0	12	1	0	4	16	0	1	0	1	0	0	0	0	0	0	0	0	0	1	13	3	0	0	0	0	0	0	0	3	1	0	0	13	0	0	1	1	1	0	0
TEAD2	16	24	59	52	37	25	14	13	35	38	21	2	8	67	8	11	0	35	23	13	12	32	10	16	10	21	395	53	56	2	34	12	88	31	0	2	1	86	17	13	20	13	17	5	15	170	33	36	4
EED	2031	1247	814	1347	1873	2569	1669	1353	3134	1306	1642	1867	1539	4016	1061	814	410	494	2203	4073	238	3202	1813	3069	1225	1516	2360	2798	1125	313	2974	1992	544	3207	2416	3051	2926	3278	1109	2505	132	1307	4569	1740	812	1678	1967	903	2962
CDHR2	500	119	120	284	34	154	15	155	169	30	16	128	41	160	62	97	57	1216	568	81	54	308	49	55	145	143	479	150	350	142	89	2	125	64	21	21	42	512	332	137	64	13	17	68	275	709	268	178	16
SNCB	0	2	1	23	4	90	0	14	0	24	0	1	0	27	20	3	7	6	0	0	0	0	6	0	0	0	0	0	0	3	10	0	1	0	0	0	0	5	0	0	0	0	0	0	19	0	4	0	0
TSG101	3269	1742	2971	2276	2718	2117	1244	1937	3511	1959	1302	2304	2313	3499	1109	1335	627	4068	2304	3507	196	1420	2201	4857	3745	845	6977	3128	2499	578	7934	3842	1138	3657	4093	2684	8028	3199	2613	3421	305	3000	6257	1275	1411	2914	11281	3974	5847
NCBP3	7641	4813	6483	4289	7784	3193	4948	4252	6375	3130	3055	7244	4337	6923	2172	2720	7268	9847	7909	9664	3604	14175	11777	7196	4913	5261	7440	12501	6422	11117	8766	8588	3722	9533	6709	10310	8213	12224	5736	6090	2267	6067	9011	6734	6942	10848	5300	9883	10859
ATP2A3	132948	70026	69735	64549	38291	26169	48826	77596	74672	11175	41119	124204	49642	74537	17902	54346	56827	80619	98157	104060	38357	110083	104569	66787	32858	26743	51168	103982	64772	53815	35240	78803	24251	85735	71612	107716	40401	113965	46482	73720	37734	38213	41735	94717	95102	124946	32221	86357	62753
CA12	5	19	7	55	6	59	5	11	28	28	4	5	12	99	27	22	0	6	0	22	0	7	4	0	6	36	44	0	0	27	0	30	163	19	0	0	0	20	4	0	0	3	2	3	9	18	6	20	2
MGLL	1034	1051	8081	2757	8292	127	2110	394	772	895	491	182	757	436	562	206	140	4324	974	931	18	11718	810	7662	373	441	3431	1772	2405	1164	993	7303	562	225	34	156	3604	1207	602	65	185	3630	1768	16	334	1125	296	2457	8254
NTN4	94	43	6	13	53	14	11	66	82	10	6	26	43	37	31	48	0	0	60	54	4	0	36	0	34	0	12	98	13	7	7	3	21	56	0	20	16	114	9	12	5	0	0	26	9	56	6	7	0
BCS1L	2064	1884	4568	2072	3531	1412	2243	2448	2930	1152	1743	2410	1676	2168	1141	1247	508	1604	1982	2799	275	1648	3028	2578	1259	506	2942	2371	2106	775	3766	3419	718	2438	2052	2503	2900	2723	1963	1910	470	2106	3912	1527	1322	2039	2376	2069	2500
NUAK1	4	49	0	53	2	28	11	11	20	1	1	0	5	27	10	6	25	1693	5	0	0	0	0	0	74	1	15	0	16	4	11	1	28	165	0	665	24	67	121	31	20	12	0	1	1	23	36	45	1
DPP8	4937	1986	3884	3588	4042	2132	2568	2600	5914	1873	2028	3610	2836	9807	1544	1563	355	6357	4963	5816	164	2497	2242	3848	3204	959	8836	5589	4509	133	13199	7237	801	6841	4047	6291	4783	4452	4866	4659	132	2935	5957	2684	1100	3313	10817	6402	7680
SLC24A1	4696	2618	6710	2506	4448	2274	3840	2093	4838	1871	1803	2547	1740	1428	1300	1622	1675	5612	3914	6891	989	4060	3223	3600	3383	2262	21454	4562	6003	11929	3880	7341	2586	3974	2055	2466	6416	7416	1793	1574	2615	5885	6860	1818	4684	4483	5113	2461	7353
ZNF532	27	18	23	156	150	49	84	19	236	41	14	14	18	60	64	14	42	56	63	28	7	1070	80	58	6	129	701	23	109	155	104	4	732	243	6	45	12	160	53	16	79	47	6478	13	654	131	715	42	2
SCARF1	1344	223	1220	67	891	219	384	119	294	360	216	51	87	179	201	147	341	485	265	1273	129	1005	444	283	222	510	1747	40	1088	467	72	2999	438	80	449	139	634	694	277	92	408	1378	4270	58	211	351	112	233	136
LMAN1	6407	4763	8105	3516	9734	7137	7772	5519	12600	5577	8778	6164	6859	8659	3178	4128	3799	16980	7686	23943	2036	13450	17620	20312	18885	3051	16804	21602	12714	7898	32249	20282	3144	16567	16698	21214	29031	12230	9960	11855	2018	21745	16501	8157	4683	6732	10658	12158	22179
HACD3	3028	1936	3659	1362	1745	2052	1191	1987	1923	979	1321	1612	1531	4467	700	1177	434	2556	3678	3668	182	2301	4185	2341	3414	403	1365	3569	1877	221	3690	3160	516	3788	2892	6604	3081	3143	3038	2389	301	1007	3449	1832	821	3477	796	2272	2969
IPCEF1	0	0	1	2	3	0	9	13	62	0	1	17	1	2	5	0	9	106	58	89	4	27	15	19	41	153	325	52	92	2	295	76	38	203	125	70	38	65	2	145	8	40	67	90	66	31	401	71	238
ZZEF1	24146	14521	14221	18755	16554	11733	12441	11965	25616	13774	7133	15864	10408	28424	5489	9591	9564	38695	28469	32320	4046	35856	26399	22740	12569	15627	42611	34131	20588	10394	40909	24730	11933	28437	14501	31771	25681	31188	28011	28646	4588	17037	25504	23407	21848	35981	42672	22127	33602
NOX3	0	0	8	24	4	10	0	0	4	9	1	1	1	0	1	7	0	0	0	0	0	0	0	0	0	0	0	0	0	1	0	0	0	0	0	0	1	1	0	0	0	4	0	0	8	1	0	0	11
ENO1	54022	31399	81420	28172	92490	22990	40468	49634	40509	12384	112731	41242	38902	27899	34910	25429	12443	58558	39076	66702	2242	19006	101577	79034	62249	19413	23019	44582	42959	4236	18997	106428	21790	57405	88917	88155	111548	58756	23516	55005	5273	72363	204765	33519	15386	20207	19933	38363	75889
SLC12A1	8	9	18	107	38	112	15	48	94	43	64	12	12	49	21	8	6	104	34	70	0	25	5	2	22	3	78	16	111	6	1	52	0	175	30	82	36	37	26	28	20	193	3	85	12	3	1	3	132
MYDGF	2447	1098	807	1494	2129	1066	1559	1393	1459	817	1690	1141	800	2350	875	1615	422	2268	1116	2261	77	1469	2460	4672	2181	450	1124	1148	1144	165	1334	1790	708	1542	1556	3655	4044	2096	967	1329	225	2849	2055	604	734	2156	1193	2291	2363
ANO8	3381	2096	1786	1976	885	762	1078	1706	2364	547	701	2433	1370	2774	559	1417	1549	3761	5072	2997	1013	3651	3996	2864	1201	1646	1159	4096	2936	1902	801	1934	1148	2470	1651	1657	2652	4635	3555	1993	730	1234	639	1933	3261	4805	333	3290	1574
TUBE1	413	170	522	311	782	315	721	479	1127	267	361	551	631	269	233	267	59	910	604	1238	75	798	527	613	794	213	1158	1431	932	86	337	1410	137	1291	906	935	906	1242	264	593	18	1116	1299	737	213	295	456	858	1630
ARHGEF10L	153	54	58	64	252	32	154	34	57	6	39	111	17	4	609	26	19	246	86	0	0	0	4	10	8	151	83	0	120	4	0	0	455	30	0	8	0	15	0	0	132	16	187	1	136	6	64	23	1
TXK	1810	1010	2625	884	1217	371	3753	361	20262	153	723	1345	1480	535	129	263	555	5825	1271	6401	271	4102	1600	1627	630	1329	14980	9047	2183	594	4530	6243	678	3204	104	3378	3993	3334	10011	1796	222	5133	5806	744	3797	2435	3251	8307	8192
WSCD2	1	0	4	32	6	25	8	2	15	13	5	0	0	2	4	3	0	79	0	0	0	0	0	0	0	9	0	0	0	0	0	0	0	6	0	0	0	5	0	0	0	0	0	0	15	0	1	0	1
KCNQ2	1	50	5	182	3	181	0	26	1	39	0	0	1	9	20	2	0	29	213	0	0	5	0	9	503	3	0	4	813	0	0	0	0	0	11	0	45	1124	0	0	69	0	0	0	38	11	1	2002	0
TACR2	96	58	40	42	105	77	9	50	52	46	26	67	13	352	32	19	39	87	79	60	18	28	101	24	11	55	128	53	71	22	44	24	57	40	69	114	31	129	77	32	20	24	34	37	89	340	81	34	17
ACTR6	1613	976	2020	1573	1383	1034	858	1206	1709	1106	900	1598	1240	2111	782	997	142	1279	1580	2333	73	1220	1171	1642	1610	270	2206	1857	1239	111	1818	2537	349	2678	2251	1916	2292	2260	1036	1725	70	1561	1771	902	452	1387	1987	1524	3208
TIPIN	1054	851	659	399	611	780	412	611	1175	144	526	718	770	1004	363	501	115	1148	1357	1423	33	489	1265	718	693	151	747	1375	714	110	1928	1131	52	2572	1670	2620	1848	1312	1073	1873	18	284	1150	851	120	370	459	714	771
SRI	4808	2379	8747	3701	5979	1576	3139	2251	6445	1337	4299	3408	6090	2287	2712	1976	1012	9658	2997	7942	403	3292	3521	8640	9981	2318	4742	7521	7591	411	7271	12497	1000	7963	4155	9232	12455	6180	3119	7140	397	10573	4460	2752	1816	2507	6460	7146	16181
EIF4G3	6935	4666	13208	7187	13393	2453	5854	5486	7779	589	4637	5662	6034	3436	4176	2642	1287	10180	6135	8594	923	13209	6747	15514	5882	6525	10399	13072	13264	3039	4678	12709	3073	8531	4970	6201	13536	10565	4815	6113	1019	8180	14476	3592	4808	6640	6287	6944	16809
NUP37	676	367	643	383	940	543	489	799	1265	357	434	862	782	741	597	343	183	1238	1107	1354	97	420	1920	696	1123	185	1251	1488	1059	34	1524	1158	259	1988	2159	1108	2964	1707	962	1658	141	902	2969	778	308	582	1026	1390	1294
SEMA3A	0	9	19	37	2	50	9	27	622	211	7	8	2	21	46	6	24	53	5	4	0	0	0	14	0	7	23	6	6	2	0	296	0	12	0	31	1	0	0	0	1	4	0	4	2	6	4	84	9
GTSE1	3991	1032	875	520	571	2002	403	2432	580	591	689	679	2051	2696	1371	794	1576	1399	6644	1910	363	233	2144	547	373	461	92	5891	367	268	2098	167	207	3160	3088	2289	760	2230	1091	2335	36	208	2119	3271	195	244	503	1374	131
SEMA3C	48	16	11	49	133	39	28	17	49	20	18	33	24	66	106	26	46	49	17	9	0	0	1	8	0	1	1	2	41	11	9	1	136	88	0	34	0	13	0	10	2	18	221	11	34	22	70	31	0
TTC38	2012	993	4607	1111	1944	882	1211	1137	1485	305	588	120	1518	3546	795	1427	450	1685	2848	672	239	1841	1906	920	612	895	996	3093	549	522	4992	1924	348	1142	344	1695	1975	2637	1343	530	53	1589	2503	295	750	829	2919	1387	1151
ACAT1	2131	1410	527	1416	2935	2037	1511	3418	4953	1183	2044	2049	2113	2165	2201	638	160	2725	2344	4858	131	1483	2182	5834	2450	633	4721	4524	2902	102	3377	3675	664	3944	2638	5303	10959	2032	1899	2482	188	2650	2236	1145	835	1094	3586	2786	2685
GRAMD4	14021	6688	10033	6146	8643	3802	9522	6559	7272	1671	3873	5806	5144	2784	2115	8323	13246	9081	12814	10062	3885	23466	9285	16375	6658	4177	2377	8296	7529	10315	1749	13290	3352	16876	7651	9513	17070	18327	4917	15437	2816	8674	5235	13363	6491	11982	1512	8542	12820
CELSR1	57	214	86	166	73	44	64	56	203	52	42	142	95	79	53	10	110	130	270	16	6	72	246	15	500	46	730	15	1029	76	17	14	530	397	15	296	46	357	57	6	220	43	3285	40	774	126	436	36	12
WNT8B	47	13	30	17	67	70	9	39	115	12	6	55	71	84	9	3	1	76	40	50	12	12	31	18	11	11	112	32	51	26	168	41	58	64	56	19	57	63	59	25	12	33	58	65	65	103	108	190	76
ZNF638	23066	12407	31292	13278	25591	7363	16012	12594	31963	4991	8148	15885	15030	12395	6267	8399	2552	24182	25774	25134	2263	31585	12951	24132	11133	6070	25623	26124	23898	1958	14784	30393	3723	31436	21235	12713	19317	39316	11978	15161	2114	13618	34999	14906	7860	12419	16149	21136	35756
SLC25A40	1236	482	1414	524	1899	366	762	704	2046	70	1149	691	968	379	714	353	39	1405	1078	1688	8	439	713	1242	963	248	1396	1934	852	45	1856	2636	68	2272	1636	1659	2464	977	484	1229	26	1102	695	545	139	207	1035	1074	2258
TIMM21	724	402	481	521	758	597	466	700	1089	352	515	730	642	393	340	379	69	758	966	1233	96	848	1348	1250	632	260	1621	1186	1091	39	888	1022	330	1607	1218	933	1211	1270	474	957	50	447	1495	851	309	668	945	887	789
ADD2	257	15	11	199	563	203	57	108	92	538	44	90	374	200	812	17	28	3071	32	6	15	12	24	1	776	42	165	7	246	32	1	0	138	156	0	19	14	17	11	19	49	9	82	5	654	44	151	214	13
RASAL2	18	14	9	78	45	73	30	54	14	35	9	23	13	33	201	13	3	324	1	8	0	160	0	0	67	3	23	0	37	0	0	0	84	36	0	11	3	8	7	0	11	1	17	0	21	0	33	10	1
VPS9D1	234	162	534	270	359	80	311	426	597	112	240	414	78	274	218	59	807	612	516	422	661	371	212	101	712	561	1288	780	779	836	409	955	745	783	483	952	400	862	513	704	410	661	782	438	1561	1725	605	670	294
ZNF37A	2230	1146	2159	980	2279	1530	2287	2034	3948	546	1573	2735	3007	3639	973	846	645	1025	3679	5554	438	3877	2017	2915	1277	657	2703	4388	3266	299	3664	3354	390	3781	2480	2730	2819	3551	2441	2375	209	1622	1841	1632	520	2548	1095	1546	3152
MARK3	12415	7183	10765	7866	7918	5969	7971	6869	11231	5175	5072	7190	5950	20504	3210	4964	1925	10576	12462	18717	896	19433	7561	12442	10051	8997	13290	12700	10292	1592	13506	11572	3915	11654	8256	12855	12953	16905	8904	8306	870	6672	12423	6932	5451	17695	12147	8327	11060
SLC25A3	39307	28038	46287	31875	37678	54025	34372	41022	42112	38659	64471	31946	14469	97481	12494	19564	6345	24432	28307	60287	1603	35169	51384	45954	85340	13170	31629	32787	44731	3304	53034	50802	23741	38101	33626	60108	57789	42057	30362	40695	4272	37235	36621	17888	17297	73123	39877	24837	48057
FNDC3B	1535	963	19606	1195	23381	347	1504	1162	1844	398	709	1781	898	1006	3044	905	1133	11285	2740	2229	178	42837	2642	3573	2332	8404	14289	3069	3033	574	2520	9888	3362	3937	627	2293	3797	3468	1502	1647	590	6245	18920	878	2543	1777	10666	2437	993
FOSL2	915	1179	19411	10725	3408	2846	2204	921	693	4574	1057	812	221	993	1254	770	5790	2650	1350	2449	318	13310	4213	2459	10868	8316	12764	1226	4876	16180	4771	12508	23964	973	619	1417	3182	4901	682	1183	6666	4132	7973	406	6188	14303	12483	468	3680
CACNG4	19	104	0	6	0	13	1	20	0	13	0	2	0	22	2	1	24	979	28	1	0	7	4	8	0	7	0	23	15	1	0	1	10	6	0	1	6	55	1	0	0	0	0	4	12	27	9	58	29
FRYL	33429	16835	25417	23076	20204	9440	18520	15454	26173	2534	8041	18720	12815	10366	6311	13588	5742	33057	30906	35322	1687	36247	12685	27666	19135	11809	29622	36753	28742	1188	15818	40456	3831	30018	16704	22372	23972	29817	21870	23988	1499	20631	38094	17553	7307	21540	9532	27318	50758
TMEM131	10164	5308	11094	6141	8483	3003	7256	5039	13331	1961	4498	6890	5255	7333	2835	3657	2721	12082	7359	12496	1309	8648	3521	12063	5800	3994	14152	10846	8239	2400	5771	16286	1262	11844	6960	7232	14165	7773	6498	8838	759	9525	11072	4968	3030	4533	6892	7783	17902
FSCN1	3116	955	10643	441	613	276	1849	806	524	1625	3877	776	780	2000	281	405	3852	3897	1290	3220	102	1378	3409	1827	3571	522	134	327	1269	8359	934	4501	2148	590	1686	516	98	18704	354	268	428	5232	3541	333	821	1309	252	2097	2137
ACTB	1166176	597227	561017	820199	585170	151049	351981	537655	662342	161066	884831	941799	519255	350794	489155	418499	267413	1059273	1018250	995332	38568	321086	753750	1147154	759808	580424	392303	547983	479495	99051	215706	897770	399160	1192945	1107961	1196058	747815	1080402	272734	649549	97245	997439	1085604	454770	611547	684892	614195	1076989	1074150
MOCOS	18	12	8	109	5	108	8	36	27	49	12	3	10	98	21	25	5	24	26	23	0	37	2	15	26	19	53	7	14	20	28	21	42	13	29	5	1	46	15	5	4	78	3	13	39	74	18	1	78
PLD1	81	30	195	97	4775	122	90	54	64	76	43	184	28	78	955	30	33	1283	235	173	0	847	15	15	3337	1894	232	25	1431	30	98	383	231	953	46	196	257	310	82	88	75	496	1571	17	213	118	345	789	32
ATP12A	17	12	209	59	33	86	6	27	13	49	21	6	12	21	26	23	0	17	6	1	1	6	1	29	12	4	0	1	28	8	4	40	1	0	18	0	63	41	5	1	1	8	8	16	4	10	0	83	43
WDR62	13538	8350	5595	4479	2975	14428	3558	10195	3796	2976	3921	5114	6769	17603	4308	6159	10353	14927	37678	27119	3575	6647	39824	9293	5304	7713	2752	31168	3651	4562	17609	2695	1995	9007	15911	32950	10227	25044	14011	18335	1007	1211	9993	30001	3924	5854	2063	4796	2428
DLG1	18118	11670	10642	9137	8299	6802	6812	10210	11340	3448	7475	11279	8802	22367	2908	6707	1938	4260	17824	20231	1214	14348	6543	12891	14794	4155	13014	17785	16923	1255	17912	16484	1448	20246	8994	15808	14467	17839	13107	14492	879	9519	11750	10380	3183	12032	9254	11151	22872
RAB7A	14471	11204	17385	12555	13169	10263	8586	11487	12801	9300	11278	9447	9347	15083	5525	6379	2968	8356	12378	11473	1606	15002	10562	13022	13499	5825	13279	11258	7781	2488	10604	13827	5546	11305	10159	12642	16893	19389	8158	8953	1491	10247	14866	6520	5445	17622	12810	9822	14298
BCAP29	916	441	1561	459	756	302	537	426	1956	461	330	629	744	580	406	345	68	131	260	1154	36	183	633	1659	490	171	782	1195	606	29	1570	2063	130	1342	1046	978	1139	622	70	628	64	1333	1107	446	213	133	685	556	1834
SEC31B	8514	6100	4054	7824	4501	3114	5039	16019	17432	2155	2822	16035	8086	19304	1426	4106	4964	15636	18144	10784	5621	15885	10222	7103	4627	4747	4323	8493	9920	14137	7696	8280	8605	10012	4021	6977	9020	23294	19996	13542	2999	7163	5121	18675	17507	26205	13248	42556	6594
SART3	14217	7531	8548	7634	9111	8642	5940	8606	12505	8356	5062	11245	8269	24392	4511	5774	5820	13904	18755	12306	5941	19003	24011	10039	6019	7666	16591	16067	12268	10838	20295	12018	10740	16895	12969	23098	10563	22992	12202	13925	4187	7263	14321	14426	13339	26681	17585	10665	11901
ARHGAP15	11610	8296	15102	9754	10108	4864	7884	7534	20198	2297	6254	7549	8583	8588	3958	5568	1841	23677	17015	16521	1092	22199	10030	21083	15192	9172	15507	17418	19676	2670	11549	22468	2927	19419	10559	13085	16331	17939	3770	12838	859	15502	4486	8706	7496	10664	11018	8135	26536
TUBA3D	503	200	320	172	763	330	209	261	1070	136	210	271	542	1043	94	134	56	236	315	433	19	419	510	256	102	63	381	470	243	50	642	353	105	350	187	453	78	481	332	158	33	135	207	247	154	482	252	311	210
PAX2	0	5	30	29	4	69	1	9	0	38	16	0	0	13	43	3	0	5	0	0	0	0	0	0	206	1	0	0	4	0	0	0	13	0	0	0	0	1	0	0	6	0	0	0	21	1	4	0	0
EXOSC7	1145	812	1572	721	1281	778	880	1287	1370	762	801	912	801	1645	603	515	1110	1444	1756	2893	985	3755	6512	1435	2031	1329	2670	2187	2147	1192	1451	2279	1323	1566	1859	2968	2527	2964	1691	1509	866	1523	1785	1439	1978	3928	1453	1469	2725
KIFAP3	4164	2009	2451	2726	3820	3416	3196	2297	7276	2427	4453	3443	2205	10177	825	1559	1210	4638	5424	8505	485	3919	3851	9555	3681	999	5327	9290	5050	625	13488	5493	679	6804	4013	5801	4150	5140	3390	5256	210	3532	7462	3496	1467	4382	5956	4330	7819
MKRN2	2744	1774	3167	2005	1979	1779	1816	1998	2535	1345	2059	1874	1157	2583	734	1650	751	1819	3591	4034	354	4344	2359	3523	3165	1550	2094	2282	1837	571	1779	3618	1022	2586	2042	3076	2765	2865	1716	2133	379	2180	3393	1395	1292	4107	1640	2359	3509
MCM6	13582	8165	8728	5000	6674	8219	4856	11214	18556	5179	8505	8703	9656	12085	6317	5093	1143	11878	14569	13048	345	2915	19636	6324	8347	1408	7708	12568	4095	613	23761	10135	1209	27434	25764	21484	16440	11979	9458	12587	375	4746	11496	11478	1768	4518	4868	9242	4934
REXO2	477	360	205	337	632	402	432	719	934	703	529	577	1066	866	355	338	188	705	940	1495	187	1445	974	1550	1439	204	1135	1207	1085	266	1312	2516	290	1252	1006	1093	1818	1978	1890	817	182	1307	2259	689	616	1270	380	1287	1416
RBM7	1665	764	669	1261	639	1067	797	940	1444	983	1106	1039	609	2173	267	789	462	1211	1515	2287	198	1986	1020	3681	2733	639	1296	1509	1732	158	1945	2935	801	2259	1447	1814	2535	2133	1230	2185	218	1922	2087	695	873	2603	1678	1523	2687
RBMS2	1950	1770	4942	1439	1930	3284	2301	1880	3777	2501	2619	2364	1178	5639	184	1402	636	1086	2857	5137	229	3290	1216	3344	4015	764	1280	2844	1595	396	9355	4251	596	2558	1324	2165	3900	1689	1772	1425	128	2450	2705	1665	276	2696	1165	1215	2899
BAZ2A	33034	21213	28466	25235	22350	30583	19467	18722	36499	28041	13893	25916	17289	130410	6864	18455	35261	36162	38157	52281	20126	64668	28320	28121	26644	35132	92500	39995	38096	45893	77202	51567	23463	35981	23387	53197	30930	40512	45399	34956	10073	24964	49212	32862	47748	65292	71819	27109	39217
PTPN23	6362	3396	5178	3141	3830	2334	2979	2985	5089	11639	2409	3026	2747	11347	1397	2562	5084	5696	7026	6209	3570	12184	9451	6292	4106	5425	5986	5749	4222	10752	5019	4789	4713	4037	2677	6131	3640	11153	4572	3687	3574	3998	5809	4989	10192	26442	4137	3908	4545
MLH1	37644	23515	36665	22936	24817	23960	18713	27530	44358	17349	19686	23273	21083	24408	13864	15998	2462	10549	18944	14948	848	7673	18127	13077	9529	3161	10832	17668	7972	1514	6167	9861	4043	18351	15381	14447	13458	24658	9243	12565	1161	5567	14769	11388	5401	8896	7760	8749	10182
UNG	5074	2733	6352	1910	2890	628	1535	3582	7418	900	4045	3435	4226	1436	2199	1487	157	6432	4803	4431	123	1120	8250	3719	4637	301	588	8285	1506	219	5205	5109	264	8142	8116	10333	5772	7627	2858	3884	212	1664	6486	2462	490	1072	385	4821	2703
FMO4	157	130	405	204	581	80	174	74	513	35	167	199	106	68	101	69	58	277	255	148	17	180	103	97	107	40	46	359	278	29	59	463	28	259	121	164	299	355	49	140	18	348	449	76	64	148	30	299	746
KLHL20	3801	2167	3928	2676	4757	3087	2167	1814	4528	2610	1656	2311	1645	8487	943	1748	388	3128	3554	3086	226	4815	2404	2651	2266	1138	5936	3674	3049	371	6915	4018	1011	3347	2398	3520	2244	3953	2559	2978	162	2476	4554	2047	1128	3482	5027	2541	4838
RGS11	13	9	30	20	62	22	4	30	43	4	1	7	7	29	2	8	0	31	11	9	8	26	35	40	10	30	13	49	17	2	31	60	31	9	0	8	0	263	60	4	24	7	40	6	27	53	25	11	12
SLC46A1	110	45	255	86	29	88	30	136	272	168	27	61	29	143	86	39	0	192	33	150	11	69	88	22	90	21	378	216	38	43	398	44	70	86	19	43	108	92	93	16	1	72	83	45	60	67	318	102	6
PLXNA2	141	95	359	494	64	133	304	62	176	26	38	212	74	118	68	79	116	511	590	100	20	74	37	134	69	141	820	1232	384	53	29	127	260	250	33	22	55	256	299	248	13	113	13444	34	104	215	864	198	0
SPAG5	10571	4481	2186	3079	3465	8621	1993	7007	2425	4320	2250	3301	4644	14397	3612	4128	4075	10286	18548	8041	1561	5831	9547	3101	4158	3695	1165	18384	3066	1396	3906	2531	1565	7707	8692	11298	4743	11556	6242	10173	427	1859	10112	10707	1875	5391	2577	4192	3106
ANKRD13A	4442	3093	4605	4340	4073	1475	2552	2739	4973	1901	3122	2956	1943	4125	1770	1684	2389	7855	7139	6565	1053	8204	4022	10610	4658	5275	13021	6544	5359	1019	8861	9697	2563	7347	4412	6427	8160	8909	4433	5096	443	5819	9478	3955	3454	6158	11361	4178	10193
TPD52	70	49	11	26	211	177	211	196	716	191	253	168	138	225	55	59	960	854	604	2088	860	595	1919	485	92	574	589	990	214	2258	1600	8	1546	1080	671	1773	28	199	1660	808	674	949	532	1000	2068	382	593	311	191
ACACB	3920	2785	1832	2348	1106	1074	294	3254	5035	490	637	4216	3614	4288	854	3743	1310	4331	8653	3511	1385	10477	11411	1292	673	2788	2403	13160	2447	1186	9036	1267	1746	5597	2828	2791	1369	6471	4586	5152	169	1449	1536	3811	4154	6386	1590	7307	1596
TRAF4	10680	5067	3204	4266	457	2148	1584	4799	1526	18884	1663	6056	755	18331	359	3678	4032	2709	5868	8729	1357	13788	12865	3008	14070	3421	5653	1334	5366	2048	3296	4777	9161	5497	7259	6809	4285	8445	6460	13244	4279	6358	1944	6479	6706	49974	9880	2565	2987
PAG1	2866	2232	5970	2759	1422	822	2037	700	4667	776	2467	588	1169	1522	457	368	1754	5043	1686	3233	100	4376	1279	5618	4127	3349	7214	3277	6252	775	4488	8221	733	3232	1089	4353	7689	2018	8132	2225	613	2902	3051	1316	1938	6571	3498	4827	10077
GPATCH1	2146	1059	2592	1112	1834	907	921	1248	2703	994	632	1683	1497	1405	541	723	618	3712	2935	2680	484	2668	3805	2676	775	898	3096	2779	1878	1479	3503	2313	644	2871	2328	1463	2954	3797	1439	1917	271	944	3022	2288	1499	1507	1301	1696	2518
ICAM3	1954	805	3256	1540	2120	869	1027	1281	1401	346	2118	1463	889	1260	692	738	886	2845	1943	1731	355	1523	1900	2917	2909	1874	1114	1033	2984	388	1397	3937	2361	1568	1107	1487	3954	3060	1364	1207	2003	2171	4441	1081	3521	6906	1535	2496	2809
NT5C2	7788	5038	10876	5100	10367	6963	5094	6242	9359	2987	3912	6086	7554	10551	2801	4427	838	13735	8419	13354	245	8587	4572	12771	7316	2225	7793	9654	10795	314	10711	18921	1236	13173	9829	13390	16583	8994	6511	10208	567	9995	14594	4882	2388	5887	9717	7509	14998
MCAM	455	780	78	211	445	4937	1735	1040	281	15795	284	237	510	3769	135	249	1452	969	612	1432	786	312	3995	339	4931	1994	1096	249	3389	1142	645	1326	590	535	609	2027	9781	2384	864	178	1975	767	185	1601	531	1262	1070	139	1781
GPC4	10	4	0	51	724	13	1	0	46	10	6	0	37	6	2	20	13	22	0	18	7	0	51	5	0	82	53	296	0	0	1518	0	2	6	8	36	12	52	6	12	0	1031	0	6	7	0	19	1	1
MBNL3	2261	1321	1669	1056	1288	437	811	1551	2979	217	1320	1177	1527	791	539	841	80	1549	1558	2165	23	590	748	1284	1669	124	1257	1913	1693	17	380	2609	109	2698	2346	1809	2105	1062	662	2294	42	934	1620	917	325	418	427	345	2141
CAMSAP3	121	257	42	119	19	68	16	56	31	71	16	45	15	152	4	81	17	43	89	38	15	97	143	243	40	44	57	62	21	17	46	74	62	66	55	151	25	538	105	62	51	22	35	101	145	229	45	620	33
RAP1GAP	1274	6990	19	1442	73	420	39	391	15	138	596	857	2593	2246	452	594	34	1032	941	1189	24	17	167	4	1150	783	576	33	10323	17	78	40	152	3395	150	1452	4	718	745	6425	112	146	105	885	1437	1065	938	354	41
XAB2	4849	3908	4502	4935	2712	5620	2733	4507	3914	6199	2755	4768	2834	18454	1445	3509	5675	5292	6587	7071	3666	10186	8004	6748	4596	6226	9421	5897	4286	7311	9950	4939	5204	4532	4663	7443	6105	8555	7782	7158	2029	4271	6763	5590	8174	17441	10804	4458	4169
ARHGEF1	39374	15018	26580	33610	18369	12074	20064	21979	45867	2858	14199	26799	15397	24508	7708	11527	25462	33215	50409	41340	25055	48685	45295	31535	16699	39980	46227	35614	27547	98056	17594	37290	52427	31405	20851	27300	24278	94698	18473	25534	20053	11916	22005	33211	191783	144153	18004	37890	12283
STXBP2	4892	3838	311	4601	4945	550	953	4151	701	3626	172	3456	155	10553	3366	3473	3680	6605	6803	382	1287	10665	3402	8371	6568	7448	7509	1162	5095	713	1984	3777	6417	5397	3423	3288	6999	8812	5356	5512	1241	2788	5996	3065	7119	11403	9938	3757	2668
MAP2K7	2015	1187	1594	1476	757	1064	897	1475	1607	1764	778	1320	920	2095	459	855	1176	1802	2106	1906	1011	3660	2111	3500	1710	1383	2749	1631	1514	1407	1870	1714	798	1699	1510	2160	1654	3147	1564	1635	392	1456	2409	1656	2540	3471	2078	1600	1649
NMRK2	7	4	58	2	21	0	1	17	9	8	1	1	1	22	4	8	0	2	14	10	0	1	2	22	11	9	10	10	39	1	52	54	23	0	11	4	5	120	5	2	19	10	8	5	14	16	26	2	1
DGKD	13154	4618	5942	7080	6243	2461	4155	4294	7031	4674	1784	3278	3497	8216	2774	3507	3320	22318	17722	4473	991	14136	6087	10414	4932	8092	21425	4760	5836	4451	6842	3200	6840	6286	2512	5486	5463	23501	3520	3177	2184	6028	4584	3455	16345	22116	15208	4586	8541
CTTNBP2	0	6	20	85	11	89	15	42	79	13	3	7	12	42	20	14	0	10	1	31	0	5	9	0	0	1	0	192	1	1	0	6	9	14	0	11	0	0	0	0	2	1	13342	2	20	8	2	26	1
ACTL6B	6	11	43	28	7	25	12	2	0	5	1	0	1	16	17	4	0	16	5	0	0	2	1	0	15	2	13	13	48	4	6	0	0	5	0	4	2	7	0	0	5	1	0	0	2	6	1	1	0
RARB	14	77	51	54	380	148	31	38	187	121	31	83	98	215	23	5	8	79	41	56	21	87	41	62	93	0	271	160	44	0	262	64	36	69	254	282	34	207	92	22	12	47	108	91	56	98	226	121	153
TOP2B	49680	26777	66436	28676	50956	23411	22418	29885	53756	16879	28614	35494	28595	47744	15836	19304	6143	46506	48602	63462	2916	40972	30424	45631	54443	8359	58900	66479	59703	3870	61278	75156	6550	64926	49389	70318	65335	52727	47833	36967	4211	30183	38169	24413	12066	28807	44544	39179	81188
TM9SF3	9821	5267	9584	6949	8072	8071	6262	6571	10124	7699	7256	6319	6505	30221	4049	4078	820	11730	9914	21408	369	12924	8574	17881	15579	3032	23441	14840	14951	577	33890	21142	5175	15421	9708	28305	31354	8912	15435	15061	972	14077	19170	6283	4206	23456	17073	11521	23477
NFKB2	2697	1432	1560	3197	913	252	1118	1461	1761	5743	952	1179	473	2367	679	920	2284	4451	3068	1049	348	14822	3989	5618	6247	7426	26694	1848	6123	2854	2286	4786	11268	1858	3067	2126	4182	9260	2819	2032	3885	5348	5938	1321	11278	22694	9437	3100	1452
UBE2T	1445	897	213	370	950	902	343	1466	910	377	1024	617	1539	735	962	521	118	1172	1372	1941	32	105	750	591	416	27	78	2505	332	4	1213	672	76	1591	3407	1482	2077	1140	391	1524	9	178	2317	846	66	31	150	1268	268
PPP1R12B	4881	3154	5795	2845	6263	2147	3609	2855	5493	1661	2308	2578	2513	4926	1516	2239	2606	5086	8137	6333	1958	12331	6684	3935	2325	4969	3754	9697	3664	4036	2543	6333	2051	4593	2670	4532	2726	9620	4053	4140	702	2616	4857	5197	4264	4594	1925	3381	5841
DNAJC10	9025	6471	7675	7205	8250	6045	7269	8636	17089	5397	7867	6831	5561	13607	3363	4268	808	9416	6997	15414	478	6979	7825	10345	11449	1483	19537	11123	11592	722	23667	12655	3061	10504	6427	13520	10911	10759	16275	7954	717	10991	16524	3992	2643	8421	10004	8987	17778
GTF3C1	14716	8797	14177	8916	9694	8169	7073	8239	11352	10081	5866	10229	7883	29673	3586	5888	5332	19837	15162	16763	2800	17354	15554	11545	12260	7899	16017	16167	12637	12407	20263	17670	8712	15186	11472	20585	13958	23243	13653	12781	4112	11175	23395	10941	14377	26834	12829	16370	16788
IL4R	5870	1825	378	7783	1515	340	1029	1728	2967	3326	2248	1221	952	2480	1052	1567	3129	15415	4746	1421	1099	2714	2648	4742	1334	3806	13060	2163	2104	1758	13692	529	8931	6253	1776	9489	2628	7099	1127	3805	4557	5948	900	665	19442	19055	9642	7503	508
USP33	8745	5298	8006	6402	6097	6858	5633	5761	12688	3334	4458	7647	4900	17585	2781	4147	1451	12931	10224	8073	569	12694	3974	9171	6977	2369	13090	13827	7434	465	22331	12282	923	16460	9129	14323	10732	9006	11344	14191	209	7419	12662	7789	1864	6775	10116	8449	15910
PAK3	1	33	6	45	10	31	3	7	9	97	3	24	8	30	6	4	21	324	10	0	0	5	0	0	0	5	34	0	17	2	12	6	22	60	7	13	16	18	26	17	4	14	6	55	1	20	37	1	0
CAPN6	0	2	4	15	4	7	1	1	0	30	1	0	0	9	6	1	0	0	0	0	0	0	0	0	0	0	0	0	0	0	0	0	7	0	0	0	0	0	0	0	0	0	0	0	4	1	0	0	0
DCX	6	1	2	48	0	40	0	0	9	31	19	0	0	1	16	8	0	0	0	0	0	0	0	0	0	0	0	0	0	1	0	0	0	0	0	0	0	0	0	0	1	0	0	0	18	1	0	0	0
SNRPA	1822	1319	2530	979	1067	1368	847	1914	2356	695	1732	1477	1319	1809	800	1038	319	3390	3197	4539	148	1629	2900	4901	4237	527	1766	2921	1601	421	3012	3280	394	4667	5301	3715	4961	3877	2063	3367	154	2359	3924	1788	541	1394	1188	2502	2342
SPAG6	122	137	215	56	25	35	4	181	85	133	147	255	220	198	13	92	0	2394	412	30	9	19	22	1650	42	7	88	40	9	38	201	804	12	15	17	32	77	166	13520	456	0	5922	43	96	14	57	28	16	355
EXOSC5	352	317	611	152	685	162	253	606	486	133	427	424	504	106	431	176	221	430	550	776	238	646	1536	887	356	220	353	662	513	225	74	796	165	403	771	1006	1903	1114	324	275	267	570	758	519	420	391	105	482	749
DYNC1I2	8821	4763	11481	4354	8002	2353	4782	4087	8781	2859	4143	4752	6056	3920	2357	3493	1733	7629	9366	9019	796	9824	9119	10766	5908	2205	4395	10210	8582	3601	4990	8090	1967	8234	6496	6270	8829	10728	4283	3706	1103	6711	14090	3933	2907	4857	2409	5836	13241
APBB1IP	14277	5911	14780	7138	13877	6511	8749	10818	18880	1876	7773	8895	10564	5181	6213	3424	2972	15644	16503	32126	1788	12525	11164	24804	4012	6871	9999	25758	15151	2364	5449	11426	3572	28705	18181	16738	17887	15171	6649	11739	1277	11724	32805	10587	8410	5924	5164	10681	14918
LRCH4	4741	1909	6236	3608	3079	1826	2227	2822	5926	817	1398	3015	2369	6134	1111	2069	3592	8565	8247	7015	2691	12011	5629	5169	3254	5755	8492	5720	4952	7366	4853	7414	6875	4907	3517	5931	2989	10259	4924	5639	2482	4108	4806	5795	12118	16432	6081	5650	5141
FAM76B	5076	3542	2143	4667	2420	6179	2587	4967	5135	6471	2884	3656	2203	19095	1349	3504	1816	4530	5526	10039	335	6098	1365	7883	8519	2267	6680	5753	4765	167	11632	7633	642	7578	5227	10893	6843	5124	7560	10335	147	3645	4452	3160	939	3929	8422	4723	7836
SIRT6	505	283	443	385	376	216	243	332	513	88	229	445	305	652	173	230	142	483	567	639	163	382	879	563	162	214	625	626	241	271	489	314	226	406	479	264	598	719	333	421	131	272	880	307	568	966	356	504	412
TYR	1	0	13	19	1	26	0	9	1	9	3	0	0	2	6	0	0	0	0	0	0	0	0	0	0	0	0	0	0	0	0	0	0	0	0	0	0	0	0	0	0	0	0	0	1	0	0	1	0
POLD3	2953	1528	1639	1132	1619	1617	1140	1648	3760	484	1300	1655	1823	818	1044	808	515	2131	4047	3878	95	1208	3423	2461	788	481	1224	3430	760	270	2515	1891	240	4215	3418	2230	2830	3746	1144	2698	104	798	3811	3124	440	568	683	1227	1191
ACTN2	3	33	15	162	29	83	22	51	16	111	27	8	2	141	33	25	46	0	43	13	0	0	5	1	28	8	0	0	0	14	0	0	20	50	16	0	0	13	0	20	2	4	23	39	50	19	25	7	41
CAPZB	15518	7034	6550	10046	6380	1718	4082	6835	6709	1295	5946	8080	5794	7657	4847	6220	4473	14150	10589	11601	933	8841	9170	12019	7581	9036	12770	7804	12634	1830	5023	17950	4884	12762	12221	12277	14764	12269	6150	11392	2144	14119	22244	6089	8381	14531	12298	10878	12078
GPR137B	162	284	113	343	638	140	232	376	337	55	332	236	316	221	86	191	204	233	288	414	71	161	474	622	191	561	816	589	171	106	1476	213	311	483	216	647	888	483	168	548	36	249	267	284	480	937	827	202	759
NAALAD2	28	26	8	49	29	100	17	30	2796	71	43	19	6	143	30	12	0	13	13	66	0	15	3	29	21	0	55	39	16	4	1219	33	15	85	145	42	46	12	15	14	49	20	38	7	15	23	38	35	61
JADE1	9239	5944	6740	5999	6299	6912	6030	7399	8812	3001	6410	5779	4211	11523	2141	3912	7395	7324	16066	16743	4661	12200	15000	6548	8925	8498	6911	11522	6619	3420	6693	7527	5666	8741	7316	18393	4950	15213	10747	8579	3520	5760	8947	10589	9761	28640	6839	5357	7705
SLC25A43	281	135	150	128	306	40	29	120	50	63	92	143	281	41	123	50	9	491	191	56	0	101	242	159	19	37	189	278	66	3	19	48	62	189	172	104	196	85	162	30	5	765	466	36	40	71	64	249	24
UBE2A	7598	4155	6009	4485	4664	5892	4831	6700	9209	8009	5407	4120	3077	17227	2686	3757	4099	6114	5554	6778	1879	12513	6650	6678	8204	4480	4155	5172	3880	4791	9762	5715	4877	6090	5281	6372	5602	12102	4502	6175	1672	5060	5715	3287	5615	13857	5571	3929	5877
FGFR1	28266	14849	838	14802	12026	15580	6546	25791	48206	1903	4575	20971	31993	40068	3933	8045	13515	35393	48990	18117	9535	22801	21625	137	10730	3937	2969	33605	2388	19355	46027	737	6989	45037	11321	50718	41441	31750	9720	26186	3091	16341	1137	22226	21783	31403	17276	17401	16881
FKBP6	985	451	1069	438	1552	607	295	780	1365	148	283	450	440	974	210	503	852	985	1008	510	1074	2105	368	647	644	1504	1153	822	920	1237	953	1012	330	622	179	703	817	1821	1538	513	398	323	238	466	1027	1515	325	598	972
SMC1B	106	39	98	117	149	228	42	112	197	117	21	47	50	206	23	29	77	188	147	73	0	276	98	41	25	27	1841	226	70	6	429	358	144	102	202	340	165	139	125	105	9	143	133	49	113	399	328	40	115
FBLN1	429	459	80	333	20	220	10	61	4	752	28	13	57	235	130	23	137	1434	249	0	0	0	6	0	988	2	50	0	977	0	0	19	12	1	1	0	7	75	0	16	118	571	127	0	27	36	4	530	5
ITGA8	0	4	17	67	9	56	4	17	4	40	4	3	0	37	34	15	0	0	3	7	0	5	0	0	0	0	0	0	0	1	15	0	3	7	0	5	0	5	0	0	0	0	29	1	26	6	21	0	6
CST7	836	572	2398	3326	6960	46	334	575	319	77	95	742	285	155	379	452	441	4251	473	555	8	1416	236	143	730	688	291	197	234	136	936	296	574	1724	127	614	1023	1630	54	833	203	435	735	132	1201	1210	1828	582	131
MAP2	6	1	11	57	18	85	9	23	59	120	6	12	0	35	26	2	0	842	20	0	0	0	2	11	0	8	77	0	7	12	0	0	52	133	4	67	0	99	155	24	2	0	14	177	28	6	24	56	615
PIAS2	2167	1721	3217	1994	2543	2453	1782	2176	3617	2244	2084	2229	2437	6297	740	1282	576	3243	2998	3932	291	5199	2336	5253	3186	784	6634	4911	4096	524	5781	6395	809	4591	2509	6593	5339	4271	3620	4227	313	3663	5605	3000	1191	3606	4363	3009	6553
AMPH	29	81	36	114	253	66	65	101	465	88	82	70	141	71	61	7	43	597	146	98	0	147	109	42	86	6	163	406	0	7	220	130	82	134	167	56	64	519	122	75	6	56	10	33	54	110	180	563	124
ARAF	6715	4319	5800	5045	3615	3165	3489	3376	4203	5270	2851	4106	1967	10493	1480	2796	4875	4966	7167	8095	2360	11016	7598	6023	5640	4490	6419	5709	5105	4497	6620	5673	4151	4543	3351	8121	4749	8961	4663	5543	1803	4144	5757	4305	7305	17249	6572	4020	4648
MCCC1	6132	3839	7727	3232	8820	3849	4797	5120	10510	2456	4195	5585	4745	11006	2764	3004	2092	10848	6981	10220	1827	9306	6834	4533	6995	2836	6981	11961	13491	4240	9928	12406	2251	9028	5166	9180	8881	9006	7509	9172	1598	7142	9156	5246	4482	6154	3780	6455	10975
LAMP3	1709	2052	13	436	16	153	12	1504	88	124	166	84	241	243	103	1103	0	106	287	8	3	5	76	10	4443	63	177	32	8794	7	43	6	13	178	347	115	13	439	1152	3669	103	558	399	345	48	25	268	264	0
FAP	1	3	17	36	17	53	6	6	17	66	10	12	1	42	5	4	0	2	2	12	0	1	4	0	1	4	14	6	0	5	28	0	3	28	7	0	1	3	2	1	4	0	25	0	5	5	51	6	11
NEBL	45	188	37	213	99	176	99	53	8	154	24	15	19	121	48	102	290	815	97	1	0	5	1	1	41	1	29	0	76	17	0	0	21	158	81	30	52	230	32393	884	9	0	4	74	46	131	38	25943	1
ACER3	654	515	1093	421	923	667	860	622	1239	593	548	362	417	573	556	268	139	1156	718	1332	112	1251	787	1996	588	565	1072	2065	554	335	2899	63	395	1017	624	783	1178	594	586	769	82	1168	1905	585	209	272	865	179	1057
UBE2K	2343	1825	2920	1621	2347	1326	1707	1569	2673	1230	1734	1693	1576	3626	1077	1323	896	1610	1947	3523	811	3922	2666	3096	2628	1459	2422	1997	1948	1261	3341	2922	1037	2964	1798	2657	2129	2260	1275	1721	481	2055	3096	988	1496	3213	2191	1976	3063
PIK3C3	7723	5215	10322	6865	7987	4356	5662	5303	10198	6097	4265	5632	5107	7118	2043	3440	1731	10706	11366	11434	733	15368	5448	12669	5684	3841	17008	9197	8172	1282	13579	13088	2109	12056	7599	8254	10723	12818	7337	7891	529	5977	10435	8012	3564	7106	11016	6915	14410
N4BP2	21052	11691	12547	8981	15273	8379	16904	11273	20931	6700	12448	12709	8409	30860	3462	8220	7911	22407	24710	39695	2422	24206	11674	29147	28706	6482	9685	20281	28944	2473	33995	18849	3427	31282	16000	26416	16322	25943	23337	22770	2713	14967	19069	13821	4705	21874	8624	22688	32726
TIGAR	570	343	207	580	481	213	355	228	312	292	370	343	198	385	131	217	227	697	368	1091	65	615	345	941	833	304	1087	1026	258	113	342	335	331	719	486	486	2480	460	43	872	107	971	726	249	242	1423	961	557	1041
TULP3	709	512	795	441	484	594	539	568	638	184	331	578	641	1285	240	307	155	935	1007	1008	56	405	789	957	316	191	1060	1433	532	107	766	289	154	930	806	642	566	1028	251	555	27	663	642	439	217	292	638	703	847
SYNJ2	15305	4154	8043	8043	3532	2648	4764	2521	5723	1764	1008	3576	1636	2231	1265	4055	3857	11318	16602	8450	1017	16940	21254	3205	779	3697	5131	4546	5421	3763	2306	8587	2235	9105	7854	1757	5015	8872	1614	6498	731	4393	17885	6106	2906	20657	1448	2035	1911
ADCY2	1	3	11	21	6	73	6	30	6	81	0	0	0	30	17	3	0	0	0	0	0	6	0	0	0	1	0	0	0	0	0	1	1	0	6	0	14	0	0	6	0	0	17	0	4	9	1	0	0
PPP2R5C	6634	4377	8011	7691	4182	4890	5015	6421	9184	4461	3910	6888	6320	9107	2868	2434	1900	8854	10567	9252	915	6327	5422	4885	6794	3865	28259	6333	7806	734	8085	5819	2753	13798	6519	8974	11521	13152	4321	6486	531	4875	8311	4344	5078	13458	15861	7152	6171
PMS2P1	12102	8162	15208	8299	11793	11134	8212	14598	14754	3570	10992	8224	9289	23070	4034	7579	2275	16394	13485	14240	1550	19213	9584	12932	13628	5864	12164	11837	13346	1722	11696	19267	2549	11317	9252	16750	15872	15870	16080	11704	1117	7212	4080	6547	6502	12502	9714	10606	20574
RBFOX1	0	6	3	33	7	36	7	2	1	20	3	0	0	14	11	4	0	0	0	0	0	0	0	0	0	0	0	0	0	1	0	0	0	0	0	0	0	0	0	0	0	0	2	0	7	5	1	0	0
GNB1	22878	12118	16757	13122	13600	6752	9004	11792	14171	2299	15077	13171	10174	13245	6099	9767	6295	16340	22397	20676	1674	12484	16713	18812	12095	7774	14163	21863	15570	2835	17939	20613	4608	17415	16704	18713	17231	19628	10241	11796	2859	15646	20323	11112	7977	15805	11301	17522	15775
HOXA9	5	0	34	0	0	0	0	0	0	6	13	2	4	0	4	0	9	939	0	117	0	0	41	112	7	2	1	0	1	2	4	0	15	5	0	132	0	1	1990	56	0	3	257	0	42	0	7	857	0
EDN1	33	155	282	143	40	100	46	38	41	144	135	70	40	217	33	52	45	713	166	14	0	240	46	360	222	584	1813	60	111	36	143	125	422	87	41	167	74	295	177	252	16	249	225	36	509	563	1842	45	861
MLLT10	15301	9124	5073	7875	10416	6515	7968	6564	11832	5348	6492	8440	2565	17333	2452	5585	2651	27107	13441	17600	726	14583	4809	17764	12016	2972	12056	8256	17995	1808	21922	12576	1652	13373	9664	9350	19836	15839	28463	9343	1055	5119	12833	7904	3319	7729	8562	21098	8058
ZCWPW1	324	232	412	405	771	157	595	357	703	89	301	269	129	574	167	97	190	864	498	361	85	935	441	460	670	456	2043	494	1010	235	855	739	471	654	268	452	820	1026	713	450	133	544	663	393	533	893	854	409	653
ADCYAP1R1	0	16	1	60	3	16	0	12	7	31	3	0	0	26	1	9	0	1	0	0	0	0	0	0	0	0	0	0	0	0	0	0	0	0	0	0	0	0	0	0	0	0	8	0	6	4	11	27	0
FGF20	2	4	1	3	2	9	5	14	0	6	1	8	1	2	0	5	0	0	1	0	0	1	0	0	0	0	0	0	0	0	0	0	1	0	2	0	0	0	0	0	0	0	0	0	2	1	1	0	0
P2RY10	141	54	422	1538	1094	23	835	35	1456	195	2407	77	38	432	49	68	46	318	1090	226	6	278	743	102	2279	253	5202	1037	1121	21	609	116	204	308	50	104	286	203	109	1116	75	168	194	22	157	719	2224	652	423
ITM2A	55924	53968	26326	32088	18100	2209	6034	19986	9436	19730	72633	2314	10914	31142	1152	30270	2149	18053	36452	3631	405	455	139	28931	109419	3235	10735	13293	20519	63	26914	35368	1758	28645	12866	12633	54737	35526	3460	27320	2143	26283	32482	8008	3345	36718	5950	15368	46671
NRDC	22769	14150	16109	14379	24945	7333	12292	15261	17448	6436	14531	16643	11867	11726	6712	10507	13993	28402	27878	30533	5657	31897	25275	37026	23205	14122	17528	26359	24274	11547	5903	31049	13695	31593	23316	29878	37962	35742	14790	27860	7873	24450	45447	18606	17870	28008	7999	25733	32342
VDAC3	7119	4990	9586	4346	8901	2799	3447	7524	6771	3528	8331	5470	3811	7943	2901	4451	917	4994	6168	7139	166	4585	5766	12877	6322	1407	3899	6488	6298	146	8389	8006	1301	9719	8666	8514	17110	7246	4858	8660	482	6451	8283	3698	1241	3602	4410	7028	11335
PCM1	63983	42094	60331	39299	47548	59320	49133	40650	66166	63088	42380	38750	26872	129598	12598	32729	26001	49226	68439	92860	6698	85061	38261	90190	38099	19668	67426	73542	27949	11263	99360	48511	12604	68015	35558	94185	89659	78759	49416	54599	3406	29545	42353	42300	16892	61043	47350	37799	65714
TNRC6C	13956	7196	8337	10342	4292	3151	11754	9149	16560	1556	7750	10732	8985	5785	2081	2945	3012	11963	14064	27589	3425	6648	12364	3835	4225	3161	11907	17911	9463	5108	3833	1381	2667	16594	17052	6598	4211	12364	4777	7877	1172	4698	1235	12809	9125	11556	3937	6500	4508
CBFA2T2	3415	2039	3512	2024	1909	1648	1345	1584	2955	528	1157	1813	1674	2387	537	1421	800	3232	4051	3022	397	3776	2360	3731	1838	1961	3301	3385	2131	956	2067	3787	819	2704	1693	1661	2402	4284	1590	1839	284	2329	3359	2170	2582	3698	1304	2295	3150
BRINP1	0	5	18	49	10	41	1	2	0	11	0	0	0	2	3	5	0	0	6	0	0	0	0	0	0	0	0	0	0	3	0	0	4	0	0	0	0	0	0	0	1	0	0	0	5	0	0	4	0
ITCH	26325	16225	24062	19724	20303	11121	15576	15153	20965	28125	10940	14643	12671	63937	8070	13647	7857	24239	28327	27148	2036	43188	16111	25322	27880	14172	43652	24837	21659	4359	52731	24877	9201	23751	13354	27072	26317	35837	20684	20250	2402	19853	22453	15421	11826	34952	49858	17304	35390
PKD2L2	356	150	132	113	277	237	291	131	452	144	42	93	127	901	19	85	2	341	303	501	0	324	63	316	234	23	1064	429	387	1	589	214	81	437	300	414	381	249	264	222	2	438	414	129	39	339	727	213	605
TP53INP2	430	197	74	278	42	57	33	197	61	417	78	75	40	217	55	202	102	326	212	176	33	420	122	411	1179	375	334	122	309	42	109	80	411	215	83	227	234	654	120	362	147	517	119	76	265	1738	241	224	324
SDF4	2717	1559	3239	2549	2410	1427	1688	2422	2466	498	2565	2391	1639	2040	964	1225	1994	4108	3287	4162	1218	4074	4307	2652	1274	2262	3292	3100	2108	5748	1566	2949	3212	2069	2563	3150	2590	5574	1784	1786	1026	2128	2221	2989	6838	6177	1926	2718	1716
MYH7B	612	287	424	264	1159	508	276	129	867	538	123	351	294	1115	180	203	561	956	690	447	198	872	764	399	86	437	1363	871	589	812	974	838	517	289	260	493	134	1523	579	182	269	452	552	433	751	1043	683	517	492
TP73	2	3	649	12	1421	585	512	13	929	10	1506	7	596	20	5	28	64	5	14	1	534	146	6620	0	358	203	72	2427	185	237	4	114	9	2	2	2038	58	36	2476	52	378	1	666	19	29	11	35	186	0
TOLLIP	470	399	485	357	708	95	210	274	296	171	203	523	277	220	175	200	203	932	559	620	126	885	591	842	329	648	985	610	418	179	330	730	636	376	306	893	642	787	399	324	108	445	749	320	646	1760	619	459	596
UBE2D4	223	159	146	160	300	53	112	110	185	62	113	103	162	176	54	104	108	230	403	447	32	297	429	936	474	165	444	513	493	71	344	931	215	449	345	450	1006	697	362	559	39	592	268	198	200	674	377	483	568
CLUL1	10	0	3	35	15	14	16	22	28	25	5	0	16	20	10	13	10	35	10	28	0	9	9	19	135	1	13	45	80	2	83	1	4	18	9	29	0	36	0	9	7	5	6	38	7	6	0	31	51
RUNX1T1	1	11	13	62	14	44	10	11	0	46	9	0	2	25	8	7	13	5	0	0	0	0	0	0	51	0	124	0	0	10	0	1	1	22	0	5007	0	3	55	0	0	10	0	0	30	36	5	97	0
CDH17	2	8	8	20	13	18	1	18	9	47	13	4	5	7	6	5	0	15	3	0	0	0	0	1	46	0	5	0	0	2	4	6	19	0	8	0	0	1	0	0	0	0	0	0	8	1	2	2	17
THOC1	5200	3698	8287	3832	5084	5182	5317	5688	7045	4086	3446	4335	4759	15352	1494	3558	4409	5403	8969	15200	2474	18330	11810	11979	9839	4977	9947	12851	7620	1189	13634	11932	3965	11822	8368	17239	9957	11303	10924	11212	1284	6018	8813	6962	3304	14353	6349	5578	13469
FKBP7	177	87	891	188	386	173	157	153	376	71	228	172	265	258	279	237	49	530	306	492	1	337	232	451	229	86	132	253	386	15	162	748	39	169	444	258	384	685	260	68	17	241	348	93	64	75	44	252	785
OSBPL6	16	25	15	70	5	62	31	23	8	63	14	11	16	42	54	2	4	2	11	0	0	14	1	0	435	14	28	0	334	4	13	6	23	47	2	10	39	11	0	3	1	11	6	36	29	8	141	34	92
SLC1A3	12778	4951	105	336	1345	65	87	18	73	137	73	352	43	320	264	1093	34	130	23	25	0	599	24	7	58	213	3	0	49	15	9	24	774	41	7	41	49	8675	30	23	17	126	1657	18	49	1242	50	22	26
XRCC5	58881	32723	39416	31057	29163	17813	16802	34046	38600	14618	31375	32073	28823	49471	12121	20435	4715	34717	45933	48914	1855	24185	36820	39216	47619	7548	37390	43535	33536	3188	69321	43688	7979	64964	48100	56007	61844	45128	35271	44949	2912	27467	44296	21703	8962	30872	43438	39709	41055
LXN	522	495	1569	452	1512	468	634	548	1043	671	401	805	615	1039	418	767	70	785	764	1144	37	632	293	1014	690	179	971	943	723	82	1571	1441	101	1591	1016	1239	1683	708	792	879	34	800	2662	353	180	468	717	603	1797
SP140	843	402	252	2791	1942	330	6222	591	4862	265	300	692	441	999	942	355	1008	1004	1116	525	152	1880	7390	369	466	6950	15534	964	3416	1677	1153	723	3320	2181	2187	583	501	2384	440	607	1370	894	3812	611	5518	1501	5936	834	5820
MKNK1	2421	1377	1659	2240	2788	800	1954	1563	3335	624	1543	3371	1178	1935	802	898	1020	3983	2872	5511	756	4546	2898	3271	1379	2924	2499	4320	2491	1884	1639	3998	1937	3048	2302	1800	3471	2990	2201	2551	340	2718	3993	2243	2480	3166	5454	5540	2622
TNS1	305	43	6783	356	1449	548	518	200	75	741	81	167	809	1109	947	23	42	61	54	4	6	450	7	183	178	384	5	0	368	298	10	12	275	71	32	65	31	48	310	37	15	9004	794	8	2495	19	369	28	25
REXO1	6936	4264	4813	5605	3237	4342	3429	3834	2615	4351	2771	5137	4010	15976	1794	3142	3625	6442	5954	5597	1921	8523	5304	7958	6417	4407	8145	5485	5219	8272	8106	7299	3484	5193	3535	5236	5910	8167	4875	5784	2058	3934	5695	4615	7306	12805	8929	5295	4674
SAR1A	4388	3349	3108	4263	2807	3416	2988	3103	4853	6305	3280	3996	2219	10829	1434	2328	1312	4520	3941	7754	277	6058	4381	6368	8948	2674	8192	6290	7656	303	11135	6535	3291	6675	4140	10090	11088	3946	5580	6616	624	6171	4435	3183	2322	11959	8812	4517	7541
CDC14A	4744	3699	6287	6865	3358	4736	4356	3458	4504	4296	3826	2387	2219	14269	938	1809	550	10123	5757	3898	295	12989	2214	4427	6158	4811	10485	6418	4452	666	13307	9329	1489	5642	3103	7505	6121	7747	8140	4070	212	3054	8632	3034	4078	14668	10244	9818	6941
RAPGEF3	188	54	2340	46	464	188	53	70	444	142	27	10	80	193	75	69	18	192	74	196	76	428	120	245	145	329	139	377	271	428	405	554	98	18	34	38	93	196	167	12	129	367	2168	44	168	121	105	55	198
CEACAM1	535	184	511	309	463	61	219	141	514	79	57	238	76	112	268	248	12	1949	999	658	8	718	13	689	389	4091	671	930	956	224	279	535	560	1764	208	473	223	1966	123	527	139	1132	3600	96	566	581	1676	537	299
SENP1	4208	2473	3393	2283	2448	3498	1799	2398	4588	1301	1955	2685	2793	5361	1478	1531	458	6040	4487	6157	136	2713	2750	3194	4094	1027	7954	6582	2540	181	11279	5683	607	7855	3975	7729	5246	3733	4035	6200	108	2809	7710	2495	894	2643	6157	4072	6373
DUSP13B	0	1	2	16	10	36	0	0	1	1	0	0	0	5	16	0	0	24	5	8	0	0	4	1	0	29	39	0	1	5	19	13	7	34	8	0	0	10	0	20	1	3	2	0	15	15	69	0	0
CIC	18096	13783	13736	10900	7164	8934	8896	9502	13895	12726	6531	8791	8453	13383	3302	8501	9337	16013	20465	19003	5979	33366	27737	24153	10255	11707	19452	15318	9485	20020	13472	14711	12363	12996	11955	18260	11343	30070	11229	14767	5879	10251	16231	14566	25496	48976	16261	12863	8971
LIPE	353	225	322	150	104	87	146	323	303	154	57	237	254	309	92	115	33	729	451	233	98	201	235	265	166	200	580	498	367	29	354	722	259	442	224	309	294	955	280	264	151	236	497	227	562	614	240	417	236
FDFT1	9605	5295	30769	6101	6771	15133	11060	7375	6582	4131	28109	4729	11301	8602	3283	4417	2441	16687	9354	22613	2518	8377	32141	28573	14452	2889	6292	21682	8777	4523	8722	23532	1923	8264	11027	17535	67808	9836	9578	8805	1859	10206	19284	4935	4684	4195	4912	10472	18946
PAFAH1B3	2287	1404	2872	924	441	623	446	1367	1229	218	1380	964	909	1143	387	868	168	1478	1684	1449	116	503	2253	2429	1181	151	205	1322	560	120	515	1210	215	1134	1874	1492	2817	2217	522	732	98	471	958	843	390	1096	141	1371	608
OPHN1	13	48	594	87	116	53	24	35	46	179	30	44	13	75	146	9	24	1	16	4	0	11	0	1	16	21	0	0	12	2	0	0	19	50	0	27	33	20	0	0	5	14	386	5	10	12	19	36	3
AFM	1	2	7	9	9	51	3	1	10	12	4	0	0	7	6	1	0	0	0	0	0	4	0	0	0	0	0	0	0	5	0	1	0	0	0	0	0	0	0	0	0	0	0	0	3	0	4	0	0
KIF22	17513	10006	6013	9820	5831	13247	4266	16207	6672	5536	5743	9163	7335	30189	5310	7433	4758	11096	31686	14975	1946	13538	19964	5414	9615	6586	5743	19093	4952	5545	9774	5052	2811	10793	12649	16839	5726	32053	8534	13809	904	4044	15631	17644	8645	27592	6272	7527	4901
SCGN	1	0	5	9	2	33	0	4	0	27	0	0	0	10	1	7	0	0	0	1	0	0	0	0	1	0	0	0	39	0	0	0	1	0	0	0	0	0	0	0	1	0	2	0	0	0	0	2	0
CARMIL1	707	307	11935	425	1321	1113	2622	479	3621	185	311	515	1034	593	335	483	102	2001	1049	9368	201	244	1380	127	667	1307	4847	2172	1281	762	2858	470	903	3271	683	598	132	1136	868	1796	46	4509	4011	776	994	588	944	1993	1680
PGM1	3751	3626	5513	3714	6449	978	1805	3741	3290	849	2739	2340	3845	1617	1738	1790	1220	8701	6815	5143	675	4430	9842	3233	2949	2818	3517	7299	3320	415	1878	5368	2270	5952	3661	6833	6405	8307	3742	3829	1392	4967	5646	3953	4053	6537	2324	2918	6388
DDX1	11589	9293	22004	7958	12484	8949	7417	10124	14289	11608	8275	10021	8465	17103	5246	6293	2047	12623	11608	21355	1209	13064	14440	20326	12350	2294	11979	14959	10879	1133	21463	25276	2948	16219	13847	23249	26125	16495	13615	13406	941	11543	20647	7513	4096	13338	10569	10877	19056
DNM2	52715	32590	32718	34778	22647	15255	18234	31156	26466	15687	21715	32587	14865	39427	12417	23269	20710	42015	49335	31025	7917	70485	35869	48945	28694	42781	64148	26495	25639	19339	23305	17667	28619	30680	24901	28190	28013	61263	28057	30043	7284	22222	48746	27625	51323	82182	33350	38220	22148
EPB41L2	5675	4519	69	3853	2939	12552	3279	4174	6431	7718	8971	4065	9553	8221	3959	2394	2200	5077	6489	27761	2334	3868	9558	10792	2883	1157	2968	22392	2091	1262	26199	1293	1417	7432	6913	35311	11334	7878	21272	5137	522	7766	15673	6096	3609	6475	1929	2286	2099
RIMS1	3	6	31	78	0	67	12	13	2	124	29	0	0	34	8	11	1	0	0	0	0	0	0	0	0	13	0	0	0	8	0	0	12	0	0	0	0	1	0	0	5	0	0	0	29	2	22	1	0
MOXD1	6	0	4	18	11	21	9	6	22	17	8	2	0	11	0	0	6	2	5	0	0	1	0	0	0	0	122	0	32	2	0	0	5	22	0	1	0	6	0	4	1	22	26	5	2	4	60	0	41
STX7	885	625	1201	803	1833	432	1060	425	1966	478	265	656	525	363	1048	381	258	3265	971	998	70	2533	130	3490	521	909	2680	1656	1971	111	268	2962	333	1716	587	624	54	1571	54	668	118	788	6300	655	531	241	2363	1130	5555
RABL2B	1943	989	1828	1350	1806	757	1568	1741	2031	346	1110	1236	1307	1818	310	759	661	1539	1838	2271	279	1797	1360	1388	1482	620	1468	2150	2123	192	327	1696	357	1499	1610	1915	1471	2865	1056	1468	147	2005	1669	1068	802	1443	266	1988	1451
KEAP1	2230	805	2770	856	2248	776	737	1024	1609	344	948	1401	1513	1092	709	643	513	2426	1724	1742	351	1276	3075	3611	963	555	837	2243	1334	488	1089	2592	321	1199	1864	1608	2381	2903	1000	878	283	1288	3816	1235	1058	1231	688	2124	2148
DDX43	17	6	10	45	17	108	9	5	61	27	14	0	30	51	25	29	20	151	34	17	0	7	10	34	17	47	252	11	108	2	271	87	35	124	188	55	12	27	1196	38	14	18	245	22	50	34	169	26	0
PTPRH	74	18	78	85	40	31	26	50	85	102	26	39	2	397	40	13	0	17	86	46	25	72	46	26	14	126	18	54	52	4	21	12	46	9	25	10	0	170	34	2	10	14	237	19	56	52	14	38	7
DCT	42	45	10	83	32	52	16	104	143	23	3	208	28	46	13	13	82	135	85	76	16	53	5	38	19	18	70	41	114	11	4	85	23	35	11	34	71	138	110	101	11	11	8	52	97	104	16	89	37
SLC35C2	3121	1600	2281	2041	3116	663	1318	1886	2910	538	1240	2383	1433	1502	747	1400	1510	5189	2823	3635	659	4507	3185	2693	2183	1763	5156	4123	2955	970	2633	3524	1763	2742	2602	2909	4892	4662	2384	2560	1193	2771	4461	2646	3771	4656	2844	5118	3292
CRYBG3	74	89	43	280	554	478	1096	107	2188	74	550	256	570	115	407	32	95	99	213	2373	66	569	109	29	52	130	1102	2401	213	262	88	2558	186	339	247	179	67	145	1258	162	29	25	3325	556	435	91	564	632	31
EPHA6	0	0	12	19	1	34	5	7	4	37	0	1	1	8	14	0	0	0	0	0	0	0	0	0	0	0	6	0	0	8	0	0	2	6	0	0	0	0	0	0	3	0	0	0	6	9	3	0	0
SCTR	0	0	1	10	0	18	0	10	0	6	1	0	0	1	6	4	0	0	0	0	0	0	0	0	0	0	6	0	0	0	0	0	1	0	0	0	0	0	0	0	1	0	0	0	2	3	0	0	3
RFX3	5636	1760	5596	3451	2886	2671	3128	4123	7413	376	3473	4175	4196	3835	1200	2303	961	590	5610	8335	565	4883	2285	3704	5354	1839	6247	7938	6210	753	1793	6609	495	7064	3620	5287	2812	5549	3390	6462	369	5150	6114	4024	1556	3092	1908	5287	8198
RIF1	21637	14862	24107	12449	20392	20897	14569	17752	34232	14472	14122	12354	14718	32112	7298	10525	4097	21424	32026	40321	1550	39214	28680	24433	26224	5962	51499	39848	16935	2016	60301	43294	4415	45178	25340	87652	30926	35709	35911	30257	1290	15918	36942	17883	4828	20591	18020	16723	45698
RAB21	3118	2772	3711	3125	2171	3107	2154	2484	3143	3426	2359	2508	1976	5351	899	1525	877	3342	3810	5182	837	5448	2275	4064	4819	1402	8353	3722	3602	316	5803	5126	2579	6249	3793	5952	5238	5361	3490	3468	377	3561	4084	1948	1640	5885	8751	3306	4627
SLC4A4	157	1975	12929	1495	2455	829	2452	2188	13372	1474	1028	2547	1769	978	747	994	786	2220	1839	3876	730	29	3634	3880	667	35	128	4773	2094	2963	3091	16079	664	4286	2167	4910	364	3298	8918	3998	594	14686	500	3040	1202	488	612	16447	2892
SMARCA2	12133	4254	19594	13491	20872	9784	9041	4399	12889	8002	2804	7181	1485	10456	3788	5549	7727	37962	7822	10352	932	47605	10322	30951	9123	23356	27595	10385	21050	24812	27624	21518	12473	10192	5759	3942	41835	15248	3584	5420	3741	24387	45718	5832	10832	16447	23351	2972	39554
SESN1	991	347	794	670	1282	2103	1595	760	5031	2414	1118	722	491	1461	325	563	575	1201	1136	3217	167	2940	462	3843	2302	1974	2389	2432	1605	213	12511	7505	1044	2200	1266	991	10619	1702	1206	1939	240	2834	5065	935	487	929	6472	1223	5606
MID2	13	20	4	22	39	15	26	24	8	43	16	8	18	34	11	23	38	957	10	0	0	16	0	18	0	142	33	18	1	7	222	4	123	87	9	167	32	48	90	49	10	6	6	37	16	80	330	528	5
COL5A3	57	20	5	118	185	448	139	45	75	32	43	3	23	46	42	11	206	340	47	866	646	443	37	329	10	54	22	92	8	76	2	0	13	9	229	89	17	921	4	14	73	0	22	449	87	14	28	589	74
SRCAP	1329	754	843	638	724	411	490	527	881	897	431	755	728	1489	224	631	543	1606	2158	2448	178	1880	1782	1765	953	563	1585	1598	896	1003	1436	1483	794	1495	1185	2839	1433	3608	1200	1263	164	1099	1592	1534	1295	2315	1025	1055	1169
PUM3	3808	2115	3517	2747	5633	3802	3461	3958	6353	891	3521	3441	5561	4364	1987	1915	2002	4880	5619	7442	1028	7084	6876	3619	3815	2020	5284	8240	6092	2000	4329	7183	655	7850	5608	8491	12435	8184	3172	5091	502	4370	6225	4881	1186	2942	3276	3831	8973
CPB2	31	14	66	12	112	99	76	25	612	48	12	15	17	33	20	30	0	7	43	51	0	79	17	100	32	6	56	238	27	5	82	67	13	73	113	67	68	89	36	35	8	42	62	12	11	7	24	41	80
CHRNA3	523	116	63	149	72	8607	953	1503	3248	595	138	345	2061	8167	713	293	1501	157	1480	5588	1874	28	2695	35	108	78	344	5499	113	1415	7262	123	252	4114	3173	3462	33	412	1767	3319	70	112	7	4292	929	688	1477	235	73
KCNN2	20	5	2	52	4	10	0	413	0	8	1	11	0	42	0	32	0	86	88	0	0	4	0	0	20	0	0	24	0	1	1	0	1	2	33	47	0	69	0	8	0	0	0	370	1	1	0	47	0
CNOT4	3287	2255	3925	2650	3342	3491	2423	1847	4797	993	1617	2399	2408	6757	1025	1360	787	4572	3685	4236	240	4475	1227	4350	2947	1143	7562	3795	3769	295	8450	5964	652	5117	3376	3907	3462	3601	3074	3279	225	2775	3249	2540	855	2990	7045	3526	6774
PSEN1	7317	3933	8833	5324	9137	3842	4172	3967	7836	2018	2201	5940	4075	7462	2229	2219	1810	9072	7355	6553	486	7371	5152	8573	4607	3025	14096	6150	4743	556	9014	8877	2766	7339	4784	4372	9528	9168	4886	4614	652	6275	15555	3898	3541	7665	13337	7055	10285
CPOX	2108	924	638	1460	3217	2168	1896	2124	6055	1643	1179	3390	4137	3040	2636	1108	666	901	1803	963	1017	727	1742	546	1318	411	1669	1363	1403	1127	1621	1410	512	3141	1721	1786	1017	2388	1391	1569	952	506	2382	2640	2435	1724	1608	1797	888
CLDND1	2796	1268	2469	1715	1796	1823	1850	2993	6267	1807	2786	2436	1723	5516	892	1502	1165	2521	4389	3755	745	3017	2848	2353	4076	1633	6054	3762	3785	253	9129	5342	1211	3769	2289	4896	3574	5410	3813	4028	781	2344	3954	2238	2571	6897	6943	4304	5776
MOK	61	50	445	57	114	529	408	71	118	380	50	60	127	93	37	108	69	324	51	354	30	1051	42	305	191	74	197	221	119	43	30	190	63	186	161	166	120	332	137	37	19	785	239	97	32	93	166	79	505
HSP90AA1	148798	84722	159508	108399	72150	213046	86542	116456	107710	74617	130970	100742	108898	422744	111221	169018	139353	125059	147524	191356	147300	136764	288491	197563	198999	100132	58226	159522	121228	213106	75274	165084	81079	210536	452844	271463	256458	379586	114267	190326	66564	123811	390005	103913	155881	232048	64742	107144	180822
RBL1	4297	2008	2485	2390	2321	4334	1576	3070	5532	835	1453	2135	3373	4583	1724	1767	977	6914	7164	6249	230	2533	5457	2885	1653	1007	5036	8921	1481	168	24315	4233	446	11620	5087	11809	6527	5058	5907	6302	110	1009	4615	4299	1040	2625	3442	2076	1946
DLGAP4	1748	1101	3216	1014	519	267	399	882	1047	363	471	770	1139	705	318	785	452	2323	1543	767	226	1123	533	2488	1189	865	2114	819	1326	738	524	1307	867	1211	547	580	1110	2240	805	537	509	1308	637	393	1096	1824	681	1355	2136
IGSF9B	4591	3155	11	4413	85	879	1151	3522	261	1149	922	542	1121	1506	18	612	1097	16655	9917	4342	290	663	857	100	1641	1865	350	1538	2701	5045	7	0	729	468	573	185	4843	15558	1087	560	1741	274	222	1056	4577	33910	154	4026	2
CROCCP3	718	594	868	707	513	635	786	937	1507	55	348	649	1006	705	225	515	602	1710	1290	873	936	1810	1925	455	283	816	398	1758	239	5408	339	231	723	616	299	841	115	2299	1100	688	670	617	249	892	4016	2312	247	786	456
NDC80	2744	1191	552	1106	840	3607	678	2405	2424	1176	818	1110	1360	4032	1392	899	274	2193	5226	4925	442	545	3169	1892	1432	545	508	6425	1080	65	5415	514	272	4125	5932	4313	1988	3338	1747	3652	25	588	2956	2050	554	979	1105	1426	767
AP4E1	5240	2696	4053	3007	3477	3031	2404	3076	5317	2080	1855	4383	2601	8672	1490	2033	392	5740	5692	6570	321	4436	3389	4430	4105	889	6223	5683	4158	720	10889	4659	1154	7725	5768	6749	3926	5158	4501	5735	209	2712	5483	3343	1643	3835	6843	4328	6295
RSBN1	5325	2651	3251	3438	2868	3417	2576	2455	3821	1940	1977	2981	2199	7353	945	2003	882	4847	5243	2237	279	4394	1861	5190	2921	1693	5481	3646	3298	401	8286	7221	1211	6450	4037	6056	4406	4552	3867	5164	243	3927	4965	3182	1285	5294	7226	4918	7062
MAGI3	1592	133	177	664	786	810	109	506	1832	606	377	909	106	332	669	485	814	194	515	600	244	538	2352	58	79	475	1280	486	1036	132	230	52	385	3145	1768	1350	1360	409	447	2009	342	126	6942	1723	451	1013	422	920	671
CXCL2	164	113	787	181	192	83	72	38	82	310	24	146	12	141	536	259	24	198	103	123	17	7679	100	1700	193	182	2326	49	141	67	88	1777	896	149	638	114	568	811	39	87	114	78	10732	100	269	281	244	43	1364
AFP	0	2	6	34	9	67	6	15	0	56	6	0	4	12	13	16	0	0	0	0	0	0	0	0	0	0	7	0	0	8	1	0	0	2	0	0	0	0	26	0	0	1	0	0	12	5	12	1	0
COL4A4	586	205	116	357	187	248	152	206	665	88	944	132	80	283	78	39	5	276	229	245	17	84	151	126	2	35	531	302	176	37	63	139	250	518	27	85	67	237	434	46	61	311	228	211	562	258	330	153	428
TCF7	48782	29063	774	21727	1551	7574	13323	28532	28040	3915	14828	17251	55508	26322	9522	14423	6221	27166	42884	39777	5711	13837	3077	5467	23300	3042	32755	20430	11492	6270	9302	23132	7357	56341	37922	35446	40478	67183	24398	28559	4725	21252	2644	20769	41482	41661	8577	56350	13599
OSTM1	2044	605	678	1389	1620	285	846	355	1861	223	886	1122	969	615	640	463	202	3041	1121	2027	87	837	699	2294	908	448	2964	2279	1517	159	2920	1295	432	1851	1564	839	3410	769	920	855	150	1246	2311	623	749	843	2231	2604	1755
CDH7	8	0	23	16	1	39	6	11	5	41	10	0	6	10	4	7	0	0	0	0	0	0	0	0	0	0	0	0	0	0	0	12	1	4	8	0	0	0	0	0	10	1	0	0	0	10	1	6	0
IMPG2	2920	652	513	762	1024	373	799	496	1897	520	405	1583	398	1156	63	326	133	386	1052	1291	83	896	362	1298	297	281	1938	974	775	34	440	1466	128	700	409	651	637	1078	340	263	90	676	1315	393	322	1223	309	1074	1958
PCNP	5302	4030	7509	4511	3942	5032	3657	4821	5863	5316	4995	4300	3393	7433	2039	3875	2399	4680	8285	11109	1387	10798	7213	8706	11123	2882	7865	8805	6102	1339	12670	8887	2013	11100	8368	11228	7809	10958	7120	8230	699	5590	7609	4660	2788	7503	6994	5196	8143
EXD2	1196	954	2285	504	1663	1400	1538	730	2106	2200	1224	1218	943	2288	237	713	1526	935	1451	2607	1285	2343	2409	1688	1557	926	1116	1564	821	725	2509	2206	609	1911	2121	1763	1438	2377	824	1060	451	1655	2301	2644	951	2563	685	1429	2006
ARG2	154	122	908	92	127	247	216	128	287	346	194	89	89	600	168	1124	58	636	294	337	10	436	290	243	667	76	295	86	524	119	379	271	100	180	1081	167	176	4689	122	129	36	145	860	194	136	198	278	119	306
MEF2C	208	78	6083	445	780	73	464	145	1050	742	24	205	135	45	926	42	39	427	287	64	0	2294	155	8635	1144	149	3524	51	798	49	44	11860	547	567	1	98	2260	479	3576	153	127	1669	20724	31	862	95	1254	25703	16564
PTPRC	170110	108276	190851	197334	132615	80935	104808	98830	208726	49313	147613	103020	48922	217363	42498	67789	32955	156730	211588	181117	8676	110734	83608	125114	119182	67543	258391	199898	58381	19038	256592	196071	30751	152326	124909	56028	157835	235449	7580	85838	7667	89511	54621	42248	78976	140247	211727	232183	119707
CACNA1S	2	22	55	138	9	351	12	26	4	153	24	1	6	92	34	32	10	12	5	0	6	4	0	0	8	22	1	1	10	1	1	0	2	0	4	0	0	37	0	0	5	0	22	6	50	14	7	4	0
PKP1	9	52	5	34	190	738	4	0	0	41	332	9	2	18	33	22	59	0	8	1036	4	0	32	0	18	9	0	0	7	5	0	0	12	25	373	0	13	46	194	50	1	1307	0	22	1	4	1	16	0
UBA5	3293	2424	5004	2299	3327	1896	3196	2308	5404	1577	2639	2822	2207	3119	1219	2273	180	2597	3533	7153	148	3597	3160	5391	4441	455	3732	4244	3760	89	3412	5796	656	5752	3897	6474	6668	3941	2358	4098	155	4669	4314	2317	731	2734	2218	4073	2755
STK17B	9665	8732	10665	13328	3021	6195	6633	6236	11874	13724	8082	12162	2546	10958	1769	3167	3510	12319	10113	16566	322	22385	4590	6740	16901	4676	20143	13789	9272	316	34848	29649	3173	24637	13959	19093	42840	9160	6850	20361	413	30371	12358	4856	3156	17668	29779	10950	21111
CDC14B	2	3	6	83	49	51	33	14	39	40	5	14	13	19	92	4	31	53	11	0	0	26	8	21	0	84	72	35	42	12	55	8	53	89	1	31	8	18	0	7	11	40	74	11	34	26	112	13	5
ZNF510	1261	777	2072	956	2442	1607	1418	1605	2144	254	1202	2946	2225	3576	998	801	343	1564	1815	2513	130	1749	788	1211	1058	600	3366	2630	1486	114	5373	3237	171	3259	1548	1663	1720	1717	3427	2254	35	1600	2082	1106	373	1231	2266	2299	2928
LRP2	23	90	136	533	101	545	44	150	20	508	65	44	31	296	178	75	0	17	10	0	0	21	0	14	31	7	20	15	5	39	4	11	60	61	32	65	0	10	36	52	11	6	58	264	82	23	84	100	27
ZNF506	3618	4759	5147	5740	7615	9396	9421	8715	3871	4081	748	11766	13820	37428	4174	2953	234	5686	7017	1238	465	7154	3857	6308	2221	1084	5675	715	4362	532	11258	3606	1273	9125	4746	8597	6936	5736	8007	6668	311	3742	611	2960	1990	4908	5325	5493	6271
JMJD4	160	81	146	95	248	116	61	170	145	63	96	93	166	201	94	80	29	259	269	321	51	144	229	265	157	50	442	242	348	79	264	556	56	360	300	229	273	326	174	224	24	383	436	152	129	190	250	371	282
DUSP12	1212	664	2126	1573	1183	1100	645	1063	1296	679	1473	921	716	642	470	572	211	1212	1416	2124	117	1684	1303	1514	1833	345	1524	1565	1064	250	1536	1788	531	1834	1600	3248	2565	1547	786	1486	113	1164	1604	592	678	1700	1257	1031	2182
AACS	2673	1806	1638	1853	972	882	2580	2206	4492	743	1167	2078	2605	3603	479	1909	2233	3274	4063	5544	906	4584	4744	4252	2070	1115	1633	6134	358	3078	2998	5394	1568	3436	1302	3932	9932	4139	2845	2220	952	3351	2178	2115	1640	4263	1489	1984	2719
DELE1	2823	1965	5770	2620	3959	1255	2198	2656	4503	421	2618	2187	1960	1675	1135	1333	906	3921	3101	3653	554	4710	2892	3326	2809	1519	1955	3462	3186	1439	1500	2939	1492	2486	1966	3217	3293	4768	1626	1817	588	2448	4865	1780	3127	3906	1060	2788	3423
SLC13A1	2	7	9	31	0	32	5	27	0	21	10	1	0	20	4	0	0	0	0	0	0	0	0	0	0	0	0	0	0	0	0	0	4	0	0	0	0	0	0	0	1	0	0	0	7	1	0	0	0
CADPS2	1	2	20	81	9	75	0	39	0	17	0	1	0	26	9	11	0	0	1	0	0	0	0	0	4	0	0	0	0	7	0	0	12	0	0	0	0	1	1	0	1	0	1	5	11	5	1	0	0
PCDHB4	47	56	189	266	20	81	11	34	95	28	24	18	1876	25	15	63	115	981	404	1	16	25	13	8	24	11	4	8	13	84	101	1	3	118	39	10	44	20	18	57	27	42	47	342	16	60	7	677	62
PCDHA6	10	11	28	68	18	16	4	1	0	15	7	0	0	30	18	7	0	844	1	0	0	1	0	0	0	0	0	0	0	5	0	0	11	0	0	0	0	7	0	0	1	0	0	0	1	1	4	30	0
PCDHGA2	90	51	342	64	11	60	430	172	62	42	41	184	348	217	30	74	19	2395	243	8	51	33	256	0	14	68	0	0	66	107	61	146	13	84	349	77	215	64	214	73	0	146	105	33	49	46	8	661	253
IFT25	1759	1099	1715	1003	1436	1332	855	1597	3065	497	1485	1152	1351	1914	1006	871	171	2018	1756	2886	65	1062	1828	1656	1975	323	1441	2552	642	57	5106	1851	198	3318	3393	2649	2986	2242	1109	2372	48	1097	2300	1073	279	652	888	1171	2295
PHLPP1	253	571	7556	497	1701	1377	996	1045	2273	2258	862	940	2133	352	779	231	481	298	802	2246	408	5361	3426	16454	2434	1225	3448	3585	2094	1041	2871	3972	803	3538	1921	4226	2748	1263	1949	1309	496	359	6481	2111	2082	694	3123	2049	13394
ATP8B1	1225	885	1388	1046	5136	315	1842	812	2207	293	274	633	1929	206	360	436	108	2278	1822	3424	70	2912	1283	3942	538	316	4346	3204	4387	44	412	4392	565	1751	566	1594	3033	3210	1129	460	173	1238	1144	805	762	1148	1190	1357	4274
IL12RB2	539	386	611	329	802	1128	450	329	9950	676	401	497	283	1554	419	163	572	7431	630	453	59	316	458	519	585	1066	2857	435	624	1170	718	1078	456	689	984	8206	430	1345	1004	200	77	519	11138	665	476	533	2462	27248	5458
SMARCD3	393	383	392	486	448	293	260	956	585	81	209	405	417	906	171	293	117	2718	462	366	55	447	374	313	356	724	730	632	226	156	1068	323	704	606	467	843	614	1083	379	536	126	388	87	353	375	1588	998	1008	282
WDR70	8385	6300	8063	6234	7859	2931	5292	6899	9972	4164	3866	5346	5232	6502	2428	4949	5294	10470	11691	12558	2561	20274	10959	7095	4996	5734	6753	11066	8773	10290	7723	10134	3347	9473	4926	9212	10576	15646	5713	8009	1411	5895	10667	7710	8940	9468	4391	6762	14124
FYB1	38768	27735	4136	29341	9980	14990	19548	24228	57891	8904	11034	43503	66534	37485	19835	18215	15338	21101	35698	49943	14210	23867	31138	3465	11564	25513	25416	93831	28320	14812	25782	2034	9458	77675	46822	35870	43481	60032	9765	56024	2916	15304	20299	40505	25559	33627	9620	26758	23551
MPP4	38	13	10	47	32	37	3	23	16	39	3	3	2	33	6	6	7	3	14	8	0	18	5	15	11	18	95	7	106	4	2	8	1	15	3	5	0	11	25	13	1	32	42	9	21	15	10	23	39
STRADB	1044	675	2332	829	1179	543	343	1174	1162	1049	455	794	1141	843	945	239	104	2756	1052	306	15	766	372	2640	1318	120	1391	1019	803	20	290	3114	181	2373	1056	1974	2058	552	891	1192	16	2449	1358	632	904	142	864	1125	2708
BZW1	15559	8852	16964	11460	6619	5629	6060	8483	10691	6163	9497	7086	4633	11636	3577	5461	2681	12858	15664	16925	1736	16320	17589	15148	24002	4935	11187	15462	12711	456	11776	18494	7579	16961	12629	20012	12934	22136	9155	13974	2173	14539	17717	6005	10112	28465	15593	13249	23733
PGR	1	5	6	23	21	31	1	12	0	34	5	0	1	0	12	3	0	0	0	0	0	0	0	0	8	0	0	0	0	0	0	0	1	18	0	0	0	0	0	0	1	0	0	0	1	4	1	0	12
C1QTNF3	104	67	66	55	130	8	81	66	145	9	40	53	78	27	14	42	3	201	268	421	13	240	147	174	92	34	141	268	338	7	42	307	17	272	81	175	232	182	163	173	9	99	178	240	49	145	61	116	549
ME2	7908	5043	5722	5610	5317	2587	3134	6699	7340	1271	6802	5890	5252	4123	2979	2776	561	6196	6795	9050	162	3308	5363	14083	5847	1369	4161	8660	7635	413	4057	8625	1371	11235	9411	9172	12329	8133	4091	7081	453	5419	10612	2887	1383	3574	2289	8067	6747
C5orf22	1633	862	1767	1249	1362	1091	789	825	1633	1360	601	1315	1766	2278	674	860	208	1890	1406	1752	57	1096	1061	1651	1468	249	2521	1308	894	136	4013	2138	243	1999	1432	1696	2378	1785	1005	1644	58	1123	2284	513	339	1355	1773	1667	2678
CCNT2	9329	7373	9074	8338	4575	8120	8153	7821	10066	6647	5432	6612	4188	16275	1814	5622	833	7946	11143	19746	304	12383	2529	12228	15826	2916	8143	9968	8574	127	12922	14147	921	14290	6791	19251	11432	8966	10249	12094	148	6334	9802	5060	1320	6288	7788	6560	15545
FAM135A	78	34	31	214	448	865	1398	524	2801	558	625	927	48	103	401	44	22	275	233	31	13	1760	642	763	932	123	3947	2254	2177	6	383	4890	155	1593	617	817	4002	725	428	1247	73	2345	5288	573	184	92	1893	1415	2696
COL19A1	209	16	160	1215	556	96	378	108	1299	208	59	26	57	127	180	47	79	394	427	146	65	193	563	198	9	447	7709	85	1368	374	23	6	3769	1228	12	77	32	761	164	69	391	273	85	51	1376	798	1589	227	3
EPB41L3	247	233	59	180	280	56	447	200	412	52	28	587	46	36	658	31	781	57	117	8	0	0	31	4	8	17	415	1	2	31	49	0	767	131	10	5	60	11	0	57	178	40	284	93	161	29	627	66	4
COBLL1	313	1013	56	561	531	244	713	80	1315	794	163	63	117	208	325	65	134	2101	146	737	6	153	193	5542	59	129	2634	2386	1411	84	190	327	425	1134	90	413	52	278	522	348	59	1365	5160	127	274	215	4488	380	2621
DLG3	3248	2690	3745	2218	171	170	78	4626	3286	2170	454	3501	2744	8243	763	1254	326	2443	3350	0	396	27	2313	196	1393	462	1070	6	889	75	5783	25	263	2283	1784	3272	74	3436	3134	1854	130	376	78	1449	605	2158	1450	1415	457
KCNK2	0	1	2	35	4	28	0	9	1	4	6	0	0	2	4	0	0	0	0	0	0	1	0	0	0	1	0	0	0	4	0	0	0	0	0	0	1	2	0	0	0	0	0	0	4	0	0	0	0
SERTAD4	0	39	4	43	4	871	173	2	1454	8	741	40	0	12	16	0	0	2	0	1170	7	0	8	0	0	0	0	677	0	1	1	0	5	403	0	618	1	0	186	30	0	0	0	389	21	0	8	6	0
TRAF5	6381	2352	10554	3041	8849	3147	5959	4945	10357	752	6021	7829	3896	6078	943	1629	535	10396	8418	9629	298	1194	3067	9257	7328	1417	6802	5665	7454	864	6797	27599	770	6707	7400	4835	3922	9998	4970	3888	534	5818	6292	4402	2432	3912	4122	5336	14809
MRPL22	2030	1489	1895	1512	1156	1481	1073	1665	1581	778	1330	1515	1018	3657	555	1064	206	1534	2478	3115	120	2016	1659	1971	3375	420	1571	1814	1739	137	2693	1231	613	2901	1948	3578	2345	2201	1770	2877	168	1205	2162	1211	662	3035	1732	1892	1556
GEMIN5	4008	2031	4085	1778	4085	1382	1746	2040	3183	687	1513	2513	2850	3550	1413	1165	734	3995	4221	3963	439	3091	4616	3110	1616	785	3240	4614	3378	911	1791	3054	805	4598	3486	4297	6330	4683	2883	3262	520	2746	4354	2856	1653	3096	1438	3908	3796
OPRK1	0	0	0	1	1	0	1	2	4	7	0	0	1	0	0	0	0	0	0	0	0	1	0	0	0	0	0	0	0	6	0	2	0	1	0	1	11	0	0	0	0	0	1	5	0	0	0	4	8
NFE2L1	8176	3678	7012	4231	4038	3987	2512	4735	5338	2131	4344	4976	3322	12231	1448	3106	2435	5317	6687	7430	1059	5419	6202	8006	5108	1956	6498	4889	3295	1970	11319	7845	2922	6011	5001	7379	5364	9615	3258	4688	1695	3320	7652	3619	4133	10952	4722	4396	4183
SEMA5B	12	11	3	55	14	66	7	22	45	25	5	1	1	17	3	2	0	12	5	8	0	0	0	0	1	2	1	10	4	2	2	8	0	1	0	0	0	2	0	1	0	15	0	0	7	7	0	1	3
GSK3B	14688	6065	8780	8005	5935	5385	5008	5602	8667	1598	6687	7032	5546	12139	1997	4659	1519	7774	8877	14706	756	6334	5416	8675	7954	2465	5401	9257	6989	1238	10850	10716	1502	12599	7466	10977	12175	8567	5766	8971	630	6763	12057	4673	2697	8673	5959	10751	14900
ITGB5	20	19	66	35	50	36	14	17	10	48	14	35	20	36	157	6	1	27	15	14	13	1	34	247	4	17	15	17	14	7	4	0	104	135	24	29	92	17	1	18	1	43	15988	1	18	23	44	63	491
ERC1	3580	5062	12045	4145	9342	3132	7078	4240	10387	2557	3846	4401	3366	2516	1529	3675	5776	10669	10735	9348	3277	22122	14924	12300	5062	9099	10693	10087	8655	16444	3841	6869	5275	9983	5195	5287	9937	17794	2481	7871	2072	8801	14022	9678	13170	11340	4083	3305	13345
XPO1	18939	9005	23017	9602	16274	13897	11100	14668	23388	4486	11424	13971	14219	13375	7956	7069	1721	26202	19666	31233	482	12081	11581	26370	20064	2686	12844	34787	14859	315	28328	38103	1655	37933	30992	31130	40905	16727	20322	22415	606	23165	50941	12457	2463	6579	11087	20258	35712
RNF13	1749	1110	2675	1921	2401	1271	1551	1357	2796	638	1520	1402	1073	1859	745	568	306	3143	1960	3387	59	1738	767	3178	1756	584	6995	2808	2191	74	4463	3002	395	3296	1633	1546	6001	2368	1632	1867	64	2784	7803	1180	596	1194	5761	2529	4461
TRPM3	12	7	7	79	21	77	16	17	24	67	13	1	1	32	24	30	4	0	15	0	0	0	0	0	0	0	29	0	0	3	0	4	0	1	0	0	0	1	1	0	1	0	2	0	34	5	3	16	15
PALB2	2318	1654	2403	1572	2788	1452	1493	1657	2672	752	1365	2232	2052	1529	1122	1019	366	3757	3649	3413	94	1942	2670	4411	1875	436	5553	2335	2842	118	2931	7964	564	5745	5287	6676	7129	5130	2560	3695	188	2849	5655	3110	802	1584	2820	3609	5533
DOP1A	3367	2623	7145	2704	5236	2956	4657	2568	10130	2619	2249	4623	3476	5607	995	2279	458	6386	5779	7462	156	5539	2915	6547	3895	1180	12356	7895	5016	182	11719	9103	682	7607	3865	5527	5126	3802	5896	5601	217	4259	8297	3909	1426	2993	7263	6730	6626
LYRM2	104	124	436	276	240	347	220	115	354	91	287	322	241	316	151	248	44	429	349	541	15	533	318	420	593	130	575	691	597	34	553	768	66	960	628	509	825	354	371	636	19	578	920	286	134	195	490	701	449
BCKDHB	2700	2617	6910	4875	7851	1244	4587	2237	7838	1087	4160	3528	4367	1519	1659	3035	235	4207	5370	7178	256	12043	3571	7148	6847	1003	1752	7032	7942	440	968	9978	697	4838	2654	6097	11320	4783	2814	4254	455	6548	4793	2749	1817	3289	382	6894	6767
KAT6A	34475	21334	24035	25606	14742	35138	17192	20149	26337	58165	19573	19904	15065	85330	6447	15937	21702	31964	32457	35929	9437	39484	27853	36507	22687	13010	73542	31958	22493	43332	54144	36828	19453	35402	22029	56427	46142	40838	35826	34120	9429	16617	41768	20935	28430	73107	54509	27817	39974
TUT7	11294	6719	8661	10419	8289	6857	6446	8466	14459	8392	5274	9955	7375	26231	3480	6662	9142	17554	13328	10880	4396	16307	7300	12687	8028	9323	17046	13353	10255	8198	17044	10361	7973	17412	9460	12066	8544	20568	13939	14334	2993	10582	13626	7590	10439	19320	26113	9560	20512
ULK2	1864	289	63	2199	149	37	136	90	243	23	35	489	55	195	307	144	304	362	249	33	2	68	25	31	970	166	1338	51	611	37	149	2	461	1162	9	83	20	562	14	556	261	97	613	109	276	1568	498	1155	44
GRHL2	13	7	28	133	47	106	27	51	19	105	9	0	3	73	20	24	0	43	15	0	0	0	0	0	0	15	0	0	0	6	0	0	0	0	0	13	1	7	0	1	5	0	3	1	43	20	5	14	2
TNPO1	10124	5788	8692	7309	8559	9762	11123	7356	12399	8310	9091	7903	4807	17960	3533	4168	2896	2367	7686	21546	1691	16569	10160	9617	14590	4586	17195	16677	10883	2168	18579	15029	4886	16896	8948	27662	15034	10421	11087	14729	1489	4108	19438	7567	4666	10121	20800	9575	16732
PLOD1	1093	397	5418	1044	2674	268	1075	637	705	320	218	1272	366	374	1912	475	980	2015	709	353	125	1710	216	2661	914	2618	366	605	319	303	116	1933	3099	734	595	307	1527	765	73	338	259	3324	4238	222	1292	837	443	637	372
P2RX5	1453	1036	1179	1899	1044	425	2577	750	2248	132	1224	2551	597	475	147	281	1553	1948	1164	3333	217	2346	2328	8324	2987	522	3626	1569	3335	377	2360	6278	1878	3359	1023	5378	5801	4810	175	3046	662	1853	686	3497	1404	2661	4259	3030	3164
ITGAE	3218	4937	960	11429	5807	4995	15838	5227	2272	940	33287	41356	833	2674	723	827	3676	2538	1587	13882	2438	16188	9998	6311	3642	2915	2588	3192	2816	668	2857	7338	387	9280	22527	4067	24267	3585	1075	4570	301	10964	1501	5072	463	1496	1552	49528	11399
DIS3	8959	6468	3219	8328	5300	4944	5214	8645	8312	6384	8879	8142	4157	20849	2450	6428	2413	9877	13856	20181	945	12070	10394	21103	18728	3991	17594	13855	11891	759	19918	18122	4339	21978	13404	34166	31408	21217	18917	22374	708	9911	10536	8113	4357	18762	14631	9192	18873
PIBF1	5217	2852	3147	3269	4514	1599	3657	3604	6961	1758	2901	3693	3264	6277	1343	2349	1539	7003	7154	8854	824	9555	4612	9369	3831	2193	5955	7885	5563	807	6048	7221	684	9051	4834	4115	8897	9305	4844	5660	401	3716	4967	3709	2308	2762	3326	4303	8453
TDRD3	3924	2780	2007	3033	2251	776	2216	2657	4481	548	2699	2623	1918	2023	953	1417	670	3240	4018	6548	338	4426	2379	6083	2976	1316	3546	4622	4204	337	2580	4931	512	4728	3661	3285	8811	4898	3016	3184	267	2594	3704	2309	1293	2361	1271	2985	4913
NUFIP1	1105	900	785	1191	817	1515	932	1190	984	1192	925	1102	628	1651	313	796	645	1118	2043	2344	278	2334	2179	2734	2351	865	914	2101	1663	239	1259	2401	561	2686	1989	4903	4350	3579	2417	2783	96	1570	1534	1456	697	2505	817	1097	2548
PDS5B	21126	14160	18982	13733	12457	32095	11839	13470	23528	13638	11399	10987	11625	32038	5045	9646	3560	17051	23778	32893	1124	22143	10746	31066	21252	4700	18661	25016	13173	2311	42562	19347	2357	32781	18573	35768	42456	19525	19362	26716	814	15528	18748	12896	4311	16379	18134	11358	25957
OXCT1	10046	7762	140	5205	5590	6171	6525	9835	13101	5964	6908	10047	10137	13220	4884	4661	1697	6197	12070	16062	730	6265	7833	4337	7221	2673	9827	18875	6534	1492	11745	5060	2289	18657	15276	20122	214	13056	8698	17764	866	7375	11121	12489	4092	9044	7954	9032	62
RRAGB	1255	519	1712	735	1040	262	627	872	984	266	522	858	389	618	232	304	149	706	1176	1031	182	1233	661	1155	1436	338	1705	935	1584	154	402	1984	243	984	716	819	1223	2290	931	886	173	917	1073	538	481	1006	342	1273	3528
CYLD	13662	11144	14919	14895	11764	10923	12294	12406	15650	14246	10732	10054	3656	32515	2432	7011	2771	15884	14453	25380	1947	31908	12445	25602	27973	14825	58423	16508	15329	1862	41924	25004	18399	15899	8350	32704	14458	18996	22803	23577	3150	21400	30518	7359	11825	54691	55976	13248	27366
SLC27A5	159	71	168	72	316	103	158	194	241	23	296	83	189	153	104	92	68	173	133	343	46	210	312	62	93	60	127	274	281	214	78	218	98	110	153	265	312	400	153	115	30	179	143	100	180	199	47	276	183
ZNF324	1448	731	1429	1074	1432	588	844	722	1778	629	644	1177	1427	1754	574	408	337	1711	1304	1010	173	1526	1860	902	543	617	1623	1501	1091	1671	874	1031	551	790	825	1371	925	2028	953	826	320	744	1014	1018	1497	2801	985	1304	828
ZNF671	1153	795	1027	1040	1815	1296	813	1020	1591	805	753	2020	1387	3292	623	669	102	881	1218	1050	85	812	960	1429	606	170	1920	873	934	74	1709	1111	413	1253	980	1797	633	1452	879	1078	100	606	1289	752	463	1498	1347	1224	1560
ZNF416	1577	793	812	952	1120	1457	829	1291	929	697	1198	2627	851	4203	533	503	147	142	1215	904	49	838	1005	927	596	85	1092	848	366	35	1152	1255	246	1565	1014	1956	1322	811	878	1245	65	572	565	549	324	1311	732	902	938
ZNF586	9989	5753	7140	5851	5106	7224	6257	7903	9509	430	6213	9370	5188	28133	2622	4900	420	903	4511	6715	262	3393	2976	6587	5296	652	5251	3986	3430	612	6841	6866	1679	5399	2914	7329	4754	4481	3163	5957	365	524	3270	1789	2035	8008	5427	3181	3385
ZNF446	333	201	357	147	369	253	318	237	445	119	118	433	236	610	213	157	179	335	288	203	84	369	347	262	238	153	350	332	331	190	246	216	114	155	245	261	194	531	182	178	132	224	235	238	383	681	123	337	203
ZNF264	6429	3079	6001	4271	6185	3770	3476	3646	6604	3349	2919	5689	5313	15592	2092	2101	1099	127	5158	3356	844	5027	4108	4867	3630	1504	7492	3351	3017	1642	7009	5495	2752	3618	2615	5362	3892	7310	1525	2625	949	2146	4492	2246	3457	13712	5932	4658	5097
RPS5	33743	23223	64711	23258	54993	60118	41477	58203	52673	22535	83660	33228	37099	59351	22907	13927	3839	27513	19158	31011	1263	14311	24600	103113	96664	5264	40200	23792	32131	3600	47420	62014	8073	31007	54507	30364	145118	29392	10903	40872	3968	53844	73369	15939	9268	27947	37556	37816	48478
FAT1	65432	69090	351	23920	582	70785	5063	46740	204	401	34250	74083	36263	172117	120	32961	22084	6078	65754	5183	1453	6003	34564	4	16960	2183	353	30395	7611	777	15	14	12982	95038	69069	147991	136	45198	134646	91978	1242	4	5	60991	6372	65812	31675	51274	2
YTHDC1	36712	24140	32984	31475	20227	32556	28454	24253	38197	34051	18246	26491	14902	85361	6889	21450	57289	33317	38727	34138	39920	81798	43346	40539	54305	42441	51829	45335	45996	123661	57614	50823	53312	51236	29106	81604	30749	62210	50828	44277	42020	25145	33619	27720	56275	143027	56271	30897	55245
CHMP2B	2135	1794	557	1457	1617	1386	1626	1722	2822	3146	2207	2663	1077	3055	720	1092	491	2045	2067	2757	262	2401	1179	1943	3054	1099	2930	1952	1956	209	2386	3696	926	2896	1951	2130	3115	2165	2403	2784	178	933	1967	1307	756	2016	3952	2600	2407
SMAP2	7299	6217	4437	7262	5649	2469	7756	4988	19259	4050	2852	7708	2615	4270	2721	3348	14328	5517	11983	5654	2674	16548	8626	5968	4035	7510	42834	8341	9316	6754	21217	15392	18458	27897	6679	7737	21561	19343	5611	13672	1579	10961	11144	15707	9613	23755	63916	9132	12866
PPIE	2684	709	3035	843	1949	973	1031	2525	1609	792	647	1748	860	1357	991	1312	913	2967	2420	1546	186	1625	2351	434	1584	831	1903	1896	1195	335	907	2432	684	2568	2412	2459	1119	3280	715	1980	243	1278	2986	1531	946	1306	2489	945	1094
ZMPSTE24	3609	2277	3563	2663	3838	2973	1949	2365	2201	2745	1820	2546	2078	5643	1451	1664	244	1769	2192	3415	83	2542	1724	2532	2579	484	2516	2005	1632	163	3402	2595	581	2921	2045	3470	3353	2151	2032	2812	90	1754	3865	1197	559	2339	2360	2106	2508
STARD7	7946	4680	6379	4439	7194	4545	3475	4755	6899	2076	5073	6326	4882	9499	3050	2782	1304	6722	8166	10936	418	6322	8417	8246	6719	2594	8348	9470	5645	220	9275	13399	2725	11453	9920	14139	12913	8316	5414	8423	620	8101	17808	5479	2569	7217	6744	8149	13088
NOA1	3861	3082	4465	3856	4646	4514	2886	4530	4042	1406	4083	4638	2745	8166	1467	2210	505	4732	4289	6139	212	2641	2137	6696	7541	796	3920	4283	4217	497	3477	5158	823	8276	7480	6502	4410	3828	3396	6188	349	4311	7031	2320	1330	4547	3269	4282	5285
REST	22308	10936	20867	14806	8665	10577	8647	10427	12791	10957	11947	11272	5991	22093	2381	9029	2558	13529	13733	19819	792	22604	6263	19232	17866	4009	8754	13782	11974	848	21883	19205	1403	15191	8533	18742	11415	14156	13726	12707	664	10212	18056	5586	2561	13961	10996	12794	18051
HAL	232	192	326	423	15875	368	390	364	529	314	173	359	93	397	938	693	705	3794	345	196	29	1423	113	355	533	1038	1571	182	415	161	566	475	548	1428	430	298	961	768	23	243	63	1454	916	185	346	436	2238	730	459
SSH1	4016	2261	5682	2853	3979	1691	2050	1783	2638	782	1447	1949	2204	3409	886	1418	615	3644	2999	2147	222	2257	1938	3484	3055	1741	6105	3345	2149	713	5307	4759	1282	3657	1518	3482	3324	3255	1634	3049	306	3284	7348	1739	1568	2633	8849	2954	5822
GSTP1	14599	11264	32872	7063	10227	4173	6408	11038	7747	5372	13254	9024	7903	6417	2714	7181	1388	9755	7197	11623	224	3834	9715	27298	8840	1347	1954	7482	4868	444	3884	18354	2490	7700	11404	7946	17288	10080	4104	4265	538	10080	25968	3932	1175	3934	1441	9095	8145
APLP2	6538	4034	5184	6115	33755	6861	8786	5249	24262	4317	5189	4787	5232	2399	14919	3087	3126	7575	4789	6475	991	11208	15586	31906	6511	9944	32780	17600	4806	4918	13262	13137	18284	6467	3897	9382	35578	7844	1929	3624	1309	6513	34881	3457	8092	4210	20094	2750	4894
FAM234B	1370	997	418	564	609	213	320	549	384	461	247	963	632	169	200	711	289	832	1091	335	156	1077	536	2470	603	175	223	8409	438	125	128	383	238	832	319	942	1645	1955	43	763	194	1097	1118	580	449	689	239	978	3129
SLCO1A2	0	7	0	21	1	36	3	6	0	17	0	0	27	5	2	1	0	0	12	0	0	0	0	0	6	0	13	0	0	6	0	0	0	0	8	0	0	0	0	0	0	0	0	0	4	0	7	1	0
WBP11	9770	5891	4227	6923	3706	9608	6785	6679	3919	10354	7938	6179	3647	17541	2128	5386	6997	8267	10857	19285	2831	16389	7607	9009	15554	8048	11698	13868	10113	1532	7579	8113	3532	12061	8932	19934	14109	14654	5553	12108	758	6091	11412	7494	4440	12371	9987	6762	13475
EIF3I	9603	6930	10723	7574	6619	6087	5636	8784	7014	5735	10344	7075	5309	10679	3891	4844	1948	5471	7524	10378	695	6402	9783	9818	12297	2945	3676	5731	6570	1259	3945	9016	3882	7244	9482	9344	10830	11288	3706	7846	1803	8258	10216	4310	4383	11374	4414	6677	8733
NKAIN1	17	1	18	14	0	34	0	6	0	18	0	7	0	15	0	3	0	14	1	4	0	1	1	0	4	0	19	0	0	4	8	0	1	0	0	0	0	11	4	0	1	0	44	0	1	2	13	3	0
COL16A1	47	23	30	93	82	169	176	67	260	132	153	25	130	99	68	33	15	100	17	124	37	27	40	18	50	18	20	231	140	71	40	4	52	36	24	3	53	75	49	11	57	177	40	43	38	73	26	20	14
TXLNA	4840	2501	4862	2705	3207	1991	1902	2018	3914	976	2042	2489	2920	3582	1156	1802	1501	3898	4441	4062	2056	4943	6502	5530	3071	1990	2676	5361	2672	3586	2471	4514	1187	4069	3182	5141	4892	7616	2295	2527	809	3110	6604	3208	3703	3679	1412	4305	5096
APOB	10	29	101	291	69	282	28	116	19	308	26	15	12	161	99	33	0	0	0	0	0	0	0	8	1	4	0	0	9	33	0	0	2	0	4	0	0	0	0	1	4	0	130	0	46	17	21	10	0
NCOA1	16436	11478	11949	11873	9717	2881	7024	5184	9509	2605	6148	6046	5704	7339	2181	5309	1742	10384	9897	13633	358	11196	4578	13851	11847	4002	11924	10886	9028	489	8547	15267	1770	10417	7049	8182	8153	14835	8335	9099	639	10184	10504	5223	3139	9214	9848	7786	15436
AGBL5	2165	1235	3260	1077	1620	1941	1253	1799	2949	1305	1803	1266	1642	2936	718	1232	277	2714	1736	2507	181	1258	2039	2207	2365	355	3174	2130	1381	177	3592	3185	792	2593	1739	3490	1498	2070	1871	2342	256	1638	2568	1133	766	2296	1647	1782	2274
EFR3B	41	109	101	87	42	104	6	78	6	22	27	21	59	44	9	42	26	44	81	15	16	16	75	22	17	21	4	183	37	20	6	136	44	31	8	64	14	272	28	27	18	28	42	54	17	54	10	63	18
KIF3C	2536	1064	1689	678	548	861	738	747	1161	891	701	695	842	1323	313	1070	900	1205	1606	874	454	1731	2328	1161	454	920	311	1239	1062	1867	1770	1730	360	1198	1133	810	1711	2125	945	875	286	1414	1276	1059	496	960	478	743	554
RAB10	3998	1903	4619	1829	3824	1072	2612	2204	2980	696	1969	2580	2687	2071	1555	1986	1584	2361	3663	3777	986	4256	3252	4878	1477	1477	1800	3314	2845	980	1480	6726	1172	4440	3202	2156	6340	5064	1073	1800	655	2972	6918	1668	1470	2303	1240	3144	4016
GCKR	19	16	39	117	25	149	18	45	49	125	37	2	11	83	58	15	0	1	5	0	1	9	4	0	22	17	60	0	0	5	14	1	22	8	35	6	0	11	1	0	15	0	48	0	51	14	23	4	4
HADHA	29308	17688	33365	20232	44832	26368	22143	23506	33117	8236	34456	23852	22205	30058	16563	12973	4588	33931	22439	32505	1526	18172	19999	45107	47004	6047	16849	29190	28429	2466	30162	62319	8509	31804	33673	37798	39080	25533	13772	24599	3918	30506	49968	13803	9043	20139	21198	27371	50807
MAPRE3	83	44	90	26	11	37	259	110	83	32	85	32	43	26	31	88	115	166	105	502	6	57	53	16	15	45	96	149	14	287	33	32	46	136	80	16	36	241	9	33	2	18	109	50	13	25	32	191	94
CAD	16630	10523	17538	5349	17043	3793	6949	11991	14206	2157	13901	8692	11570	5013	5658	5930	5114	12689	16783	15569	2010	10851	35470	22326	12894	3787	5204	14285	13112	6908	2849	35345	5232	13320	12328	14627	29298	27771	7813	8348	5795	11544	24172	11587	8382	9261	3213	14708	7916
CD59	1771	2498	3170	1005	1114	5044	444	4383	1573	453	2751	3352	1979	7563	1383	2078	580	2975	2935	4044	297	1546	2450	1164	5238	1244	2015	4362	1404	243	8504	154	941	9230	6799	4974	1247	2984	11542	7812	224	520	7246	3701	916	3598	5935	14974	568
CD82	14219	5976	10574	7343	4369	2466	5762	3830	8963	1515	3854	4902	3139	5198	1131	5483	4095	15790	10282	10502	1453	20682	14329	27270	11784	3545	8569	14785	16486	3689	14837	19721	4177	6092	8653	12911	14027	8529	5411	6008	3315	30559	28007	3720	6887	12068	9282	9358	16898
BCORL1	6789	3023	11015	2243	5781	1747	2110	1970	4878	1512	1724	3165	3341	2882	1024	2277	564	4585	4142	3460	233	3282	3844	4728	1629	1747	1401	2714	4883	3761	3161	5822	1212	2611	2485	2077	3580	6366	2038	1405	673	3364	4673	2270	2415	2761	1049	3448	4298
ATRX	42490	21502	33264	25131	38769	14750	29010	21278	56317	8420	21634	23880	29316	23117	13041	12859	11340	47511	44815	78715	6470	47590	36224	36467	27040	19548	46913	76171	64597	13710	23546	71277	10024	53193	31712	38096	54277	62462	40453	26939	5571	29731	55381	28463	26135	34668	16487	38945	91052
AK6	184	97	278	127	419	226	160	249	373	83	163	174	304	242	264	101	14	555	456	779	30	361	440	416	343	42	449	805	396	11	411	614	40	763	970	533	815	746	292	520	20	380	1239	328	55	225	393	554	504
FCN1	6735	2974	1506	3968	12252	311	3434	3427	2603	263	1343	7795	446	343	18669	1754	3116	2234	1480	627	21	602	480	232	365	15174	266	148	152	2495	1810	765	32071	4860	116	2092	84	4768	45	1960	112	1747	4901	139	7154	3246	4574	405	68
MYNN	2403	1155	2686	2113	1810	1476	1673	2060	3170	2267	1972	1730	898	4756	698	1228	72	1837	1981	2084	52	1058	1912	2653	2198	452	1511	1496	1777	26	1958	2848	541	3099	2748	2272	2317	2807	1266	2575	102	1715	2157	886	833	2589	1630	1828	3080
MECOM	10	7	10	36	9	70	35	58	48	39	7	26	49	34	100	20	6	1096	23	100	0	4	9	0	48	8	1	33	58	4	47	1	66	113	7	8	1	8	91	21	0	3	1	44	14	3	117	27	14
SCAMP1	1903	1463	2288	1095	3612	1291	1434	1387	2516	869	1710	1046	1779	2898	704	844	351	2912	2483	2951	173	3511	1067	3419	2468	856	2682	2005	2151	299	4025	4448	299	2371	1609	1899	5631	2549	2119	1688	176	2282	2356	1325	720	1548	2721	2399	4912
PREP	6487	2426	6165	3558	4776	1561	3004	1982	4804	3702	4755	5271	2680	4952	1599	2242	1605	7852	6025	8041	383	6575	5856	7811	5251	2987	4528	6703	7732	521	3047	8496	1441	8046	6054	9912	10765	3794	5370	7853	686	6603	9491	5992	2242	6376	4639	5975	9418
HACE1	10113	3548	8148	3563	6774	5037	6016	2756	11014	4689	5921	5191	7397	11498	2058	4235	654	11551	10272	10027	520	8395	5291	5879	5559	1776	5584	13550	5623	948	11408	15682	686	11515	7015	12028	7529	4894	7517	8928	612	3648	11757	6821	2108	6367	2485	7443	13284
SEH1L	3303	1988	1500	1529	3767	3177	2259	2412	4086	1211	4351	2100	3051	2990	1588	1247	1017	3237	4013	8594	490	5915	5975	6631	4455	1070	4485	6083	4449	519	4993	5591	1375	4636	4496	8286	8932	5697	4406	2711	563	3036	4280	2814	1984	2960	1684	3513	6947
WDR47	1857	1093	2883	1901	1626	3178	1531	1512	2265	2325	2323	1992	1135	2983	458	1127	471	3443	2160	2079	191	4012	1200	4467	2005	1256	2248	3815	1946	102	5114	3648	355	3267	2497	2803	4531	3753	3140	2135	45	2680	3848	2178	648	1775	1631	1877	4813
WDFY1	629	830	2385	2364	3759	1021	1730	620	1395	2804	592	934	1055	449	999	490	1186	4402	965	1573	133	4575	2377	1089	3015	4252	5358	1653	2324	955	5569	3741	2430	1048	942	2707	1717	1024	686	865	721	3381	5516	874	1479	981	5358	1192	5054
OVGP1	475	160	536	266	600	856	114	587	923	633	278	309	240	3100	116	151	125	488	328	74	56	954	287	709	517	267	4852	383	875	18	2199	611	476	408	326	243	829	368	463	248	86	258	294	210	417	981	1982	420	574
SLC25A24	2172	690	2744	1398	1318	1024	846	675	3298	711	1709	1851	1699	1049	624	449	231	4656	707	2155	227	623	2250	1243	425	615	1391	4888	989	354	4239	857	382	3011	1597	1812	1991	1188	1876	2598	63	2329	2765	706	619	539	3136	1627	721
MAP3K4	7479	4631	6573	3662	6615	4269	4830	4539	9253	2407	1208	4269	5160	6139	2238	3129	2110	8161	10828	11060	877	12299	7520	7520	5308	3255	10527	11301	7115	836	13118	10847	1597	10560	5742	4765	8693	14236	6283	5394	701	4402	9139	7257	3027	5775	4533	5484	10523
PILRA	1097	758	1069	828	1755	581	982	1490	2063	482	521	1633	608	3419	1009	723	1226	1304	1746	332	73	846	656	774	881	1825	2915	517	1110	361	1933	494	1355	1231	254	505	709	1410	850	570	241	1663	1340	349	1447	1354	1549	504	477
IGSF9	604	491	748	195	149	278	72	318	102	56	177	73	341	283	50	479	114	504	539	29	0	25	79	58	267	53	101	183	156	23	33	84	290	39	242	22	19	1769	585	42	63	25	386	39	49	205	235	385	13
ABCB1	139	109	5620	325	873	476	740	247	1261	291	247	265	99	876	257	51	253	1123	180	66	1	65	74	10729	4910	400	26255	92	3218	133	3700	13637	1227	1201	25	486	506	593	129	278	630	432	6538	149	554	1124	22781	2064	30609
ZNF213	604	230	691	249	668	252	400	229	562	95	188	558	470	268	289	259	211	633	471	595	215	315	967	587	235	220	414	417	326	157	464	422	346	314	284	361	452	1343	89	277	283	478	354	251	812	733	227	448	317
AKR1B1	9654	9645	5640	4714	1311	2632	4095	11192	9209	1231	6859	8304	8472	7187	3140	4773	1452	8241	8328	8780	845	3176	6281	2168	6303	1173	5852	6696	5281	979	3918	7977	1958	9720	8824	13221	4702	14432	3197	7361	1513	2702	5040	5998	3086	6874	2623	9299	6518
CPNE3	5491	3457	217	4092	1797	2006	3069	3921	6619	4356	3912	4732	3070	4883	1554	2589	1661	4017	5163	6259	362	2411	3956	1183	4476	4307	6319	4748	2309	429	10258	8283	2041	9704	6088	6676	7799	4357	6972	4405	203	6477	4880	3076	1811	2978	6403	6576	2333
RRN3	4734	3100	6911	4620	4166	6520	2948	3629	4426	6723	2324	3126	2428	13988	2186	3104	1856	6999	7089	6818	980	11752	7279	4866	10229	3569	8653	7865	6117	654	8960	9489	3498	7320	6252	11872	8392	12137	6598	8669	517	6248	7458	4411	3296	12632	8112	5763	12413
CTTN	471	606	155	222	371	230	80	403	171	553	210	178	525	397	960	116	473	429	259	928	238	364	278	1728	489	143	27	88	258	137	13	54	277	114	8	129	2468	319	122	52	7	68	763	28	498	196	196	215	587
WNT11	0	0	1	0	3	6	0	12	4	5	8	4	4	7	17	1	0	29	1	0	0	23	1	0	26	3	8	0	45	0	1	0	6	0	6	1	0	56	1	2	2	6	17	0	1	5	19	0	0
MTIF2	1549	1172	2477	1501	3058	1425	1884	1745	2714	399	1565	2298	1592	1130	1485	864	475	1920	1771	4038	254	1692	1722	2283	2422	633	4026	3581	3088	201	2046	5829	805	3952	2854	2713	4414	3566	1925	1911	216	2010	3988	1853	1094	1374	2518	1725	6505
DDHD2	4303	2230	6162	2673	4096	3318	2924	3303	4886	4680	5207	3129	954	7921	1122	1945	758	3703	4421	4921	143	5095	2515	9378	5886	973	6695	2041	4550	279	9666	7336	908	5342	3759	7067	8391	2963	1075	4940	175	4670	4329	2693	1260	2278	5078	1704	8774
TTC39A	118	257	110	91	88	302	107	20	92	124	70	28	28	1079	25	32	99	99	102	113	2	224	42	176	223	54	106	22	70	10	53	60	119	85	223	143	53	302	81	102	36	205	158	75	192	439	124	86	156
EPS15	11705	7103	15305	9015	14772	6778	9699	6428	14200	6178	9801	10112	7846	18211	4740	4793	6854	15183	13814	15291	2152	19634	11085	17178	12872	9089	22515	20108	12516	3203	27042	22292	4583	13201	10669	15572	24205	14578	12991	10598	1968	18462	23644	9075	7354	19729	19449	10133	26622
ORC1	7393	4728	3481	3303	3536	8123	2004	6550	3727	3144	4023	5281	4463	9336	4754	3239	2696	8178	11463	12388	700	2321	14187	3820	6415	3072	3611	9349	2947	520	9608	2943	984	10278	14512	18948	7029	9083	6319	13999	312	1569	9891	9961	1758	2165	4416	4003	2435
MGST2	164	275	4533	308	4503	396	1670	283	4309	286	1741	1062	1179	208	1425	103	54	1844	84	2691	60	204	1220	2140	2532	278	355	2117	1604	88	1523	1982	272	1201	1938	613	1623	287	816	319	168	3755	4596	350	358	36	474	55	2396
CHERP	5335	2847	4134	2253	1964	3129	1813	2231	2606	2884	1559	2668	3405	8487	1327	1628	2109	4294	5610	4583	1534	7966	5039	6505	4227	3464	4142	5256	4371	2645	3758	5648	1486	3956	3568	5646	7258	7687	3946	3484	533	2977	5586	3502	3389	7749	2263	3390	3984
ATG16L1	10045	5994	6113	9383	4038	4323	3621	5364	5623	3300	2748	5368	2620	13512	1119	4399	9081	9455	18592	11530	5070	24082	14574	6977	7663	13410	10230	9840	9276	6588	9210	7801	7327	8729	4235	14214	6369	18489	9154	8954	2258	3690	5437	8548	13962	46744	9060	4859	8119
USP40	2585	1329	3733	965	2351	854	2819	1732	3183	481	580	2360	1428	748	879	696	824	4209	2715	5125	173	3580	978	2209	1542	908	4025	5215	4166	640	1375	4850	857	4269	2742	2587	3319	3867	2513	2530	223	2035	5640	2635	1483	1827	1522	1248	3307
POMGNT1	9967	6060	7803	4618	6220	3374	5368	7520	6960	2004	4491	5273	5300	12993	1993	5975	2731	8006	8601	7809	1278	8003	7502	8575	4951	2450	5264	8038	5594	1738	6005	7871	1581	6466	4719	9548	7769	9220	7659	6954	1056	6954	6607	5186	3815	10204	2128	7747	8746
RAD54L	6875	3818	3278	1703	3373	4234	2739	6140	5260	1985	2243	3626	4732	5625	2883	2916	2440	8100	17998	13323	1088	5368	22812	3605	2850	2136	2215	18220	2982	1211	7944	3217	1028	7067	12879	12565	3857	17484	6749	8291	291	1807	10035	15197	1207	2076	1842	3681	2828
MAST2	6243	3397	6976	1717	1947	3763	2661	3233	3431	299	1939	2583	3922	4029	1574	2322	2041	2615	8869	6156	983	2925	10045	3455	195	2189	1356	8734	916	1544	2997	5433	1207	5637	4992	4527	1189	5100	2914	4068	483	1527	7795	4307	1698	2764	1105	2032	62
DNAJA1	25434	14304	25610	21209	13686	11522	22059	13377	22578	7003	14674	14251	13696	37557	8275	19025	12593	20796	26137	34942	2377	45193	42444	39963	37582	13121	10295	29279	22944	2537	10062	26733	11226	28178	44804	34612	23483	101266	12497	20644	6376	25465	54777	13914	11078	42034	8887	19993	33324
B4GALT1	5216	2690	3010	4981	3747	13616	4279	2975	4868	5294	6610	6003	3138	10689	1479	1399	1912	4243	4977	7917	232	6961	4772	4956	8829	2535	13770	7237	6652	881	19139	10629	2409	7399	4084	10876	15401	5496	4796	6248	514	11694	6293	3175	2028	5990	17344	3903	6371
CHMP5	3796	2504	5847	3219	4217	2426	2148	2663	4153	1464	2605	3024	3382	3901	1818	2359	1071	4203	4103	5625	209	3296	3243	4407	3162	1047	3052	3967	2958	657	3797	3916	803	4377	4071	2936	5664	7764	1985	2954	315	2661	13012	1960	1182	2441	2618	3545	5575
NFX1	9120	8027	12361	7038	11310	8775	7171	7549	14490	3468	4512	7479	6766	19876	3483	5481	4814	11781	14013	12592	1225	14518	14829	11627	7570	3031	20983	13750	8799	4133	27042	11800	2858	13991	8270	10614	13018	17374	13366	11495	1136	9757	12282	7799	4436	12161	18341	9244	14896
AQP6	0	1	0	4	0	3	0	0	3	4	0	0	0	16	0	0	0	0	0	0	0	0	0	1	0	0	0	12	0	0	0	0	1	6	0	3	0	8	0	0	0	0	1	7	3	0	0	0	0
DIMT1	1903	1089	1918	1287	2034	991	930	1328	2167	606	1470	1463	1335	1781	876	786	342	2265	1389	2415	139	1687	993	2762	2072	311	3160	2373	1834	991	1530	3671	350	2804	3589	2672	4963	2094	1823	1922	230	1961	2563	860	1058	1440	1432	2685	3951
IPO11	3887	2223	3819	2094	3391	2598	2771	2760	3868	560	1984	2130	2790	2831	1488	1604	200	4308	4994	6241	111	3753	2611	3726	3107	525	4439	5224	3986	88	3784	6541	486	4911	3386	5157	5909	4444	3364	3591	103	3399	6208	2311	678	1856	2508	3716	7057
FOLH1	1	3	1	43	8	31	3	18	2	27	7	1	0	38	10	11	0	0	4	0	0	0	0	0	0	0	0	0	0	0	0	0	6	0	0	0	4	11	0	0	0	215	0	0	3	0	8	0	0
EIF2AK1	10824	6367	10364	6705	9398	6167	5003	8847	10440	5509	10428	8203	8473	12234	5482	4158	1345	12958	9727	13319	471	4423	8744	14461	16436	2075	13571	11293	13355	749	17999	19552	1975	16331	13691	14941	16749	9743	9446	11613	661	9265	7833	7013	5507	6548	11540	11759	17818
NME8	7	4	902	55	1158	51	65	25	30	73	5	25	25	27	167	9	0	515	96	73	0	86	2	383	32	669	8	24	82	32	38	98	57	381	12	123	51	79	5	122	6	307	155	5	107	85	236	38	432
EPDR1	411	248	902	121	690	82	284	149	559	139	252	335	389	208	335	172	60	303	220	123	43	210	525	522	90	42	27	289	323	70	79	397	19	324	342	120	201	469	82	230	62	694	201	188	50	88	37	448	501
SNX10	822	521	1273	480	600	406	448	474	1221	303	794	624	508	732	383	268	442	1914	1068	1563	46	493	1022	950	1214	646	1927	1355	1275	110	3585	1988	410	1048	978	1097	507	1200	1095	888	101	993	545	547	316	695	1756	740	1295
SEPHS1	4263	2170	2682	1725	1684	1063	1504	2816	2518	613	2125	2412	2671	3582	1428	1486	390	3083	3533	4468	107	1584	2789	3329	2754	409	2242	4052	3444	205	2226	2977	483	4183	4268	4791	5053	2755	1837	2906	252	1675	2859	2038	769	2791	1539	3071	3224
MRPL28	1447	811	1015	1020	869	580	529	1307	900	235	752	888	869	1121	707	638	368	1211	1405	1373	365	902	1341	1616	1290	730	945	1231	1328	421	498	1116	481	975	1203	1496	1471	2360	724	1075	339	1055	1679	672	1069	1909	721	1149	1313
HBQ1	20	6	7	4	33	16	10	8	12	30	3	10	38	74	41	1	4	18	13	7	10	29	48	8	39	11	16	32	13	34	8	23	45	9	18	96	1	88	14	8	37	16	23	10	304	89	21	2	12
ITPKC	1023	470	1866	591	946	648	442	710	1024	789	390	649	449	1045	333	448	299	1271	701	482	141	1713	1197	1873	1019	586	1283	651	990	855	1369	1396	1159	587	639	535	1340	1599	444	561	513	789	1021	392	1227	1562	679	1032	862
CEACAM6	0	2	15	42	491	83	10	27	21	69	0	26	1	21	835	13	0	2048	69	312	0	628	19	17	317	1648	121	15	29	913	1693	315	789	3687	123	502	311	367	0	258	47	673	544	22	623	233	722	376	71
FAT2	85	35	135	222	551	134	9	143	152	66	21	28	31	58	82	43	1	277	201	18	0	43	31	61	40	58	185	132	296	4	9	0	16	41	7	13	6	257	13	0	17	21	19	19	44	121	45	33	27
RBM22	5845	2755	6140	3964	3644	2665	2671	2825	4897	2391	2621	3870	2470	8373	1529	2213	1280	6747	5563	6775	537	10342	3859	6143	6364	3724	4257	5586	5433	1673	5743	3934	1312	7195	5827	6603	7444	9350	4027	5880	498	6334	9467	3004	2905	4347	5299	4854	6691
TMED2	3294	2528	4774	2994	3051	3066	2197	2365	2771	2553	4122	1804	1754	4699	1099	2070	703	3324	3816	5549	228	2984	2742	8268	6945	939	3630	2808	3070	295	6617	5232	1045	4752	4139	6209	8339	3707	3625	3747	253	4858	4347	1840	737	3375	4057	3347	5072
ERO1B	542	418	57	612	3203	1172	2025	715	2556	1718	871	838	638	2081	391	373	194	1062	649	2926	211	6464	883	1952	1052	773	5225	3845	2208	140	6232	4480	378	2267	1632	2297	2850	1249	1710	1548	99	3185	2176	1510	723	1040	3993	615	3961
ZFAND6	2121	1308	2237	2033	1679	1444	1321	1366	2366	2003	1245	1298	1447	3545	841	885	279	1640	1855	2844	79	2178	692	2717	3428	541	3370	2181	2412	81	3697	2947	722	2568	1296	3042	2804	1556	1548	1970	125	2017	3699	694	445	3243	4105	1795	4031
HSD17B2	3	7	7	29	42	13	0	1	0	1	1	0	24	13	8	19	0	139	34	4	0	0	72	0	1	13	30	0	350	0	1	0	3	16	15	46	1	3	30	23	21	0	0	25	6	15	48	140	0
TXLNG	2006	1859	2491	1504	1821	1742	1716	1826	1937	1780	2082	2080	1613	2687	770	1074	1503	1854	3947	4855	661	8668	4060	2849	4013	2825	2733	4440	3411	407	2487	4459	1264	4430	2911	6638	5215	7175	3695	3385	405	2335	2383	3756	1576	4551	1783	2251	3202
PPEF1	23	25	5	38	18	20	4	43	19	37	46	51	0	166	6	27	1	116	26	1	1	15	1	8	0	34	332	18	12	0	33	1	14	130	72	0	0	33	36	36	0	51	4	35	5	37	81	55	27
LAT2	2693	169	8940	821	5695	433	2020	239	1216	400	1546	300	586	497	907	223	333	4298	986	574	56	9071	510	8688	309	933	758	224	508	504	823	6275	1377	596	96	1315	3613	1326	1122	209	256	4664	5663	85	729	662	2109	2120	6832
HUWE1	133813	76251	122749	77149	107173	59150	77582	79150	138390	59201	67469	96706	84527	180223	36049	53303	27523	106887	96049	124334	13621	81660	97361	84515	65753	33753	102866	113291	80724	103464	165259	134542	37689	115142	70813	111185	118909	111656	84321	80622	18853	80391	139136	72008	62526	96033	100132	87305	123885
ZW10	2251	1154	967	1071	1651	1573	1063	1369	2074	986	1000	1933	1456	2179	924	1039	564	2702	3174	3902	294	1826	2849	2957	1027	620	3310	3974	1711	594	5224	2852	399	4976	3525	3483	4919	2890	1649	2915	214	1488	4252	2603	725	1134	1216	2096	3135
ALG9	71	59	44	36	28	88	40	62	106	57	18	52	64	186	13	26	92	648	775	1383	45	407	532	727	692	152	1589	1175	694	117	3742	966	150	822	465	1521	810	602	835	1008	20	492	757	544	211	1017	729	627	1199
MYBPC2	5	2	21	64	38	169	2	3	88	129	9	2	0	39	46	7	17	8	10	3	16	18	31	14	4	63	814	9	55	622	47	0	543	33	2	10	1	85	17	1	84	12	29	5	236	96	739	16	9
NOX4	1	0	3	18	1	20	0	3	1	22	1	0	0	1	5	13	0	0	0	0	0	0	0	0	0	0	0	0	0	2	0	0	0	0	0	0	0	0	0	0	0	0	0	0	3	0	2	1	0
ACOX3	1271	713	1307	831	1658	133	1021	741	1738	384	516	1155	754	693	269	746	598	2343	1765	1457	329	3152	1451	1212	795	1047	2216	2319	1300	720	1011	2728	606	1586	1436	1253	1136	2188	1489	1337	295	1496	1912	1429	1497	1692	1044	1827	2375
MTMR2	4180	2678	2652	2601	5723	3955	3545	3086	7448	1638	4990	4560	4690	2408	1927	1694	391	5117	2101	10644	239	275	3516	8918	5308	484	5912	8756	4582	407	10512	8657	663	6213	6808	7245	11863	4704	3048	4201	324	5125	8203	2830	1465	2671	3944	3868	11053
PPP1R15A	24186	13536	70694	31787	13772	20559	26246	10815	16733	39011	23200	6814	4184	40539	16088	31778	16590	36646	15756	28170	4169	67693	38488	53911	44371	38490	22555	14522	15544	68023	4626	32717	49747	10121	37693	10514	38974	108988	4762	9623	8885	21692	26397	8369	57313	47275	17153	16047	12440
HSD17B14	135	52	75	46	34	87	11	71	14	45	89	40	2	76	84	11	145	331	143	15	6	35	2	116	47	67	97	6	9	22	14	15	208	26	14	12	540	350	263	43	22	93	30	7	40	22	17	124	109
TRIP6	582	236	1220	135	893	592	493	574	739	348	713	59	430	281	380	338	279	751	339	367	248	1433	1579	1157	43	149	191	630	78	243	772	836	270	514	563	917	1372	1141	7	644	22	988	679	309	321	421	202	35	647
ACHE	45	5	6	38	35	61	0	41	15	95	9	3	62	76	255	8	0	12	1	0	0	6	7	0	10	3	1	5	4	4	4	6	6	0	23	5	3	8	1	1	0	1	0	3	147	3	16	1	8
FTL	28835	18984	43720	27914	71375	14024	18008	18635	18814	14883	17638	17231	10716	32747	36198	17124	16633	33039	25632	17121	1488	39358	15699	98400	98026	34118	66523	7591	45522	5649	18866	48808	55352	18183	18153	17570	82326	58228	9909	15345	15027	33616	99577	8502	32023	56062	83396	30860	54043
SRRT	24081	15894	20006	12566	10182	20531	11168	19450	20555	11246	14993	12475	11749	41454	6101	12427	45523	19966	34107	32522	25020	42693	68703	21542	19331	29997	14597	28230	18834	90103	24135	22276	30501	25188	18803	48228	14341	52011	20417	27574	16295	9362	8929	24887	39541	66587	10269	10831	10787
BAX	1170	989	1170	810	841	402	603	1009	819	396	816	847	708	1010	394	1085	465	970	1699	1692	199	823	1300	3724	1119	472	869	887	772	187	580	1353	429	876	1182	1041	1390	2447	697	2574	250	866	2374	971	715	2325	484	1174	874
NLK	4048	2740	5493	2429	2280	1354	2394	1994	7375	705	2678	2628	2044	2379	1366	1579	241	4838	3037	7261	52	3673	1300	5391	5203	673	2503	5278	5119	159	4059	5794	400	4653	2012	2812	4769	2994	2474	2012	133	3292	7506	1571	739	1829	1333	3698	9049
PIGS	3095	1738	3379	1919	3314	1597	1534	1930	3249	1607	1324	2633	1414	4654	1167	1228	1271	3931	3274	3298	311	2160	3120	2930	2604	1341	5279	3355	2301	484	9308	4269	1405	4398	2816	4267	2789	2901	2250	2610	502	2653	4557	2468	1945	2566	3174	3010	3450
ADAMTS2	3120	1481	23	550	342	428	39	960	67	60	426	82	6630	1871	62	1004	19	89	4314	55	8	749	45	4	18	331	13	10	15	92	86	2	1004	3	27	1	219	4096	18	38	6	4	2	10	85	495	203	7218	0
TMPRSS11E	0	1	0	20	0	10	2	18	0	26	6	0	0	10	1	2	0	0	1	0	0	0	0	0	5	0	0	0	260	1	0	0	0	0	0	0	8	2	0	1	0	0	0	0	13	4	5	0	2
ATXN7L3	4331	2376	2415	3481	1341	1904	1305	2421	2740	1525	1670	3174	1601	6836	856	1408	1926	3980	4273	3412	1009	3369	3016	1813	4110	2832	5423	2566	3111	1316	4062	4308	1878	3654	3422	3598	2817	5497	2634	3288	785	2405	5695	2263	3006	9371	4971	3845	3826
PGS1	1821	1031	1724	1267	2038	1164	1428	1092	1538	881	644	1526	829	2834	760	1033	1960	2597	3198	2776	1613	4704	3338	1647	1642	2780	4024	2596	2250	2113	2224	1760	2414	2398	1145	3522	1727	5025	2529	2201	1253	1389	2753	2159	3172	5430	4511	2006	1618
PSMC5	8515	4627	8088	5602	4472	2473	3309	5339	5546	2771	4342	4463	2746	6463	2228	2873	2282	8330	9625	10818	1150	9728	11439	11244	7881	3910	4933	6767	6908	1829	5306	9886	3939	9215	8870	11936	9595	13746	3568	8586	1120	5295	9934	4555	6250	11062	3036	9532	6407
UIMC1	6096	4275	5423	4173	5015	6856	4070	5428	5974	3065	4330	6805	3393	20230	2774	3389	4183	6489	7472	9266	3194	13531	7241	5444	5854	2942	7765	7890	6565	4448	9186	3987	4049	8404	7091	12569	6760	9539	6465	8073	1141	4856	7103	6807	7189	13054	9945	4086	5659
CETP	52	56	32	152	162	218	69	95	113	46	33	83	135	243	155	13	109	232	91	35	20	563	108	26	93	176	561	46	103	8	155	84	121	63	63	37	19	549	119	34	30	49	562	21	74	177	186	154	110
MMP2	93	193	35	65	63	117	409	38	16	134	60	42	255	30	159	289	0	539	7	1	0	2	5	4	121	3	1	0	72	25	13	86	274	21	0	20	47	52	2	6	49	4562	30	8	31	69	244	1057	9
MT3	2	1	20	8	0	23	0	15	4	0	8	0	13	6	0	1	20	1	48	0	0	0	0	0	1	1	0	0	0	20	0	1	0	0	4	6	0	97	0	0	0	7	0	4	2	1	0	0	0
LPCAT2	349	410	111	614	3319	123	601	209	223	27	281	321	498	91	676	548	322	267	260	174	0	277	56	58	2457	2133	437	488	4083	51	687	16190	596	1679	131	804	54	570	200	435	92	2461	7070	40	291	213	2114	371	265
GNAO1	42	30	8	38	25	12	20	11	59	5	36	7	29	29	8	12	11	20	23	6	1	1	4	10	13	33	28	15	119	16	94	0	20	20	6	6	17	97	7	27	7	5	4	47	1	34	13	182	8
OGFOD1	1588	947	2323	944	1932	1841	1212	1408	1878	860	1562	1294	1266	2269	755	778	729	2602	3060	5240	692	1582	4421	3617	2327	616	3715	3117	2289	1163	5898	4213	996	4266	4137	3731	3982	5284	1338	2046	651	3285	5487	2011	1576	2569	2194	3264	3861
SH3BP2	17855	9940	18349	11190	6840	3919	5867	10203	12740	1021	4388	6263	5818	11588	4208	6310	4786	12684	10281	4000	1556	8803	6029	7132	6305	6780	4984	7001	7666	5260	8791	12413	6628	6298	3415	5455	3319	15051	6984	3614	1241	4620	11358	3253	8798	8030	5327	5929	3591
NOP14	3887	3138	4274	2429	4580	2497	2750	3714	3573	1811	3818	3716	3305	4670	1908	2035	6580	6128	8716	9801	4670	12892	18099	8898	6502	4526	8364	9150	8753	12730	4720	9863	5114	9873	9148	13737	8706	16685	7241	7214	2887	5567	8138	7521	8809	16138	5008	5912	9310
ADD1	27419	13984	19693	17811	13629	5203	11713	12323	18488	4639	9717	12427	9724	18064	4585	10916	10287	17858	25148	25041	2416	21276	17526	27885	17170	10164	21888	22109	16966	8896	13521	23256	10821	22156	12254	21721	11001	29483	12544	14371	5490	17473	19557	12751	20194	28690	12880	17491	21704
L2HGDH	714	501	577	399	570	613	473	544	977	335	534	673	570	1104	281	494	254	687	1148	803	122	840	852	407	546	174	1939	1187	776	78	2029	1269	212	1336	800	1542	1350	1043	558	996	73	474	891	795	227	604	532	642	1034
TXNDC16	1661	1312	1777	1194	1547	2856	1165	1583	3481	1585	1234	1906	1152	4349	578	870	373	2643	2701	3505	144	3410	1826	3247	2463	680	4103	3713	2224	64	8666	4356	298	4538	3049	3466	4522	2677	4176	3782	98	2169	2139	2542	533	1949	3398	2102	6344
RTRAF	7729	5736	11307	5812	6157	6428	5904	8976	9171	4455	9406	7037	5725	12265	3534	4872	1817	8005	9592	17589	800	9935	7130	15965	19909	2862	6435	10076	9098	1224	10853	13021	1869	16251	12402	19168	24153	15130	7987	13508	368	10352	12396	4515	2446	7934	6172	9033	14092
NID2	378	292	1851	1462	886	397	4132	249	15484	545	304	272	498	1106	88	264	161	668	449	2707	192	558	1089	396	1255	110	305	18260	7157	3252	2438	1717	120	419	365	3441	2260	1110	679	318	444	590	780	550	628	333	332	2632	1908
GMCL1	4260	2364	4812	2402	3804	3945	2291	3133	7832	2660	2585	2534	2276	6759	1256	1675	1145	5737	4647	5361	901	4109	4166	4450	3781	1670	5693	5951	3875	1852	14589	10061	1168	5850	4087	7318	4983	4846	3490	3682	670	2251	3339	2708	3119	4426	4338	3278	6118
SF3B2	22473	15757	21870	18087	13109	12812	10058	14963	16328	11632	14178	13932	10299	27290	6474	11098	21215	15712	26771	30219	10948	25414	43219	36350	18743	11815	18535	23071	15970	29611	18070	24337	21855	21343	19897	33905	35149	41423	16249	17077	10043	12880	19596	16074	30963	55392	13883	13667	16729
KLHL42	1106	719	1728	493	994	699	783	716	760	536	893	953	583	922	341	497	362	1124	1151	1680	364	1037	1578	2073	985	355	688	1559	964	838	1245	1125	336	1668	1162	1576	1786	1600	740	1329	485	1488	1756	1272	938	727	794	712	1663
GNAS	217173	129389	173110	122501	110201	133024	83426	122589	112979	116131	111044	94957	90309	213648	50422	92812	53096	177113	197646	201609	28748	162220	229386	198601	222378	64004	136004	141142	135748	48327	135273	58756	82347	177718	172714	198273	226551	278555	59681	143252	41645	106643	123904	104385	113849	327958	132283	105013	194237
DNM1L	8907	7667	14206	6388	9526	11627	11267	8478	7122	12941	9634	8128	6614	18782	3856	5575	1840	11158	9702	22748	692	23033	8176	20197	20558	4283	13155	11520	16184	1148	20897	19929	3031	17036	12327	24907	18163	12667	9070	14111	711	11427	21050	8472	3671	12573	12184	6654	20903
PTHLH	7	0	4	3	3	15	0	4	0	311	20	0	0	6	11	2	1	7	0	0	0	8	0	30	1	0	10	0	29	0	0	23	4	5	1	0	10	11	8	0	0	9	2	0	3	0	11	8	10
PHACTR3	311	774	2957	31	20	38	0	18	5	13	19	0	5	5	16	175	0	2242	9	0	0	4	0	13	0	1	4	15	0	16	0	4	15	290	0	0	26	331	0	5	1	5	1	0	10	1549	13	20	2
ERGIC2	1730	1338	1999	1344	1880	1227	1468	1461	1510	770	974	1721	1673	1885	983	965	106	3486	3005	3058	49	1817	1048	2018	1943	362	7669	3487	3029	117	5216	2307	289	4930	2458	3001	4946	2460	2420	2860	64	2093	3968	1535	514	1336	4247	2939	4661
TFAP2C	158	326	1	29	0	9	1	1579	0	9	1	1905	50	961	62	19	16	0	284	0	0	0	0	0	1	0	0	0	0	1	1	0	66	1820	528	0	0	185	0	705	0	0	1	751	7	82	364	121	0
AURKA	1588	631	370	532	1857	1871	402	1075	1351	743	470	819	1860	1253	2034	740	36	1610	1873	1523	171	408	597	554	679	264	327	2748	470	102	1840	1087	285	2462	3347	681	3219	1507	378	1416	30	328	3367	1372	283	312	490	1053	785
CASS4	71	31	54	70	213	46	35	16	460	223	21	25	34	112	74	37	50	100	28	9	22	203	69	94	79	301	636	167	97	15	802	425	174	317	48	89	153	165	8	151	24	576	4433	33	87	101	869	93	137
PIR	19	25	224	27	448	7	12	34	17	46	21	115	48	28	96	12	33	17	34	85	8	0	0	1	16	4	29	44	14	10	1	97	76	157	85	8	0	23	79	765	7	19	35	101	8	8	4	61	95
AAMDC	197	141	304	106	186	53	128	130	285	61	105	130	126	178	58	75	22	276	391	587	41	444	375	776	335	94	271	419	335	41	267	524	58	553	297	434	569	520	218	189	45	337	566	220	107	203	179	345	713
RFX2	651	388	1544	248	131	612	412	211	32	393	727	563	365	124	82	250	342	1091	443	680	1	541	175	313	297	241	1043	357	386	121	38	120	298	640	1021	172	500	795	18	490	38	167	2620	463	383	240	504	246	49
METTL2A	2272	1298	2924	1208	1786	1483	1039	1546	1801	965	1211	1462	1298	3292	762	965	684	1946	2998	3083	341	3078	2843	2467	3353	654	1842	2173	1637	703	2607	3068	684	3215	2304	3066	2315	3729	1766	1868	479	1310	2544	1457	918	2600	1046	2116	2785
SULT2B1	185	47	43	38	6	12	0	49	4	21	1	0	131	3	0	9	1	28	55	0	5	147	4	21	0	7	16	11	0	1	4	42	17	19	0	0	52	32	2	1	1	0	97	0	19	16	0	18	94
ALG6	4424	2563	6174	2691	4263	1434	2923	3266	6239	643	1931	3634	3955	1642	1263	1579	93	4343	3215	3696	73	2467	2111	4115	2780	348	6062	3514	2743	52	2067	4927	219	5241	3203	2486	4514	3921	1950	2849	66	2808	2444	1792	642	1421	2287	3970	5519
CNOT3	8455	5558	6506	5018	5186	4028	4456	5166	8599	3146	4628	5690	4670	8135	2134	4067	2254	8101	8786	10935	2117	11654	7967	11308	3978	4688	6015	7085	5427	7595	5766	6228	2851	6907	5343	6728	8029	15315	5255	4883	982	5119	5965	5193	7332	7573	4934	5500	5474
GP6	191	549	24396	698	169	498	343	719	1190	458	228	172	61	455	505	443	490	435	2615	434	2	9670	707	508	1407	875	4162	213	1492	344	1143	21786	5517	626	67	2570	828	3133	234	465	287	441	1151	277	1268	21899	2343	282	5949
PTPN4	6224	3186	6959	4609	4961	4338	4083	2882	6682	698	2383	3590	2872	6504	1009	2305	571	4848	6163	7071	140	6741	2314	5190	4769	1890	9622	6395	5242	187	5911	6138	627	5578	3539	3591	4637	7119	2264	4095	172	3914	5295	3311	1538	3978	4443	4454	10147
DDX18	6276	5404	9321	5636	5174	2713	3487	4874	6781	2381	4259	5121	3937	5764	1876	3403	862	5521	5837	9138	341	4520	5926	6719	6637	1291	9523	6156	5465	632	6280	9148	1385	10883	7932	8947	15013	8109	3655	7101	274	5422	8063	3547	2328	5321	5798	7192	9339
KHSRP	17269	9406	11415	7371	8971	8998	6479	9486	12342	5760	10215	10623	9913	17554	4953	6301	10588	13159	17268	19309	3309	15811	32598	22217	15976	5962	9998	18312	11059	6849	17618	18391	7946	19984	18085	31641	29238	22944	15537	20454	6456	10664	18223	14604	9507	23749	7204	6058	13388
GNA11	17	39	30	25	64	55	5	44	11	221	3	13	225	9	55	1	148	101	173	124	107	56	282	200	42	72	412	241	423	407	64	54	101	124	90	244	61	808	248	65	129	582	576	188	146	244	72	475	21
ASAP3	395	634	469	454	61	136	89	444	172	71	42	276	292	216	49	74	392	3373	852	457	115	254	172	70	41	271	514	551	75	461	178	0	251	217	41	40	180	521	547	384	55	81	28	64	308	742	148	1472	28
EDEM2	2503	1512	2068	2169	4531	644	1227	1560	1564	937	1177	1907	967	3064	720	1202	933	3444	2479	2547	509	2488	1795	2621	1603	1383	3345	1693	1808	385	1751	4126	1213	2325	1454	2190	3181	2990	1554	2242	440	2832	4810	1605	1688	3448	3251	2776	3625
DNMT3B	5554	2370	33130	1512	13747	4481	7556	3763	2331	5316	9382	2260	1765	11721	1686	1878	2891	8907	10537	7474	790	10617	5631	15099	4725	1735	273	10295	8294	3168	2717	14723	1029	2097	5846	3096	7607	7986	10360	1891	498	6167	46614	4067	489	970	792	3060	7008
TPX2	8335	4037	1582	2339	3238	10194	2067	7207	2703	3422	5369	4156	5441	7418	5064	3172	2789	3088	15508	12102	1645	1103	10826	3461	3307	1106	248	16798	2287	1477	7637	1634	1359	11798	11918	9296	6374	8560	3194	8140	635	1411	6789	8598	2443	2205	1022	2990	618
FER1L4	69	40	42	39	19	41	27	62	47	111	25	28	14	162	13	51	82	142	85	50	38	162	103	20	75	116	176	52	68	109	99	6	147	28	42	117	30	369	61	32	61	19	36	111	97	199	134	28	26
PDRG1	577	302	635	454	262	467	445	526	391	463	1000	490	226	971	184	475	447	529	524	1341	261	677	947	1083	982	230	509	719	651	313	793	1310	260	947	819	1380	768	884	578	1110	85	705	1207	614	477	856	430	644	1085
EPB41L1	696	1927	300	321	1467	541	73	208	57	7089	20	20	259	313	39	229	122	1216	328	512	8	173	67	66	65	160	269	111	108	174	384	10	148	23	26	24	260	2050	151	42	29	2743	21	31	34	460	184	543	144
SLC15A1	2	4	9	65	6	118	2	4	2	66	8	0	2	18	26	17	0	5	0	0	1	1	0	0	0	0	0	0	0	25	0	0	0	0	0	0	0	0	0	0	1	0	0	0	5	12	10	4	0
DOCK9	6873	4264	452	5729	341	1756	6130	2533	19208	628	834	5797	3300	2034	1955	876	1705	12219	3503	23414	1117	2108	6177	445	1202	1945	15340	27175	1927	1369	11179	7205	2118	13376	9967	5539	1241	3069	12580	10718	324	1686	2210	7392	4598	7155	2563	10351	104
ANKRD10	10711	4688	11228	6936	7071	5305	6063	8524	12779	2823	6412	7389	8720	12976	2557	3904	1505	11479	8236	10276	455	7168	5952	15326	7955	2488	9263	11653	7567	1067	9332	16364	1726	12668	9903	15332	10664	11476	7590	8258	1145	7063	9248	5482	2831	5767	8200	7545	22504
TGDS	668	448	706	518	988	1192	777	1037	1317	452	401	968	884	1546	406	391	81	1308	770	1655	40	635	344	1235	462	198	1518	957	1049	19	1873	1935	59	1815	915	1348	2329	1090	1304	1168	27	821	1123	785	166	325	1105	1041	2045
DOCK3	50	20	96	139	35	108	75	230	131	143	310	58	11	216	20	55	281	174	73	67	23	108	76	404	88	85	59	56	156	91	227	189	171	138	69	108	484	182	40	186	74	53	41	87	183	314	164	155	470
C3orf18	246	148	126	156	167	34	122	129	119	19	63	193	63	33	31	84	36	224	91	100	3	84	9	187	110	16	51	133	387	9	36	255	45	181	35	140	103	115	32	59	18	284	56	34	70	66	14	258	85
COQ9	3072	2277	5130	1774	3645	678	1928	3070	3192	379	1754	2727	3113	729	1245	1436	481	2696	3391	3880	374	1779	3317	3839	1764	888	2750	2581	3016	440	1156	3435	799	4012	2795	2281	2670	4669	862	2227	356	2568	4772	2211	1823	1571	1480	3067	2829
TMEM40	0	1	18	5	34	10	0	18	4	14	1	0	1	1	88	1	0	0	0	0	0	0	0	1	1	5	0	0	0	0	0	0	0	0	0	0	0	4	0	0	0	0	0	0	13	1	3	0	0
KIF9	357	226	977	315	579	496	659	223	234	561	320	190	129	379	167	288	251	946	526	936	110	743	505	1005	994	316	499	837	870	301	206	925	422	436	675	606	843	1463	1266	301	130	1033	1179	290	665	1243	410	648	870
ARHGAP28	5	4	6	17	6	42	0	3	0	22	0	0	1	14	4	3	0	0	10	0	0	0	0	1	0	0	0	0	0	1	0	0	0	0	0	0	0	2	0	0	12	0	0	1	3	1	16	235	0
CRLS1	1383	806	1684	776	1601	638	1251	836	1463	485	1183	727	810	789	694	511	92	1469	742	1815	37	781	618	1807	1511	122	1001	919	1379	88	594	2452	252	1711	1686	1208	2550	1276	409	1055	108	1465	2113	506	316	516	887	1380	2316
PPP1R13B	135	87	216	170	79	136	89	119	173	59	517	87	387	197	159	64	111	289	271	27	34	155	167	51	90	342	2627	650	313	136	142	56	197	350	273	238	243	759	663	96	67	61	545	111	829	383	542	632	82
ATRN	5549	3098	2157	3267	6565	542	2647	3336	4239	682	2493	2682	3276	975	1342	1785	720	6295	5067	4948	386	5079	3334	6897	3485	1313	4889	4675	3396	528	470	7468	1441	3749	2097	2514	6074	5714	2080	1495	710	5024	8701	2269	2583	2944	550	5385	8701
SMOX	679	469	214	588	1139	458	676	476	918	1285	534	263	605	1393	168	531	699	1396	607	1168	404	2158	369	1601	2184	259	136	401	673	2358	1784	1000	767	628	395	589	1490	1316	211	146	725	1738	1332	526	567	1045	492	275	1812
SIGLEC1	1	18	36	32	120	22	8	31	10	17	7	428	26	9	129	1	0	40	13	0	1	6	0	0	12	38	121	0	16	9	17	4	49	5	0	0	1	4	17	45	1	0	830	1	59	18	16	0	7
FKBP1A	4195	2261	3574	1844	2961	1102	2286	2647	4009	875	3212	2458	2494	2866	1419	1698	1559	4497	4231	6710	181	3581	7390	5247	5974	1993	3087	4619	5825	496	2717	8101	2606	6286	5647	7325	7237	6369	2032	4003	595	6558	9940	2529	2526	5123	1406	5627	7035
NSFL1C	4756	3652	5143	3173	2950	2228	2767	2509	2900	2570	2120	2932	2060	4752	1444	2424	2938	4136	4462	5474	1473	9190	5467	5246	4092	3376	4389	4590	3204	2087	3337	6846	2850	4510	3243	6972	5560	5829	2874	6010	1181	2961	6388	3159	3531	9063	3525	3597	5910
SLC4A11	428	282	258	156	420	145	51	169	429	707	57	30	858	252	67	119	69	4837	247	119	19	312	228	197	97	141	168	212	469	127	80	72	43	65	100	75	717	1008	88	198	122	39	201	58	292	519	67	507	12
DNAAF9	7111	4717	42	3619	2960	1977	250	2991	1159	3381	1848	3056	3568	7429	679	2968	2513	9467	9699	9466	828	9449	1829	3614	3109	3155	2827	9227	218	943	197	9	796	3622	1084	1379	2940	7563	6704	671	287	2854	5690	1640	2225	7156	1566	4638	33
ZNF343	457	211	444	166	558	170	440	340	694	110	229	653	775	306	346	109	31	345	221	347	12	133	190	308	131	34	864	264	374	18	162	500	35	385	383	276	556	270	54	163	21	224	457	201	35	67	169	293	494
EBF4	2	0	237	30	23	20	56	5	6	18	10	13	734	17	3	4	42	805	13	1	0	795	3	310	13	7	50	37	22	34	13	1	21	30	1	42	247	65	28	3	7	12	21	9	40	21	25	41	37
CPXM1	3342	2877	28195	704	4654	1787	2068	400	2780	258	2510	698	3172	2221	1160	43	1090	9302	1512	6584	588	132	5573	5954	2554	1105	427	5	1758	948	2162	7974	300	1778	39	1957	4443	5619	3893	1084	475	3479	305	62	617	2200	210	2661	6826
MAVS	5064	3263	4769	2486	4496	1240	3078	3644	6468	691	2751	3798	3265	2278	1574	2383	833	4516	4649	5084	394	4411	3448	3971	3028	1443	3705	4536	2993	2693	2011	4946	1310	4253	2478	3465	4021	4686	2362	3396	622	4203	5292	2696	3507	3020	962	3355	3330
LZTS3	165	189	119	151	41	309	64	230	94	795	66	21	65	790	10	80	199	127	77	199	424	695	452	97	152	194	1081	106	87	2347	1000	107	618	74	77	212	240	285	152	179	619	126	35	137	866	2142	718	107	101
F11	198	33	18	140	31	88	26	27	50	65	35	33	13	87	22	31	6	52	35	8	0	4	6	2	61	20	172	21	25	7	63	0	5	46	2	3	3	5	39	14	1	9	1	25	32	54	179	42	1
XRN2	27165	18249	30078	19244	18203	13404	13565	14664	19668	16165	15080	15724	11901	24864	5670	11502	5054	21393	27825	40128	2883	46296	28501	31819	36105	11419	24518	31168	23796	2461	27614	31490	9179	32201	21746	49086	41345	34214	25433	31028	2539	20327	36036	14439	11310	43298	21387	25275	36388
KIZ	1972	2104	4743	1698	2747	1406	2238	2241	5186	2860	1141	2051	2329	5544	966	1140	201	4656	2578	6065	314	5876	1996	5314	2902	959	5583	4899	2801	395	9475	8414	356	3452	2044	3182	5854	3164	3270	3340	138	2916	3974	1668	843	1611	2326	2387	6993
DYNLL1	7285	4619	12512	2908	7652	1914	3564	5156	10436	1494	5017	4912	9241	2830	4599	3512	362	7200	4312	8211	156	7328	4901	7242	3655	812	451	4971	4362	530	253	4669	649	7938	10518	4580	8399	9419	1468	2557	395	5362	13402	1819	1056	597	567	6857	5155
TESC	3662	895	5025	2260	2214	430	217	1514	1003	1875	99	1642	885	801	825	761	1022	1135	2581	429	41	1851	2483	1047	681	1907	199	1846	1513	144	562	2172	638	2536	2943	3247	887	2030	29	1707	65	585	776	710	937	760	785	311	963
SNX5	6043	3422	9722	3268	8796	12700	5827	6084	8979	3944	3655	4154	4377	10538	3372	4236	2572	7951	8756	12687	785	7725	8457	12573	22161	3166	9898	9773	14100	1049	13222	12270	1488	12116	12960	12233	19422	9484	7322	10928	745	8312	14692	7320	1374	3272	7127	5843	12470
RPL6	30995	17675	39197	26110	57890	57011	39247	40470	31716	13116	64494	37471	35679	61950	23894	14116	4349	23422	20860	50670	1098	18044	27827	56104	80158	5054	42529	30512	47562	1364	40840	50775	10539	38711	50340	54707	31810	36541	18579	42100	3384	27343	45774	15635	11947	48760	31294	33211	45061
SIRPG	1478	667	131	2163	107	181	337	543	516	58	94	1549	157	861	102	305	228	491	2426	532	52	201	431	17	402	1140	1637	16	234	39	129	16	229	894	346	90	91	4146	4	170	45	88	323	341	3709	1099	714	947	27
MAPKAPK5	7162	4584	8826	4702	5245	4516	3855	5028	6709	5970	4527	4933	3609	11090	1581	3246	2317	6490	8950	7427	1428	9115	7374	6080	5542	2192	8082	7462	5949	1858	7934	8569	2310	8047	5316	10508	5939	8929	6435	5033	838	3749	5872	4676	3035	10058	6146	5968	8697
P2RX7	791	587	4370	1177	1038	341	459	648	5342	181	289	900	1070	625	692	247	334	3041	2258	1038	135	1856	930	1689	193	833	318	2179	357	546	730	1481	702	725	115	186	2439	1017	1791	269	69	835	2259	285	1135	1288	111	1124	1840
ESF1	1718	1171	2378	1123	3040	2428	1549	1547	3434	871	1750	1846	2210	2617	1101	911	1163	2652	3480	4161	1127	5348	5172	3077	2498	1124	5385	5349	5039	2157	6062	7855	1283	5273	3601	5827	7628	4860	3343	2562	730	1778	3578	2891	1401	3807	2885	3554	4639
RBBP9	192	115	386	115	148	36	144	141	252	50	158	159	137	69	63	63	36	253	174	225	13	97	173	121	136	43	255	203	157	43	103	492	50	248	245	266	523	200	110	185	17	209	251	110	58	136	43	238	492
ANAPC5	10206	5786	9883	6392	12054	4648	8776	7971	10429	3506	7884	7890	5725	9968	2806	4065	4283	12484	11896	15251	1414	12337	10281	11427	10016	4423	7257	15315	11250	1824	7697	15599	3035	12633	9912	16514	15095	14066	10181	11784	1527	9524	12043	8507	4992	12231	4608	11361	16330
SLC23A2	2625	1673	1299	1357	1785	1608	1308	1414	2422	1748	926	1263	1421	6852	579	1012	417	2737	2333	2126	135	2972	1415	2023	1364	694	5096	2520	1470	191	6331	3383	596	2668	1195	3162	2601	2020	2387	2746	130	1830	2622	1644	785	2566	3653	1968	2669
SLC8B1	5765	2529	2531	2322	3304	1298	1913	2698	4863	1279	1703	3685	2354	6007	1045	3242	1237	5426	4179	3924	1375	7018	4477	1832	782	1925	7312	4078	1337	1218	5441	7836	1951	4550	2439	3612	2200	4585	4539	3264	856	1987	2312	3750	3527	7242	3525	4208	2156
TMEM230	1370	773	1794	1086	1632	607	789	1253	1867	337	1653	1112	1397	839	740	806	165	1761	963	2517	59	692	802	2154	1702	196	1042	1861	1353	198	865	4064	347	1993	1938	2224	4308	1463	1024	1611	116	2305	2686	655	519	642	531	2505	2753
DZANK1	443	228	762	253	449	168	509	328	724	164	157	331	301	329	149	216	167	538	654	591	129	797	586	510	361	225	778	1289	626	179	929	615	84	696	294	465	317	1032	477	293	60	409	975	381	290	363	500	342	1134
KDM2B	10406	6395	6369	6301	4160	5668	3891	5631	6876	3402	2813	7661	5418	10681	2082	4318	4638	11339	13667	9655	3340	12829	13808	7343	5251	5002	8473	9602	5119	8566	9546	7847	5289	9103	8076	8412	5952	19980	7484	7124	2819	5971	9773	9752	10234	21252	7513	8337	6343
CFAP61	14	3	55	61	23	65	1	22	5	41	6	1	0	38	5	4	0	33	0	1	0	0	3	2	25	0	1	8	15	0	0	0	2	0	0	0	14	2	0	5	1	5	0	0	2	12	20	8	18
TASP1	4409	2510	2417	2783	4974	14240	90038	3390	31436	3141	62445	5058	2413	6380	1132	2616	19247	3459	3656	68965	2616	13505	14586	23778	2933	1725	3016	76833	4370	6892	30994	9344	1059	8584	11226	11855	66567	5727	4079	7933	1016	71133	3424	9315	2401	4170	3571	5652	116797
OAS1	324	424	779	318	1181	257	847	352	1998	98	325	2324	795	198	773	118	872	1339	732	1048	30	234	1314	157	136	153	272	1455	304	168	360	1509	190	373	269	87	371	751	157	698	69	545	21223	209	235	175	126	379	233
GCN1	24202	12876	19701	11796	19816	12523	13940	14561	22570	11019	13111	17432	15500	42394	7662	9301	15853	22290	26241	29285	8680	30563	46485	22852	18521	12386	31364	31142	25605	22137	30983	34805	16130	24429	20441	35247	28580	36436	19907	21157	12528	20174	20280	24505	26099	59051	28671	24880	27137
RPLP0	79510	51185	161594	53457	205450	214087	120652	160182	138077	53616	236679	94396	104200	164968	73311	34155	15001	48958	62478	126070	3491	27910	104459	221671	265703	16528	113588	82431	125421	5680	156383	158161	29001	109267	175305	144807	351149	85093	36604	107114	15054	137188	199387	59275	31605	85850	73937	77515	149273
PXN	2206	1865	703	8631	724	239	590	1139	647	449	184	2255	406	1965	820	256	2079	3756	4160	550	423	696	544	261	1570	4227	5422	246	781	1743	1715	1769	4059	2100	790	1453	452	3947	394	1822	377	2164	3403	850	9953	23445	8256	6079	251
SIRT4	84	71	113	47	186	69	48	88	160	38	22	106	107	177	14	52	34	200	127	44	19	261	77	68	1	43	182	57	74	149	57	172	66	115	53	104	81	297	87	82	46	75	121	67	177	91	68	201	183
RPH3A	1	12	7	18	39	28	17	3	0	36	11	7	0	16	18	7	102	4	5	1	0	12	0	0	0	0	0	0	0	4	8	0	34	16	1	0	0	6	0	0	1	1	1	0	1	4	16	6	1
KIF16B	444	618	29	369	153	346	39	1004	1133	690	24	1061	657	143	579	26	1268	107	1690	111	29	1192	1591	373	21	822	2878	1380	489	186	89	3355	1200	2589	495	248	1822	1667	1311	1575	280	84	2006	1027	828	514	720	1366	21
TRMT6	1832	1415	2070	1509	1920	1853	1147	1043	1999	686	842	1470	1422	861	1029	963	531	2319	2439	3580	330	1236	2528	1999	2143	1329	3463	3303	1904	519	2395	2706	1007	4419	2744	4392	7264	4487	1242	2883	109	1599	2454	2079	816	2015	2230	2379	3303
CHGB	7	76	279	174	12	45	162	4	48	24	181	18	1	23	11	22	0	519	16	107	19	8	1	6	6	1	16	165	1	12	1	0	8	22	1	0	10	360	0	14	5	0	23	42	19	103	13	46	0
PEBP1	5222	5965	10216	2943	8043	1528	3207	7372	8553	4309	9070	4902	3670	3967	1604	2420	430	6829	1741	6920	347	4343	9181	15777	13299	1398	5268	5801	5820	366	17675	19062	1685	7488	8129	5694	11694	3538	2312	5923	563	10138	9516	3074	1358	3055	3338	3820	9991
TBX5	12	18	28	136	0	156	17	28	2	98	10	1	9	35	39	27	0	0	0	0	0	0	0	0	0	0	2	0	0	6	0	0	0	0	0	0	0	0	0	0	9	0	0	0	33	0	5	1	2
BRAP	2671	1800	2354	2558	1851	2882	1609	1636	2410	2643	1570	2274	1421	5733	834	1641	1102	3173	3345	4611	1035	5428	2369	3037	3171	1930	3921	3882	2691	316	6395	3770	914	4417	2772	6691	3684	3272	3683	3983	181	2143	4011	2432	1184	3384	5230	2393	3755
ERP29	5346	2635	5903	3993	5548	2181	2492	3820	3455	1811	4324	3791	1857	4555	2035	2278	1822	4342	4459	5057	843	5099	5342	7034	5840	2428	3761	3072	3610	740	3862	4409	4410	5205	4662	5341	7178	6683	2114	3091	1182	3249	8705	2670	4012	10105	2703	2856	3339
NOS1	0	1	3	50	4	55	0	2	0	6	1	0	0	20	13	0	0	2	0	0	0	0	0	0	0	0	0	0	0	1	0	1	0	0	0	0	0	0	0	0	0	0	0	0	13	7	0	0	0
FUS	127894	85008	123404	75249	68136	35203	64854	61969	108787	45680	51150	64140	50103	138465	27426	68705	15689	102880	128364	181382	5885	128689	136101	120744	124334	34986	95185	117216	69788	10374	53868	117162	47757	129253	94910	217984	100218	260747	79853	98991	7204	73114	69283	51925	39559	172007	60837	63935	112406
IGBP1	5264	3681	5406	4817	4780	4375	3623	5121	4039	2809	4095	4768	2979	7833	1632	2900	978	3565	3700	5337	1027	3895	3430	4240	6054	1515	2645	3238	3861	955	2473	2616	2374	4051	3929	4026	3120	6696	2055	3310	834	2890	4797	2125	2401	7550	2823	2817	4027
FXYD5	18844	12987	27879	20364	19293	9899	6791	6029	11325	8555	10442	4309	8382	10882	5864	7503	3376	23019	11152	12184	1509	10566	3920	39150	17279	5270	25219	6002	12716	4794	12940	16211	2944	8057	5574	4008	28077	19912	5656	3747	922	17765	20346	2830	4318	11938	8855	10182	14458
ZNF302	2115	1080	1958	1594	2373	918	1888	2799	3740	36	1015	2818	1103	1666	827	777	81	2089	1381	200	121	1127	1204	1674	1008	216	3826	1302	2380	29	1872	2278	490	3110	2481	2348	2423	2513	239	1488	127	1751	2570	1026	476	1036	1617	1390	3369
GRAMD1A	6352	4356	10792	3284	6937	3121	3948	5577	6394	3096	4963	4004	5881	4920	2563	2223	2437	7919	6513	5862	2821	9581	9027	14037	8200	5555	19598	7150	8283	6188	5477	11257	5576	5242	5313	6056	11666	12472	3464	2663	3002	7195	7505	3795	10220	11673	5008	4734	10182
FXYD3	2	0	1	7	1	10	0	5	0	8	0	1	0	2	7	4	0	0	0	0	0	0	1	0	4	0	1	1	4	1	0	0	1	0	1	0	16	13	0	0	0	46	0	0	1	0	1	0	0
HEPH	4	3	4	34	52	18	0	9	2	27	7	0	0	4	0	6	8	11	11	2	0	1	3	11	0	0	27	0	1	0	0	1	1	1	0	0	0	32	0	6	0	0	45	4	16	10	0	16	2
CDIP1	231	205	559	246	327	12	17	218	141	143	13	51	12	142	56	90	44	182	120	10	0	115	59	367	176	100	330	64	175	7	48	601	47	141	20	38	213	575	31	31	30	318	62	55	54	329	141	221	393
CMTM1	413	236	381	110	367	144	389	231	1317	35	108	393	415	139	90	122	71	282	264	529	6	362	398	337	164	63	204	675	454	96	698	557	41	356	424	398	249	319	196	120	30	305	558	150	56	96	264	223	440
KCNH4	24	11	43	65	15	40	24	27	22	37	21	8	1	39	20	20	0	45	24	43	5	22	8	135	33	36	967	8	31	23	13	27	27	17	19	2	11	88	7	7	10	161	20	8	42	47	43	18	7
GANAB	29516	15466	23616	14515	28984	7650	10675	21230	17506	5595	16835	16767	12035	16229	8219	12420	4977	30003	23170	23261	1197	13877	21238	50178	21984	5200	18798	17036	14810	2205	10345	33927	6505	20820	19254	18778	51147	24789	12480	16595	2767	25213	48282	12990	9522	18564	12846	26693	26375
GMIP	2933	1593	2341	2663	3930	1216	1581	2319	4078	1197	1320	2771	1533	4021	1374	1167	2193	4607	3444	3144	1778	3889	2799	3912	1527	5837	8261	3330	2957	5394	2178	3004	8959	3010	1683	2380	3668	5254	3178	3136	1446	3065	5526	2024	8438	7806	5660	3330	2740
RBM41	902	611	838	780	875	446	424	917	1150	505	406	953	1061	1613	337	448	1043	1422	1399	914	376	1113	1408	770	717	332	2280	1002	1099	461	1436	1318	229	1822	1080	1728	863	2411	1419	1117	370	744	1177	1158	665	1206	1104	1299	2223
BIRC5	1939	597	57	387	299	1422	197	1078	209	418	667	575	791	1050	719	611	197	618	1968	1931	116	37	1297	392	455	151	8	2605	182	79	707	116	189	1918	1796	1610	467	1691	374	1801	17	121	818	1276	222	106	198	500	59
LAG3	217	427	25	78	375	196	228	1330	591	472	261	149	649	856	40	16	608	1812	432	121	59	264	191	18	162	396	120	15	174	187	26	242	150	290	224	148	2128	1976	68	151	31	984	1126	78	316	621	342	159	37
MLF2	4917	2630	4488	2516	2833	3201	2427	3831	2854	2425	2925	2819	2258	8945	1221	2521	2632	4447	3960	4034	1117	7095	4972	4195	4838	4487	3941	3780	3241	1255	2723	3197	2342	3463	3529	4378	6488	6095	1784	3680	1460	4885	6717	2658	3452	10149	4488	3806	5146
OTUB2	169	314	318	128	174	313	143	123	394	219	68	119	15	1160	47	88	316	335	326	248	84	391	139	114	132	151	269	292	135	58	183	215	233	279	337	280	302	850	219	150	40	362	394	281	307	420	266	166	275
DDX24	12749	9518	16974	10472	9097	9439	11227	13059	21403	8618	10699	9827	6614	27638	3626	6845	7932	19163	16333	24825	3950	29855	18122	14937	17054	11920	22760	22892	21888	12673	19173	20856	14792	21337	13018	29214	33675	23933	17765	23920	4634	14015	13760	14229	19601	40272	19288	11697	18622
ZBTB25	1062	655	649	620	494	713	706	1110	2062	439	545	1032	702	2104	274	453	105	1547	1148	1843	55	773	519	1310	1550	213	4507	1623	2384	81	2893	1870	188	2340	1731	1632	1866	1237	1471	1761	77	1498	1236	918	355	939	2361	1718	2485
NECAP1	4334	2814	3618	3648	1505	3769	2661	3561	2399	5342	2901	2430	1034	14945	743	2668	2189	3074	5465	6691	764	11428	3016	4498	8014	4001	5656	4525	4149	944	3826	3010	1512	4885	2595	8153	3567	5338	2397	6977	301	3659	3443	2490	2199	6158	5670	2478	5361
ARHGAP4	20608	14202	13738	13941	13554	7418	10119	18930	20034	5697	10508	17845	7550	21251	5915	9834	17882	26052	24097	19318	12991	45551	32313	15805	12434	21589	11538	23796	27105	53568	9072	18858	24347	16236	14138	21513	10919	40708	9778	16057	18604	10840	16114	19170	57290	57954	9751	17246	10490
ANKRD24	97	28	335	103	48	133	40	64	115	45	55	32	19	77	50	31	23	272	184	123	21	55	109	109	50	77	187	225	77	117	16	289	67	34	47	44	110	271	123	82	65	91	272	33	349	176	50	171	74
DHX32	131	73	67	108	137	130	92	129	137	377	70	132	74	307	171	87	32	58	202	206	16	98	211	1551	315	34	702	175	229	12	359	2252	148	334	170	509	134	206	119	190	25	754	1708	95	141	406	441	98	1269
RCOR1	4673	2846	3934	2965	3268	2884	2227	2374	2642	3280	1429	2045	2192	6806	1127	2144	1448	3866	5719	5286	651	14520	3661	4750	5263	6952	3059	5189	3057	1877	6164	4747	2578	5295	2843	4679	5623	6593	3892	3478	552	2870	6220	3278	3179	10311	3921	2154	5140
GPATCH2L	6476	4274	9215	4941	6557	4471	3682	5175	7285	4467	4693	3811	3483	9110	1678	4324	1320	7832	6244	7147	840	12224	4798	6405	6189	3352	8080	7045	4536	2441	9312	7992	1834	5309	4597	6318	9726	10275	5691	6077	899	5974	12999	4124	3923	6396	7395	4984	14033
LTBP4	4141	2404	2058	1079	1497	1414	3036	4320	265	8209	6019	1683	2290	4379	370	1645	1656	6257	3124	2572	101	4410	325	3638	9135	1377	1606	884	6793	25714	2237	1209	1860	768	584	298	12474	8882	2578	1064	12889	9398	1529	1048	3702	4733	1093	6433	4622
BLVRB	372	74	235	215	677	212	58	187	106	539	74	155	440	358	1039	70	15	142	61	62	0	67	4	184	306	50	38	37	8	4	6	62	166	55	13	8	236	75	1	49	1	120	404	12	748	11	258	45	44
SLC9A1	2754	1707	2006	2210	1740	2049	949	1220	1687	1281	1073	1564	1058	6759	890	1314	1197	2654	3348	1821	457	3229	3789	2261	1607	5041	4094	2448	1731	1740	3720	1989	3414	2239	3269	1868	2493	18865	1486	1778	547	2647	3898	2263	3614	7207	2901	1566	2028
SPTLC1	7591	4639	7596	4442	5944	5649	4238	5147	7560	5960	3845	5492	5734	14165	2348	3923	1093	8699	6995	8784	314	6316	3740	5533	6652	2233	10333	8355	5676	528	11643	8401	1519	7377	6561	9948	6951	7097	8568	6748	318	5936	10882	4444	1729	5506	9610	5904	9330
PAPOLA	24546	12503	26559	17826	16734	9130	16030	11863	24316	11437	16698	16693	13929	21369	7532	9903	1849	23177	18713	28028	747	19521	9321	45445	24877	4022	20735	21262	17601	662	20494	32198	3811	32459	22502	21965	39607	19989	11651	18741	749	22750	34628	9731	4913	15182	17715	20485	37779
[truncated: 24,302 more rows]
[truncated: 32 more columns]
